# Supplementary material for: An Improved microRNA Annotation of the Canine Genome
Source: PLoS One. 2016 Apr 27;11(4):e0153453. doi: 10.1371/journal.pone.0153453 (PMC4847789; doi:10.1371/journal.pone.0153453)
Supplement: S1 Table — (XLSX) [file pone.0153453.s012.xlsx]

## Sheet: Sheet1
Chromosome/Scaffold	Start	End	Strand	miR ID	Confidence	Hairpin sequence
1	17593857	17593917	+	miR-3591	high	CTATTTAGTGTGATAATGGCGTTTGATAGTTTGGACACAAACACCATTGTCACACTCCACA
1	17593858	17593915	-	cfa-mir-122	high	TGGAGTGTGACAATGGTGTTTGTGTCCAAACTATCAAACGCCATTATCACACTAAATA
1	44444979	44445123	-	cfa-mir-8873b	low	GTCCGGGCCCTGCGCTGCTGGAATTGTGCTCCCGGCCGCGGCTCCTGAAGGCAGCAGGTGCAGCCCCCTCCGCGTGGAGCTGCGACCTGAGCTGCTTCTGAGGCCCCACCAGGTGTGCGCTCCAGCCCTTTACCGCGCTTGCCCG
1	49030637	49030693	-	cfa-mir-1836	high	TAGGCCATGGTAGATAGAGATGGAGTAACCATTTCATCTCATCTGCACTGCCCAGAC
1	71677608	71677669	-	cfa-mir-24-1	high	GGTGCCTACTGAGCTGATATCAGTTCTCATTGTACACACTGGCTCAGTTCAGCAGGAACAGG
1	71677609	71677673	+	mir-3074	high	CTGTTCCTGCTGAACTGAGCCAGTGTGTACAATGAGAACTGATATCAGCTCAGTAGGCACCGGAG
1	71678117	71678179	-	cfa-mir-27b	high	AGAGCTTAGCTGATTGGTGAACAGTGACTGGTTTCCGCTTTGTTCACAGTGGCTAAGTTCTGC
1	71678353	71678406	-	cfa-mir-23b	high	GTTCCTGGCATGCTGATTTGTGACTTAAGATTAAAATCACATTGCCAGGGATTA
1	75509765	75509828	+	cfa-mir-7-1	high	TGGAAGACTAGTGATTTTGTTGTTTTTAGATAACTAAATCGACAACAAATCACAGTCTGCCATA
1	86818494	86818553	+	cfa-mir-204	high	TTCCCTTTGTCATCCTATGCCTGAGAATATATGAAGGAGGCTGGGAAGGCAAAGGGACGT
1	93194328	93194382	+	cfa-mir-101-2	high	GGTTATCATGGTACCGATGCTGTATATCTGAAAGGTACAGTACTGTGATAACTGA
1	97902012	97902136	-	cfa-let-7d	high	AAATGGGTTCCTAGGAAGAGGTAGTAGGTTGCATAGTTTTAGGGCAGGGATTTTGCCCACAAGGAGGTAACTATACGACCTGCTGCCTTTCTTAGGGCCTTATTACTCCACGGTAACCTGCTCTT
1	97903931	97904008	-	cfa-let-7f	high	TGAGGTAGTAGATTGTATAGTTGTGGGGTAGTGATTTTACCCTGTTCAGGAGATAACTATACAATCTATTGCCTTCCC
1	97904313	97904387	-	let-7a	high	ATGAGGTAGTAGGTTGTATAGTTTTAGGGTCACACCCACCACTGGGAGATAACTATACAATCTACTGTCTTTCCT
1	98603965	98604081	+	cfa-mir-8893	low	AGGAGCTTGCAGCGGCACGCTGGGAACGGCTCTAATGGAGAGGGGAGTGCGGTGCTCTGGTCCCCACACTGCAGCCTGGGCTCTGGTGCTGGCACACAGCCCCCGCCAACGCTTCAG
1	103250644	103250706	-	mir-935	high	GCAGTGGCGGGAGCGGCCCCTCGGCCATCCTCCGTCTGCCCAGTTACCGCTTCCGCTACCGCC
1	103406612	103406686	-	mir-371	high	GCCTGTGCCACTCAAACTGTGGGGGCACTTTCTGTTCTAGGTAGGAAAGTGCCGCCATTTTTTGAGTGTCCCCGG
1	103406620	103406679	+	cfa-mir-371	high	ACTCAAAAAATGGCGGCACTTTCCTACCTAGAACAGAAAGTGCCCCCACAGTTTGAGTGG
1	103606515	103606589	-	mir-371	high	GCCTGTGCCACTCAAACTGTGGGGGCACTTTCTGTTCTAGGTAGGAAAGTGCCGCCATTTTTTGAGTGTCCCCGG
1	103606523	103606582	+	cfa-mir-371	high	ACTCAAAAAATGGCGGCACTTTCCTACCTAGAACAGAAAGTGCCCCCACAGTTTGAGTGG
1	104785535	104785677	+	cfa-mir-8891	low	TGGTTCGTGCCGCGGGCGCGCTCATAAGGCCCCTCCTCCCTACCCAGTTTCGGGGTCGCCTGGTAAGGTAAAATCCTTGAACCCACTCGTTCCTGTCGCTGGGAGGGCGTCCCTTTCGCCTGTCACAGCGTCGCCGTGGGACG
1	105400273	105400332	-	cfa-mir-125a	high	TCCCTGAGACCCTTTAACCTGTGAGGACATCCAGGGTCACAGGTGAGGTTCTTGGGAGCC
1	105400740	105400806	-	cfa-let-7e	high	TGAGGTAGGAGGTTGTATAGTTGAGGAGGACACCCACGGAGATCACTATACGGCCTCCTAGCTTTCC
1	105400925	105400984	-	cfa-mir-99b	high	CACCCGTAGAACCGACCTTGCGGGGCCTTCGCCGCACACAAGCTCGAGTCTGTGGGTCTG
1	106998756	106998812	+	cfa-mir-150	high	TCTCCCAACCCTTGTACCAGTGCTGTGCCTCAGTCCCTGGTACAGGCATGGGGGGCA
1	107121560	107121694	+	cfa-mir-8890	low	AACGTGAGCCGAAATCAAGAGTTGGACGTTTAGCTGACTGAGCCACCTAGGTACCCCTTAAGATTTTATTTTTAGGGTGCTTGGGTGGCTCAGTCGGTTAAGTGTCTGCTTTCAGCTCAGGTCATGATCCCAGGG
1	109618325	109618465	-	cfa-mir-769	high	CATCTGGGCTGACCTGGTGCTGATTCCTGCGCTCTGACCTGAGACCTCTGGGTTCTGAGCTGTGATGTTCCTTCCAAGCTGGGATCTCTGGGGTCTTGGTTCAGGGTCGGGGCCTCTGGGTTATGAGCACCAGCGAGGACA
1	109922138	109922226	+	cfa-mir-330	high	CTTTGGCGATCACTGCCTCTCTGGGCCTGTGTCTTAGGCTCTGCAAGATCAACCGAGCAAAGCACACGGCCTGCAGAGAGGCAGCGCTC
1	110690638	110690711	+	mir-6516	low	GTTTGAATTTGCAATAACAGGTGTAAACATTGTAGCAGCAGTTTGATGATCATATGTGTTATTGCAAATAGGAC
1	113031313	113031437	+	cfa-mir-8892	low	GATTCAAAGGTCAGCTCCAAGGTTCCGAACTGGGGCCCGGGATGTGAGGGGTTTCAGAGCCTAAATTCCCTAGTCTGTAGCCCCGGCCCCCGAATCCCACCCGAGCGGGGCCTTCCTTTTCCCAA
1	114501780	114501849	+	mir-9087	low	CCAGCCCCTCTGCCTTGTTCTGTCTCTCGAAGGCGTTGAGATCCAGGACGCTGGGAGAAAGAAAGGAAAG
1	121781461	121781543	-	mir-2901	low	ACGCGCTTCTCCGCCCTCACGCGGCGCCACCACTGCCGCAAGTGCGGCTTCGTGGTCTGCGCCGAGTGCTCCCGGGAGCGCTT
1	122413078	122413146	+	cfa-mir-578	low	CCAAGTAGCTTCTTGTGCTCTAGATTGGTGTTTTTCATAGTGTGGAGTCAAGAAGTTGCTTTAGGGATC
10	874423	874490	-	mir-677	high	CTCACTGATGAGTAGCTTCTGACTTTCGTTCTTCTGAGTTTGCTGAAGCCAGATGCCATTCCTGAGAA
10	1880513	1880572	-	cfa-mir-26a-2	high	TTCAAGTAATCCAGGATAGGCTGTTTCCGTCTGTGAGGCCTATTCTTGATTACTTGTTTC
10	6071841	6071901	-	mir-8104	low	TCTCAGGACGAGGTGGAGTGCAGCGCCGACCACATCGCCCGCCCCATCCTCATCCTCAAGG
10	8382355	8382474	+	mir-763	low	AATGATGGAGGTGCAGGCATTTCCTGAGGATTAATGACCAGCTGGGAGGAACCAGTGGCCCTTGGCTCTGCCTCCCAGCCAGCCATTAATTCCAAGGAAATGTCTTTTGCTAAGATCGTT
10	20033388	20033472	-	cfa-let-7b	high	CGGGGTGAGGTAGTAGGTTGTGTGGTTTCAGGGCAGTGATGTTGCCCCCTCGGAAGATAACTATACAACCTACTGCCTTCCCCGA
10	20034319	20034387	-	cfa-let-7a-1	high	TGAGGTAGTAGGTTGTATAGTTTGGGGCTCTGCCCTGCTCTGGGTAACTATACAATCTACTGTCTTTCC
10	20818801	20818939	+	cfa-mir-1249	high	TCCCAGCTCGCCTTGTCCTCAGATTCTTGTTTGCATGGGGAGGAGGGAGGAGAGGGGCCAAGTTCCCTCCGCCTGGAACGCCCTTCCCCCCCTTCTTCACCTGGCGAACTCCTACTCGTCCTTCAAGACCCAGCTCAAG
10	23246268	23246392	+	cfa-mir-8829	high	AAGTCTGGATGGTTTTCCAGAGTGTTTCTCTTGGCCTCTGTTCCATGCCTGGGCTGTGCCTGGCCAGTGGGTAGAGCCGCATGGTGTAGGGGCCACAAGGAACATTCCTGGCAGTGCCCTGGATG
10	23456613	23456673	-	cfa-mir-33a	high	GTGCATTGTAGTTGCATTGCATGTTCTGGCGGTACCCGTGCAATGTTTCCACAGTGCATCA
10	24665092	24665159	+	mir-2439	low	CTTGCCTTCTCTGGCCTGGTTAATGATCTCATACCTTGATGGTGATCTCAGAAGACAGGTAGGCAGAC
10	25739564	25739627	+	mir-9298	high	CACAGATGATGAACTTTCTGACGGGCGGACAGATCCTCTGTGCTGATTGTCACGTTCTGATTTG
10	27182717	27182861	-	cfa-mir-8828	low	CAGAAAGCATTCCTGTCCTTGGCCGTGCCGCCGTGCAGCCTCAGGGCTGGAGTCTGGAGACCCGAGCTGCCATCTGACCTGGCGACTGGCTCCGTAGGCCCTCAGTTCCCTCCCCTGCCACAGGCACCCAGGTTGTACAGGAGGA
10	27296054	27296114	+	cfa-mir-1835	high	TGCACCCTGAGAGCTGGAGCAGGTCTCTTACGGGAACCATCTTCAACTCTGTGGATGCAGG
10	27860823	27860965	-	cfa-mir-8827	low	TGCCAGTTCTTCCCAGCGGCCCAGCTCCCTAACCTCGGCTTCCTCCTCGTGGTGAGCCTGGGCTCTAGCCTGCCCAGCTCAGAGCCCATTACCTGCAGACACGAAGAAGATGCCGGCACTCAGGATGATGTTGTGTCGAGTCT
10	37131530	37131664	-	cfa-mir-8799c	low	CCCTCCCGGCCTCTGCCTGTCCCGGGGGAGGCCGGATCCGGGGCTGTGTCCCGGCGCCCTGTGCTCCGGAGCCTGCGCTGTTGGATTCGCGCTCCCGGACCGCGCAGCCCCCTCCGCGGAGCCGCCGCCCGAGCC
10	40365571	40365667	-	cfa-mir-8826	high	GCAGCAGGATCCTGGCTGGGTCTGGACTTCAGGAGACAGCTTGGTCATCCGCACAGAGCTGGCGTTTGAAATCCTGAGCCTGACGGGATTCTCAAAG
10	45159756	45159897	-	mir-9144	low	AACTCTTTGCTGCACAAAGCCTCCCACGAGAGCGCCATCTGACAGGAGGGCCCGGGGCCCCCCGCCTGCCCCGCGGGGGTCTCCCCAGTGGGCCCACATGAAGATAGGGAGCCTGTTAGGCTGGAAGGGGTGCAGATAGCCT
10	52666322	52666466	+	mir-9153	low	CGTGTCGGCCAGCAGCGTGGCGGGCTCCGCGCAGAAGATGGAGAAGCTGAGCTGCAGGCGGCCGCCGCGGGTCAGGATGAGCTCCAGGAAGTCGCAGAAGCCCTCGTCGTCGAAGTAGAGCACGAGGCCGCGCGCGCTGCGCGTC
10	56754566	56754647	-	cfa-mir-217	high	TTGATGTCGCAGATACTGCATCAGGAACTGATTGGATAAGAATGGGTCACCATCAGTTCCTAATGCATTGCCTTCAGCATCT
10	56761430	56761534	-	cfa-mir-216a	high	GATGGCTGTGAGTTGGCTTAATCTCAGCTGGCAACTGTGAGATGTTCATACAATCCCCCACAGTGGTCTCTGGGATTATGCTAAACAGAGCAATATCCTTGCCCT
10	56772853	56772914	-	cfa-mir-216b	high	AAATCTCTGCAGGCAAATGTGATGTCACTAAAGAAATCACACACTTACCCGTAGAGATTCTG
11	1704582	1704673	+	cfa-mir-340	high	TTGTACCTGATGCGATTATAAAGCAATGAGACTGATTGTCATGTGTCGGTTGTGGGATCCGTCTCAGTTACTTTATAGCCGTGCCTGGTACC
11	14017075	14017159	-	cfa-mir-8830-2	low	CCGGCTTCCCTCGTCGCTGAGGCAGGACCGACTTCCCTCATGGCCGAGGCAGGACCGGCTTCCCTCATGGCCGAGGCAGACCCGG
11	14017421	14017515	-	cfa-mir-8830-1	low	CAGGACCGGCTTCCCTCGTCGCTGAGGCAGGACCGACTTCCCTCATGGCCGAGGCAGGACCGGCTTTGCTCATGGCCGAGGCAGGACCGGCTTCG
11	14017612	14017756	-	cfa-mir-8830-3	low	GGACCGGCTTCCCTCATGGCCGAGGCAGGACCCGCTTCCCTCGTCGCTGAGGCAGGACCGACTTCCCTCATGACCGAGGCAGACCCGGCTTCCCTCATGACCGAGGCAGACCCGGCTTCCCTCATGGCCGAGGCAGACCCGGCTT
11	25355355	25355432	-	cfa-mir-874	high	TTAGCCCTGCGGCCCCACGCACCAGGGTAAGAGAGACTCTCGCTTCCTGCCCTGGCCCGAGGGACCGACTGGCTGGGC
11	26741534	26741600	+	miR-1543	high	GTTTTGCACCTCTGAGAGTGGAAGAACTCCTCCTGTGGAGTTGGTCCTAGTCTGGGTGCAAACAGTT
11	28565345	28565421	-	mir-8953	low	AGGGAAGTGGTGAATAATAGTTGCTAATTGCCTGGCCTAAGGCTGGAAGGATATATACCAACTAAACATTGCCCCAG
11	40300967	40301020	+	cfa-mir-491	high	GTGGGGAACCCTTCCATGAGGAGTAGAACACTCCTTATGCAAGATTCCCTTCTA
11	40904438	40904496	-	cfa-mir-31	high	AGGCAAGATGCTGGCATAGCTGTTGAACTGAGAACCTGCTATGCCAACATATTGCCATC
11	44895300	44895444	+	cfa-mir-8831	low	AACAGGAGATTAGAAGGCCAGTGCCATGTAATGACCACTTTGAGTGTTCGTTCTCTTTGTATGAGACTCCCCAGGGTAGCTCATAAAGTAGAGATGACTCTGTCAGACAATGGAGACCTAACTTTCTAGTTTCCCACCCCAGTTG
11	45208764	45208836	+	cfa-mir-872	low	TTGTTAGAAGGTTATGTGTTAGCTCAAGGCTTCATTATTTCCTGCCTGACCTATTGAAGTAGCCTTCTAACGG
11	46819464	46819544	-	cfa-mir-876	high	TGAAGTGCTGTGGATTTCTTTGTGAATCACCATATCTAAGCTAATGTGGTGGTGGTTTACAAAGTAATTCATAGTGCTTCA
11	46838185	46838246	-	mir-873	high	TTGCAGGAACTTGTGAGTCTCCTATTGAAAATGAACAGGAGACTGATGAGTTCCCGGGAACA
11	50156577	50156645	+	cfa-mir-207	low	CAGGGGCGAGGGGCTGCGGGGGGAGCGGGGCGGAGGCTGCGGCCGCTTCTCCGGTCTCTCCTCCTTCCC
11	64197130	64197191	-	cfa-mir-32	high	TATTGCACATTACTAAGTTGCATGTTGTCACGGCCTCAATGCAATTTAGTGTGTGTGATATT
11	68461911	68461968	+	cfa-mir-455	high	TATGTGCCTTTGGACTACATCGTGGAAGCCAGCACCATGCAGTCCATGGGCATATACA
12	406899	406968	+	mir-877	high	GGTAGAGGAGATGGCGCAGGGGACATGGGCTGAGACTTGGGAGTTCCTAGAACCTCTAGACATGTGTCCT
12	1034339	1034413	-	mir-8094	low	GTGAAACTGAAGGACAACGAGAAGAACCGGAAGCTCTTTGACCTTCTCGATGTCCTTGAGTTCAATCAGGTCAGT
12	2670928	2670990	+	cfa-mir-219-1	high	TGATTGTCCAAACGCAATTCTCGAGTCTCTGGCTCTGGCCGAGAGTTGAGTCTGGACGTCCCG
12	3200669	3200813	-	cfa-mir-8832	low	GCCCATTGTTACACATCCTCAGGCAGGTGGCCCCGGGCCATCCAGGGGTAGGATTGATTGTGGGACACCCATGCATCCTCACCACAACTCAGACTTTCTCCCCATTATGTCCCCAGGTTCTTCCCAAGGTGGCACAATGGTGGCC
12	19805523	19805582	+	cfa-mir-206	high	ACATGCTTCTTTATATCCCCATACGGATTACGTTGCTATGGAATGTAAGGAAGTGTGTGG
12	33757899	33757960	-	cfa-mir-30c-2	high	TGTAAACATCCTACACTCTCAGCTGTGGAAAGTAAGAAAGCTGGGAGAAGGCTGTTTACTCT
12	33783894	33783956	-	cfa-mir-30a	high	TGTAAACATCCTCGACTGGAAGCTGTGAAGCCACAGATGGGCTTTCAGTCGGATGTTTGCAGC
12	36887516	36887658	-	cfa-mir-8835	low	CGCGAGGGCCAGAGGTATTTCCGGTTCCGGTGCGGGGACTTTCGTTCTTGGTGGTCAGTTGTTGCAGTTGGTGGGTAGTAACTGAGCCAAGATGCTGCGGAATCTGCTGGTGAGGAGCTTCTCGGCTTGCGTTAATATGGAGC
12	40720025	40720165	+	cfa-mir-8834a-1	low	AGGAGCTACAGCCCTAGTGGCGGGGCCAGCTCTGGAAACCTGGATTCAGCTCTGGCAGGAACTCCGGAGCTCTCCGTCTGCCGGGCCTGGAGGCTCCGGGGCGGGGCCGCTGATCTGCTCAGCTGGGGCAGGAGCGTCCTC
12	48210886	48210958	-	mir-544	low	ATCTTGTTAAAATGTAAATTTTGATTCAGTAAATCTGAGATGAGGCCCAAGATTCTGCATTTTTAACAAGTTC
12	48374871	48375009	+	cfa-mir-8833	low	GGGGCTGACGCTGAGCTGGGGGCCCCGGAGCCGCAGACGGGGGGTCGGGCATCGTCGGAGTCGGTGGGGATGACGACTGACTTCGACTGCCCGACAGCCCCTGGGGCCTTCATCCCTACATCCTCGGACAGCCTCAGCC
12	56421084	56421153	+	mir-2113	high	AATGTGTGACAGGTACAGGGACAAATCCCGTTAATAAGTAAGAGGATTTGTGCTTGGCTCTGTCACATGC
13	1538928	1539022	-	cfa-mir-599	high	AAAGACCTGCTGTCCACAGTGTGTTTGATAAGCTGACATGGGACAGGGATTCTTTTCACTGTTGTGTCAGTTTATCAAACCCATACCTGGATGAC
13	1539078	1539151	-	cfa-mir-875	low	GTGGTACTATACCTCAGTTTTATCAGGTGTTCTTTAAAATCACCTGGAAATACTGAGGTTGTGTTTCACTGAAC
13	9751650	9751784	+	cfa-mir-8836	low	CAACAGCAGTGGGAATGGAGTCACAGGAAGAATGAAAGATAGGAAAGGAGAAGGGCCACAGTACCTGGCTTTGCTGTGCCCTCTCAGCTTCTCTTGGATTGCTTTCACTCTCATCCTCATCTATTGGTCCCCACT
13	12774532	12774622	+	mir-2053	low	CTTGCCATGTAAATACAGATTTAATTAACACTTGCAACCTGTGAAGATGCAAAACCTTAAGTGTTAATTAAACCTCTATTTACATAGCAAG
13	30906038	30906097	-	cfa-mir-30b	high	TGTAAACATCCTACACTCAGCTGTAGTACATGGATTGGCTGGGAGGTGGATGTTTACTTC
13	30910306	30910365	-	cfa-mir-30d	high	TGTAAACATCCCCGACTGGAAGCTGGAAGACAGCAAAGCTTTCAGTCAGATGTTTGCTGC
13	35353689	35353744	-	cfa-mir-151	high	TCGAGGAGCTCACAGTCTAGTATGTCTCAGCCCTACTAGACTGAGGCTCCTTGAGG
13	40256908	40257040	-	cfa-mir-8880	low	TCTGGGATGGGGTTCAGGGGCTGCGTGTTTCTCTATCGGCCATGGACTCTGCCCTGTTTCTGGAAGGACATGGGGCAAGTCAGCCCTGTGGACAAACATTTCTCCTTATCCTGTCCCAGTGCCAGCTCCACGG
13	40692846	40692978	+	cfa-mir-8880	low	TCTGGGATGGGGTTCAGGGGCTGCGTGTTTCTCTATCGGCCATGGACTCTGCCCTGTTTCTGGAAGGACATGGGGCAAGTCAGCCCTGTGGACAAACATTTCTCCTTATCCTGTCCCAGTGCCAGCTCCACGG
14	6184457	6184521	+	cfa-mir-29b-1	high	AGCTGGTTTCATATGGTGGTTTAGATTTAAATAGTGATTGTCTAGCACCATTTGAAATCAGTGTT
14	6184844	6184903	+	cfa-mir-29a	high	ACTGATTTCTTTTGGTGTTCAGAGTCAATATAATTTTCTAGCACCATCTGAAATCGGTTA
14	6444861	6444918	-	cfa-mir-335	high	TCAAGAGCAATAACGAAAAATGTTTGTCATAAACCGTTTTTCATTATTGCTCCTGACC
14	7068542	7068603	+	cfa-mir-183	high	TATGGCACTGGTAGAATTCACTGTGAACAGTCTCGGTCAGTGAATTACCGAAGGGCCATAAA
14	7068754	7068842	+	cfa-mir-96	high	CTGCTTGGCCGATTTTGGCACTAGCACATTTTTGCTTGTGTCTCTCCGCTCTGAGCAATCATGTGCAGTGCCAATATGGGAAAAGCGGG
14	7072705	7072796	+	cfa-mir-182	high	GCTTGCCTCCCGCCGTTTTTGGCAATGGTAGAACTCACACTGGTGAGGTAATGGGATCCGGTGGTTCTAGACTTGCCAACTATGGTGCGAGG
14	7850266	7850385	+	mir-9082	low	TTGCATCCCCCGCCGCTCCAGGGACCCCCAGCGTTGGCCTTTCTTCCTCTCACAACCCTCAGATGCTTCATAGGAGCCTAAAGTGGTCACTGTGGGTCCTGTGGGTAGGAAGAGAGGAGG
14	8165110	8165174	-	cfa-mir-129-1	high	CTTTTTGCGGTCTGGGCTTGCTGTTCCTCTCAACAGTAGTCAGGAAGCCCTTACCCCAAAAAGTA
14	9182237	9182331	+	cfa-mir-592	high	TGATATTATGCCATGACATTGTGTCAATATGCGATGATGTGTGTGATGGCACAGCGTCATCACGTGGTGACGCAACATCATGACGTAAGACATCA
14	18979467	18979557	-	cfa-mir-653	high	TCATTCCTTCAGTGTTGAAACAATCTCTATTGAACCAGGCTCCAAACCAAGTTCACTGGAGTTTGTTTCAATATTGCAAGAATGATAAGAT
14	18980180	18980263	-	cfa-mir-489	high	GTGGCAGCTTGGTGGCCGTATGTGTGGCGCCATTTACTTGAACCTTTAGGAGTGACATCACATATACGGCGGCTAAACTGCTAC
14	22318762	22318856	-	cfa-mir-8841-2	low	TTGGACTTCAGGGGTACTTGAAGGTTCAGCTGGGGCCTCCTGTGGGCTTACAGAATTTCCAGCTTCCTTAAGGATCTCTGGAGGCTGAGATAGAG
14	39301847	39301906	-	cfa-mir-148a	high	AAAGTTCTGAGACACTCCGACTCTGAATATGATAGAAGTCAGTGCACTACAGAACTTTGT
14	40344005	40344062	-	cfa-mir-196b	high	TAGGTAGTTTCCTGTTGTTGGGATCCACCTTTCTCTCGACAGCACGACACTGCCTTCA
14	53825737	53825848	+	mir-3666	low	AGTAAGGTCCGTCAGTTGTAATGAGACCCAGTGCAAGTGTAGATGCTGACTCCCGTGGCAGAGTTCAGCGTTTCACACTGCCTGGTCTCTGTCACTCTATTGAATTAGATTG
15	1285317	1285441	+	cfa-mir-8839	low	TGAGTAACATGCCCGGAGGCACAGAGCTAGTAATTGGCAGAGCCAGGATTCAAGCCCAGCGAGGCTGCTCCAGAACCCGGGCTCTTGCCAGCTCCGCAGGCTGTCTCCTAGGAGTTGTTCGAGGG
15	2280050	2280110	-	cfa-mir-30c-1	high	TGTAAACATCCTACACTCTCAGCTGTGAGCTCAAGGTGGCTGGGAGAGGGTTGTTTACTCC
15	2283306	2283369	-	cfa-mir-30e	high	TGTAAACATCCTTGACTGGAAGCTGTAAGGTGCTCAGAGGGGCTTTCAGTCGGATGTTTACAGC
15	9455388	9455457	+	cfa-mir-761	low	TGGCAAGAGGAGGAGCAGCAGGGTGAAACTGACACAGTTCTGGTGAGTTTCACTTTGCTGCTCCTCCTGA
15	15969633	15969706	+	mir-2414	low	GTATTTTGTGTTAGTGCGGATGGTGTTATATGTTAAGACATTAAAGTTAACACCATAAGCAGAGCACAAAATGC
15	26986548	26986676	+	cfa-mir-8838	low	AAGAAAAGACCATTCTTTGGTTTCAGGGCAGATGTGGGATAGACATACAAGTTTGCTGAGCATTCAAGCTCATAAATTTTCTCTAGGACAATCTGCCTCTGAACTTAATTTTGAATAATAAGGACTTGG
15	28107144	28107202	-	mir-3059	high	CTTTCCTCTCTGCCCCATAGGGTGTAGCTCTAACTACCCTCTAGGGAAGAGAAGGTTGG
15	32468976	32469120	-	cfa-mir-8840	low	CTGAGGCTTGGTCCCAGTGGGGCACTCTGAGGGCATGTAGGATACATGGCTGACTTGTCAGTGGGGCTGAAAAGCGGACATTTAGCCAGTGTCTTCAACTCTGCGTTGACCTAAAGAGCATCCCACAGGATGCCAGTCTTCCAAA
15	35234750	35234839	+	cfa-mir-331	high	GAGTTTGGTTTTGTTTGGGTTTGTTCTAGGTATGGTCCCAGGGATCCCAGATCAAACCAGGCCCCTGGGCCTATCCTAGAACCAACCTAA
15	37111041	37111102	+	mir-1251	high	GACTCTAGCTGCCAAAGGCGCTTCTCCTTCTGAACAGAGCGCTTTGCTCAGCCAGTGTAGAC
15	37181419	37181480	+	cfa-mir-135a-2	high	TTATGGCTTTTTATTCCTATGTGATAGTAATAAAGTCTCATGTAGGGATGGAAGCCATGAAA
15	39178848	39178958	-	cfa-mir-8837	low	TGCCCGCGTGACACACATCTAGGAGTTCTTGCTGGAGTCCGGTTGTCTTCCTTTGCGTTGGTGGGACAGAAGTGGGTTCTGCGTGTGGACCACACCTGGGTACCGCGTGAA
15	54704749	54704840	+	mir-2985	low	CTAAAGGATCCTCATTAAGGTGGGTGGAATAGTATAACAATATGCTAAATGTTGTTATAGTATCCCACCTACCCTGATGTATCTTTAAGACT
15	58855306	58855389	+	mir-147	high	TCTATGAATCTAGTGGAAACATCGCTGCACAAACTCGATTATGGATACCAGTGTGCGGAAATGCTTCTGCTACATTTTTAGGGC
16	1101349	1101493	-	cfa-mir-8862	low	CCGCCTCCCGCTTCAGCCTCCCTGCACCCCGGGCACAGCTTGCTGAGCGTTGGCCGGTGGCCCTCCAGTCACCAGAGGCCACCAGAGGCCAGGCCTGGGCAGTGCTCCCAGGGGCTCCTGATGTCCACAGCGGGAGGAGCCCCCC
16	1148170	1148314	-	cfa-mir-8852	low	GGGTCTGTACACACGTGTATGTGTATATGTGGAGCATGTGTGCAAGTGTCCATGTCTGTGTATGTCTATGCGTGTGGATTTGCATTCGTGTGGACTCTGTGCATGCCAGTGTCTGTACGTGAGTGTGTGCATGTGCGTACATGTA
16	1275336	1275468	+	cfa-mir-8853	low	ACCCGGGCGGGGGGCGTTGGGGAAGCCGCGGCCTGGACCGGGACCCACAGCGGCGGCTCCACCTGGGGCAGGGCTCTGACCCGCACTCGGCCTGCGGTAAGCAGCGCCCCACTGCGCGATGGGGGCTGAGGGC
16	1707011	1707115	+	cfa-mir-8793-1	low	CCAGCTCGATCACCTCTGGCTCTGAAGCTTTAGCAGGCCCCGAGGTAGGAGCTGGGGCCGGTTGTTGAGGTGGTTCAGGATATTGCACAGGGGCAGACACTAGTT
16	1725693	1725780	+	mir-8907	low	TAGAGAGGTGCCGATTCTGAAGTGGGAAGATGTTGGGGCATTGGCTTCACTGAGCAGGGCCACTGTGGCTGTGACCCTTGCATGAGAG
16	1728901	1729013	+	mir-8794	low	CCTCTTATCCCAGTGGAGCTGATGTCCTGAGCTGGAATCGGCAAGTGGCCTGGGGACAAAATGGTGCCCCATCATCAGCCTCCCCAGTGAAGGGCTCTCTGTCCGCTGCACGG
16	10434119	10434231	-	cfa-mir-8794-1	low	CCTCTTATCCCAGTGGAGCTGATGTCCTGAGCTGGAATCGGCAAGTGGCCTGGGGACAAAATGGTGCCCCATCATCAGCCTCCCCAGTGAAGGGCTCTCTGTCCTCTGCACGG
16	10437283	10437411	-	cfa-mir-8907	low	GTCAAAGAGCATTCCAGGTGGAGGGAATAGAGAGGTGCCGATTCTGAAGTGGGAAGATGTTGGGGTGTTGGCTTCACTGAGCAGGGCCACTGTGGCTGTGACCCTTGCATGAGGGAACGAGGGCTTTAT
16	10452169	10452273	-	cfa-mir-8793-2	low	CCAGCTCGATCACCTCTGGCTCTGAAGCTTTAGCAGGCCCCGAGGTAGGAGCTGGGGCCGGTTGTTGAGGTGGTTCAGGATATTGCACAGGGGCAGACACTAGTT
16	11628312	11628392	-	cfa-mir-490	high	AAAGTTCATTGTTCGACACCATGGATCTCCAGGTGGGTCACGTTTAGAGATACACCAACCTGGAGGACTCCATGCTGTTGA
16	12928966	12929066	+	cfa-mir-8847	low	GAAGCTGGTTCTACCCTGACGTCCTGTGGCTCCGAGGTGGGCAGCACCATTCCTGGGCTCCCAGAGCCTGCAGGTTCAGTGCGTGGCCTCCAGAACTCTCC
16	13901238	13901350	+	cfa-mir-8794-2	low	CCTCTTATCCCAGTGGAGCTGATGTCCTGAGCTGGAATCGGCAAGTGGCCTGGGGACAAAATGGTGCCCCATCATCAGCCTCCCCAGTGAAGGGCTCTCTGTCCTCTGCACGG
16	13916150	13916284	+	cfa-mir-8906	low	CCGCATGGTGAGGCGCGTGTGCCTCTGGGACCCCCTCCTCTGCATTTGGCTGGGACGGCATTTTTTCATCCCTGGCCGTCCCGGGCATTGTCGGGATGGCGTTAGTGGGGCGGGAGGAAATACGCTTTGTCGCGT
16	13946165	13946269	+	cfa-mir-8793-3	low	CCAGCTCGATCACCTCTGGCTCTGAAGCTTTAGCAGGCCCCGAGGTAGGAGCTGGGGCCGGTTGTTGAGGTGGTTCAGGATATTGCACAGGGGCAGACACTAGTT
16	13954683	13954777	+	cfa-mir-8849	low	ATTGCCGCGTTGGCTCCTTGGGATTGGGACATCGACGGGCCCATTGTCCCTCGGTGCCGCATCTGAAGCAGGCCCCAGGCGGGGTTCGGTCGGTT
16	13963440	13963552	+	mir-8794	low	CCTCTTATCCCAGTGGAGCTGATGTCCTGAGCTGGAATCGGCAAGTGGCCTGGGGACAAAATGGTGCCCCAGCATCAGCCTCCCCAGTGAAGGGCTCTCTGTCCTCTGCACGG
16	13973805	13973916	+	cfa-mir-8863	low	GGGATGTGCAGCCTGCACTGTAGCCTCCAGACCACCTGGGAGTTGGAGCGCAGACCAAAGCCCGAGCTCTCAGTGGCTGCGGGGGGCAGGGGGGGGCAGGAGTGCCCACAGC
16	15278782	15278855	+	cfa-mir-671	high	CAGGAAGAGGAGGAAGCCCTGGAGGGGCTGGAGGTGATGGATGTTTTCCTCCGGTTCTCAGGGCTCCACCTCTT
16	15641487	15641631	-	cfa-mir-8855	low	GGCCGGCGTTTGGCTAGTAAATCCAGTGGCGTGCGTCTTGACAGTAGGTAGCATCCGATACCCCGTGAGACCTTGCTGGGCTTAGGGTTCTGTGTTTCCTGTGGCCAAGGCTGCCAGGGTCGGGTTGTTGAACGCTAGCATTCTG
16	17313541	17313661	+	cfa-mir-8850	low	GGATGAGGGAACCAGCACTTGGAGGTTAAGAGCTGTGTGAGGTCAGGTAATTAGTGTACTGCTCAGTGTGCAGCTGGGTTCTGGAACCAACACTTCTTCATCTCAGTGGCTTAACCCAGCA
16	17324652	17324754	+	cfa-mir-8851	low	CAGGAGGTTTAAATGCTCTCTGACCTCAGTGAGCTCAAATTCTCTCTGTGGAGATAACTTTGCAGCTTGCAAATGGGTCAGAGAACTGCCTGCCAGCTCGTGG
16	19932378	19932457	-	cfa-mir-153	high	AGCGGTGGCCAGTGTCATTTTTGTGATGTTGCAGCTAGTAATATGAGCCCAGTTGCATAGTCACAAAAGTGATCATTGGA
16	23958963	23959026	-	cfa-mir-486	high	TCCTGTACTGAGCTGCCCCGAGCTGAGCGCAGTGAATGGCCTCGGGGCAGCTCAGTACAGGATC
16	23989851	23989995	-	cfa-mir-8854	low	GAAGGAGCCACTACTCCTATCAGATATTTGCACTTCCCTTGATTAACTGAGAGCTTCCAGCACAGACAGACATGGGCTTCTCCACTGTTGGGTGCCTGGGATCTGAGGCCTGTGAGGAGGGCAGGGCTGTCTGGGTGTAAGGGCA
16	26379772	26379906	-	cfa-mir-8799d	low	CCTCCCGGCCTCTGCCTGTCCCGGGGGGAGGCCAGATCCTGGGCTGTGTCCCGGCGCCCTGTGCTCCGGAGCCTGCGCTGTTGGATTCGCGCTCCAGGGCCGCGCAACCCCCTCCGCGGAGCCGCCGCCCGAGCC
16	34814768	34814900	+	cfa-mir-8856	low	AACACCATGTTTCAGCTCTGGAATGGAAGACGGTGTGAGTACGGAGCTGGCTAGAGTGCGGAGCTGGCTGCTGGGCTTCTATAACGGGCGCCGTGGGCACTCGGGTGCCGTTTCGGAATTCTTTCTTGGGATA
16	35465007	35465151	-	cfa-mir-8848	low	GAACCACCACAGCAACTGGGTCTGTGGGCAGGGGTGCACTTGGCAGTAGCACTGGTGTCTGAGGTGCAGGTATGTGCTGATCTTCTGTGAAACCAGGGTGCTAGTTGGGCTCCTTTCAGTGACTCAGGTGGAGTGGTGGGGAGGG
16	38173722	38173783	-	cfa-mir-383	high	AGATCAGAAGGTGATTGTGGCTTTGGGTGGATATTAATCAGCCACAGCACTGCCTGGTCAGA
17	7152907	7153051	+	cfa-mir-8846	low	TTCAAACCTAGGAGGTTCCCACCACCTTATCACGCCGCAATGGCCGGACCCTGAGGCTGGCAGGTCCTGGCAGGTGCTGGCGGGACAGATGTGGCCTCAGATCATGGCCTCTGGAAGGCTAGTGGGGTGGAGGCAGCATCCACCG
17	13107265	13107389	+	cfa-mir-8845	low	AGATCTAGATGCCACAGGATGCATCCTCCACATTCTGCAAGGCAGGACCGACACCCTCACCCGTGGCTGGCTGTGGGTCCCTGGCTGCCTTGCGCTGCTAACGAACCCTGGGTGTGCCTCTGTGT
17	19575798	19575932	-	cfa-mir-1301	high	GAACTCTGCTAAGCGACCCCTAGAATGGGGCTTGTGGGGGGTCACTCTGGGCACCGCAACACTGTGCTAGGGATGTTGCAGCTGCCTGGGAGTGACTTCACACAGTCCTCTCTGCCTCAAGGGTCACCCAGAACA
17	21491603	21491661	-	cfa-mir-1837-1	high	ATGTGATGGCTCTTCTGAGAAGTACTTCGATGGCTCCTCTCAGAGGGACTGCGACATCT
17	21620453	21620511	-	cfa-mir-1837-2	high	ATGTGATGGCTCTTCTGAGAAGTACTTCGATGGCTCCTCTCAGAGGGACTGCGACATCT
17	38744548	38744692	-	cfa-mir-8843	low	TACGCTCTGTGTACTTTAACCTAATGGGGGTCGTCCGGGAGTCGGAAGGGGGAGGGGAGAGGGAGGAGGCAGCCAAGGAATTGTTTTTTTCTCTCGCCCCGCCTGCGCCAGGCCGGCCAATGGCGACGGGTTGTTTACCCAGGAG
17	51412614	51412714	-	cfa-mir-8842	low	GGCGAGCGGCGCTTCTCCCGTGCTGTGGCTCACGCTTTGGTACAGGAGGCCGAGACTCTTCTGGCGACGGCGACCTCTGCGGCGACGGCTGAGGCTCTCGG
17	61805689	61805825	-	cfa-mir-8844	low	CTAAGGACCACATCATTTCTGCTTGGTCTTCTGGCCTGGAATAATGGTTGAGGGACTTGGTTCTGGTACCTTGGTGTAGCCAGGCTGAAGGACCTCAGAGTAGGCTGGCTCGGGGACCTTGATGTGGCCTGATTCAG
18	25675449	25675546	-	cfa-mir-210	high	CCTCCAGGCGCAGGGCAGCCACTGCCCATCGCACACTGCGCTGCTCCGGACCCACTGTGCGTGTGACAGCGGCTGATCTGTCCCTGGGCAGCGCGACC
18	26154534	26154596	-	cfa-mir-129-2	high	CTTTTTGCGGTCTGGGCTTGCTGTACATAACTCGATAGCCGGAAGCCCTTACCCCAAAAAGCA
18	32990094	32990204	-	cfa-mir-1343	high	ACCAACGATGATGCTGGCTTCGGTGCTGGGGAGCGGCCCCCGGGCGGGCCTCTGCTCTGGCCCCTCCTGGGGCCCGCACTCTCGCTCCGGGCCCGCTCCACCTCGGCTGCT
18	38543613	38543686	+	mir-3590	high	GGCCAATGCCCTTTTAACATTGCACTGCTAGTGGTAGGTGCAGACAGTAGCACAATGTGAAAAGAGCTCCGGCC
18	38543618	38543679	-	cfa-mir-130a	high	GCTCTTTTCACATTGTGCTACTGTCTGCACCTACCACTAGCAGTGCAATGTTAAAAGGGCAT
18	43307787	43307884	+	mir-1955	low	TGGTTTACTTACTACAATTCCCAGGATGCATTTCGGGCTTTTGCTTAACTCCGGATTAGAGCGTTGCATGCTGGGACCTGTAGTTGATTTAAACAGCA
18	43668954	43669062	-	cfa-mir-8861	low	TGAACCAGCCGACAGTCCAGCTCCTTTAGTGTCTGCTGCCCTTGCTGCTGGGACCTGGGCGACGGGGGCAAGCGGGCAGTGGGGAGGAGACAGGGGACAGTCAAGCCCG
18	46206396	46206474	-	mir-675	high	GCGGCCCAGGGGCGGGCGCGGAGAGGGCCCACAGTGCACTCGGTGACACTGTATGCCCTCACCGCTCAGCCCCTGGGTC
18	46298392	46298460	-	cfa-mir-483	high	GAGGACGGGAGGAAAGGAGGACGTGGTTTCATGCAGGTCCTCACTCCTCCCCTCCCGTCTTCCTCTTCC
18	46690380	46690498	-	cfa-mir-8859a	high	GGCTCAGTCGGGGTCGGAGCCGGGATCCGGAGTCCGCCTCGCGGTCCAGCGTCGTGGATCCGAGTCGTGGATCGGAGCCGGGGTCCGGAGTCCGCCTCGCGGTCCAGCCTCGTGGTTCT
18	46690541	46690679	-	cfa-mir-8859b	high	CTCACGGCCCTGCACCGCGGATCCGAATCCGGGGGTCGGGTTCCGCGCCTGGAGTCCGCCTCGTGGTTCTGAGTCCGGGTCGGATTCCGTGCCTGGAGTCCGCCCCGCGGGCCTGCATCGTGGTTCCAAGTCCGGGTCC
18	47168318	47168452	-	cfa-mir-8860	low	ACAATGCCCTGTGAGGAGCCGGGAGTTGCTCCCACTCACTTGTGACCTGTTGCTGTGTGAGACGCACCTAATGTCTACACTAGGTTTGGAGGAAAGTGGGAGTGTGGTGATCCAGGTAGAGTAAAAAAGCCACCA
18	51707336	51707474	-	cfa-mir-8858	low	AGGGTTATTGAAATCGCGGTGTGAGCTGTCTTCCGTCTATAAATATGCCTCTCCCGGGTTCTGCTGCAGGCTTTCAGGCAGCGAGCGCAGAGACGGCTGGTGAGGGAGGAGGGACTGCTTAAGGCGACAGCAGATAAGT
18	52251213	52251295	-	mir-9112	low	GGCACCTGTGGAAAGCCCGGGCATCTGGGGTCTCTTACCTTGCTTTCAATCAGGCCATCATGCTCTCTGAGCCTGGGTTAGGA
18	52280928	52280988	+	mir-194	high	CTGTAACAGCAACTCCATGTGGAAGTGCCCACTGGTTCCAGTGGGGCTGCTGTTATCGGGG
18	52281129	52281193	+	cfa-mir-192	high	CTGACCTATGAATTGACAGCCAGTGCTCTCATCTCTCCTCTGGCTGCCAATTCCATAGGTCACAG
19	13642448	13642578	+	cfa-mir-8857	low	GACTCTGATAGGGAAGGAATAGAGCCCTTTGATCTGGGCTTAGTACATCTAAATGGCTAGAAGTTAAGTCCCTTAGCTTCTCCTTATGTTTTGGGCCAGAATAAGTTGCTCTCTTTCCCTTGTTAGAGAAG
19	16390623	16390701	+	mir-684	low	TGTAGGGCTATCTGTCTTTAAGTAGGGTACATTACTCTAAAAGAAATGAATCCTAGATAGTTTTCCCTTCAAGTCAAGC
19	38435956	38436011	+	cfa-mir-128-1	high	CGGGGCCGTAGCACTGTCTGAGAGGTTTACATTTCTCACAGTGAACCGGTCTCTTT
2	1319449	1319518	+	mir-4683	high	CGCAGGACGAGGCGGGCCTGGAGGTGCACCAGTTCTGGCCGCTGGTGGAGATCCAGTGCTCGCCCGACCT
2	4216693	4216805	+	cfa-mir-8864-1	low	GGAATGAGATAGGGGCCCCTGGATGGCTGAGTCAGTTGGCCTCTTCTGACCTCCTCTCAGGGTCATGATCTCTGGGTCCTGGAGCTTAGCCCCTGGTGAGGCTCCCTGCTCAG
2	4601780	4601892	-	cfa-mir-8864-4	low	GGAATGAGATAGGGGCCCCTGGATGGCTGAGTCAGTTGGCCTCTTCTGACCTCCTCTCAGGGTCATGATCTCTGGGTCCTGGAGCTTAGCCCCTGGTGAGGCTCCCTGCTCAG
2	5658031	5658143	-	cfa-mir-8864-3	low	GGAATGAGATAGGGGCCCCTGGATGGCTGAGTCAGTTGGCCTCTTCTGACCTCCTTTCAGGGTCATGATCTCTGGGTCCTGGAGCTTAGCCCTTGGTGAGGCTCCCTGCTCAG
2	6435916	6436025	-	mir-8864	low	GGAATGAGATAGGTGCCCCTGGATGGCTGAGTCAGTTGGCCTCTTTTGACCTCTCAGGGTCATGATCTCTGGGTCCTGGGACTTAGCCCCCGGTGAGGCTCCCTGCTCAG
2	14591216	14591298	+	mir-1893	low	CCAGAGCGGAGAGGTATCTGCTGCGCCTGAGATGAGTAAACTGTCGTTTCGGGCGCGGGCGCTAGACGCCTCGAAGCCGCTGC
2	18383163	18383272	-	mir-8864	low	GGAATGAGATAGGTGCCCCTGGATGGCTGAGTCAGTTGGCCTCTTTTGACCTCTCAGGGTCATGATCTCTGGGTCCTGGGACTTAGCCCCCGGTGAGGCTCCCTGCTCAG
2	18385514	18385658	-	cfa-mir-8895	low	TGATTTTCAGGTGTGGGCACTTGGGGGAGCTGCTCAGCCCCCTGCCTGGTGCCGGGCTCAGTGAGTGATGTTTATCCTGTTTATCTGGTGAGGGCACTGTGAGGCTCAGTGGGGGTTGTTTACCCCGTGAGGCCCAGGGAGGAAC
2	22199888	22199965	+	mir-4293	low	AGAGACACCTGTTCCTTGGGAAGCTGATGACATTGTGAATTCATTTCACACCATCCTGACAGGAACAGCTGGATCAGA
2	37910194	37910259	+	mir-9162	low	TCCTGGAGACCAAGCAGCTGCAGACACAACTCATGAAGGCCTCACTGCAGATGACTGGGCTCCAGG
2	42541949	42542039	-	cfa-mir-449a	high	CCGTGTGTGATGGGTTGGCAGTGTATTGTTAGCTGGTTGAATATATGAATGGCATCAGCTAACATGCAACTGCTATCTTATTGCATATACA
2	42542049	42542177	-	cfa-mir-449b	high	GCCATGAAACGTAGCCGTGACCTGAGTCAGGTAGGCAGTGTATTGTTAGCTGGCTGCTTTGGGTCAATCTGGCAGCCACCACTACCCTGCCACTTGCTTCTGGACAAATTCTTCTCATTAACAGGCTGC
2	46497270	46497350	-	cfa-mir-582	high	ACTCTTTGGTTACAGTTGTTCAACCAGTTACTAATCTAGCTAATTGTAACCAGTTGAACAACTGAACCCAAAGGGTGCAAA
2	57407598	57407742	+	cfa-mir-8813-2	low	TCCCAGGGTGCTTTGCACAGACCCTGGTGACCTGAGGTTCCCCGGCTGTCACTCTGTCCCAGGCCCGTCCTGGCCCCAGGCACAGGCTGAGTCGCAGTAGAGTCTGTGGGGTCCTGACCCTGGCGTCTGGCCGCCCCTGGAAGGC
2	59454083	59454151	-	cfa-mir-138b	high	AGCTGGTGTTGTGAATCATGCCGACGAGCAGCGCATCCTCTTACCCGGCTATTTCACGACACCAGGGTT
2	74037172	74037235	+	mir-3917	low	GCCCGGGTCTGTTGGTGCTCAGAGTGTGGCCAGGCGGCTCGGACCGAGCAGGTGGGTGCGGGGC
2	76050573	76050717	+	cfa-mir-8897	low	GGTGCTCAGCCACGCTACAAGAGGCGGGCCTAGTTTGCGGCATCTAATTGGCAGAGCGTTGGGCGAGCTTTGCTCGCTGATTGGTCGAGGTAGCTGCCGGAAAGGGCCCAGCCTTGAGATGGGAGAGCGGAGGCGTTCTGTGGGC
2	76351689	76351756	-	mir-3115	low	TCTGAATATGGGTTTACTAGTTGGTGGTGAATTTGTGAGTCACCAACTATTAGGCCTTTATGTCCAGA
2	83927298	83927408	-	cfa-mir-8896	low	CTCCCCGTGTTCGCAGGAAGGAAATTTCGGGCAAGCTGGGAGGCAGAGTGCTCTTGCTTCTGCCCATTCTGAGAGTGCTCCTTTTGCAGCCCCTGACTTGCCTCACAGGGC
2	84472247	84472381	-	cfa-mir-8894	low	GGGAGTGGGGGTGGGGGCTGCTGTCGCTGCTGGGATCCGAAGCTTCTGAGGCTCTTGGCCGTCGGGGCACTGCGCGCAGTGGGAGCTTCCCCGTGGGGCTTCCTGGGCCTGCTGTAGCAGGAGGCCTCACCCACC
20	7968529	7968602	+	cfa-mir-885	high	CCGCGCTCTCTCCATTACACTACCCTGCCTCTTCTCCATGAGAGGCAGCGGGGTGTAGTGGATAGAGCACGGGT
20	19236073	19236143	+	mir-9260	low	CCTCAAAGGCAGCTGGGCTTCAGAGGCTCTTAGTCATGCTTGAGGGTGAGGCTTTTGAATAGATACTTGCC
20	20479023	20479139	+	mir-1284	low	ATTTTGATATATAAACCAGTTTAATGTTTTCTGCACAGACGCTGGTTTTTCTTAAATTTTATATATTGGAAAGCCCATGTTTGTATTGGACCTTCTGGTTTCTTTCATATTGAAAAT
20	37461817	37461903	+	cfa-mir-135a-1	high	AGGCCTCGCTGTTCTCTATGGCTTTTTATTCCTATGTGATTTTACTGCTCACTCATATAGGGATTGGAGCCGTGGCGTACGGCGGGG
20	37501074	37501152	+	cfa-let-7g	high	TGAGGTAGTAGTTTGTACAGTTTGAGGGTCTATGATACCACCCGGTACAGGAGATAACTGTACAGGCCACTGCCTTGCC
20	37964390	37964514	-	cfa-mir-8800	low	AAGAATGGATGCTGAAGGGACTCAGTTGGAGTGGGCTCTCAGGTTTGAGACTGGTGCAGTAGGAGTGAGCTAGCCTGGATCTCTGATTTGCAGAGCACACTCACAACCTGGGCTACAATTGATGC
20	38527785	38527877	+	cfa-mir-8799a	low	CGAGGGGAGGCCGGATCCTGGGCTGTGTCCCGGCGCCCAGTGCTCCCGGCCCTGCGCTGTTGGATTCGCGCTCCAGGCCGCGCAGCCGCCTCT
20	40144135	40144198	+	cfa-mir-191	high	CAACGGAATCCCAAAAGCAGCTGTTGTCTCCAGAGCATTCCAGCTGCGCTTGGATTTCGTTCCC
20	40144613	40144675	+	cfa-mir-425	high	AATGACACGATCACTCCCGTTGAGTGGGCACCCAAGAAGCCATCGGGAATGTCGTGTCCGCCC
20	40535521	40535595	+	mir-711	low	CTGATTTTGAGTCTCTCTTCAGGGTGCTACAGGCAAAGCTGGAGACCCAGGGAGAGATGTAAGTGAAGGGAGATG
20	43603630	43603744	+	cfa-mir-8801	low	TAAAGGCCAGGGACCTGCTGCTCACTGGACAGTCATTGTATAGAGGATGGCTCCAGGCTCCACACATCCACTGCGAGACTGTTGTACGTAGGCATGAGGGGGGGCTACCACAGAA
20	44332243	44332379	-	cfa-mir-8803	high	AAAAGGCATTGATTATCTTGCAAAACCAGGAAGCACCAGTATGGCTGGATCAGGGGCTCAGGTGCTGCTTTTATCCCTCAGCCCCTGATTCTCTAGCTGGCTCTTCTGCTTGCAGCCACGTGATGCTCCCTCTACAC
20	48369940	48370084	-	mir-8994	low	GGGCGAAGTGTCGTGGTAGTTGGCCGTGTTGATGACCGTCTCCCCGCTCTTGATGCGTGTGCGCAGATCGTACTTGACGATGTTGCGTGTGCGCTCCTTGTTGTAGAAGACCGCACCGTCGTAGACCACAAAGCCCGTGCCATCC
20	48441016	48441134	-	cfa-mir-1199	low	AGCCTGCGCCGAAGCCGGGGCCTGAGCCCAGGCCGCGCAGGCCGAGAACTCGTCGAGCTGCGTGTGCGGCCGGTGCTCAGCCTGCCGGGTCCCGGCCCCGCGCTCCCGCGCGCTTTGGA
20	48593158	48593221	-	cfa-mir-181d	high	AACATTCATTGTTGTCGGTGGGTTGTGAGGACGGAGGCCAGACCCACCGAGGGATGAATGTCAC
20	48593343	48593403	-	cfa-mir-181c	high	AACATTCAACCTGTCGGTGAGTTTGGGCAGCTCAGGCAAACCATCGACCGTTGAGTGGACC
20	48620335	48620386	+	cfa-mir-23a	high	GTTCCTGGGGATGGGATTTGCTGCCTGTCACAAATCACATTGCCAGGGATTT
20	48620556	48620615	+	cfa-mir-27a	high	GGGCTTAGCTGCTTGTGAGCAGAGTCCACACCAAGTCGTGTTCACAGTGGCTAAGTTCCG
20	48620671	48620755	-	mir-3074	high	GGGCTCGACTCCTGTTCCTGCTGAACTGAGCCAGTCTGCACAAATCAACTGTGTTTCAGCTCAGTAGGCACGGGAGGCAGAGCCC
20	48620684	48620745	+	cfa-mir-24-2	high	CGTGCCTACTGAGCTGAAACACAGTTGATTTGTGCAGACTGGCTCAGTTCAGCAGGAACAGG
20	50410924	50410984	+	cfa-mir-199-1	high	CCAGTGTTCAGACTACCTGTTCAGGGGGCTCTGAATGTGTACAGTAGTCTGCACATTGGTT
20	53555280	53555346	+	mir-6791	low	CCAGAGCCGTGGGGCTGGGCTGGTGGGGAGAGGTCTGAGCTGCCTCTGCCTCCTTGGTCTCCGGCAG
20	54993200	54993287	-	cfa-mir-7-3	high	GAGTGGTTGTGGTCTAGTGCTGTGTGGAAGACTAGTGATTTTGTTGTTCTGATGTACTATGACAACAAGTCACAGCTTCCTCATAGCG
20	55100020	55100132	+	cfa-mir-8804	low	CTTGGCGGTCAGGTGCGCGCCCACGGCCTGGTGCAGCAGGTCGCGGCACTCGTGCAGCGCGGCGGCCAGCACGCGCCGGTCGAAGGTGAAGTCCACCTGGTGGAAGCTGACGG
20	55613223	55613363	+	cfa-mir-8802	low	ACGTCCAACCATGGAGCCACCTGGGCACCCACTAAGACCATTTTTGATGTTTCTCTCTCGGCTTGGGGCCTCCTGGTCGAGCAGCTGCTATTAAGGCATGTGGTCAGGCTGTGTCCCAGATTTGTAGGAGACCGTGTGGTC
20	57321911	57321997	-	mir-1905	low	TGTACGTGTGTGTCCGCTGCTGGATGCGCTTGATGGTGGCGCCCTTGGGCCCCACCACCAGCCCCACCACGCGGTAGGGCACGCGCA
20	57346963	57347107	-	cfa-mir-8805	low	TCCAGTGGGGAGGCCCTGGTCAGGGAGGGGGCGGCCAGGGGGCTGACACGCCCCTCGTCTTCCTCATGGGCGGACAGTCCTGAGGAATGTCGTGTCCAGCTCCTTAGGGACCCACGGGGCTGACCAGGGCCCACCCTGCCCGCTC
21	4824763	4824867	-	mir-1260b	low	GTGGCGGCTGCTCCCCGTCGATCCCACCACCGCCACCATTATTGCCACTGCTGAGCAGGTGCTGCTGGTGGTGATGGTGATAGTCTGGCGGGGGCGGTGGGGCTG
21	6284255	6284381	-	cfa-mir-8812	low	CCCCTGCTTAACTGGAGCCTTTGAGAGTAGCATCATTTGAGTTCCATCCCTAGGTCATTCTGATTGAATTGACTGGAGGTGGGGCTTAGGTTTTGGTGCTTTCTTACATGCCCCAGATGATTGTAAC
21	19542577	19542645	+	cfa-mir-708	high	AAGGAGCTTACAATCTAGCTGGGGGTGAACGGCTTGCACATGAACGCAACTAGACTGTGAGCTTCTAGA
21	20592019	20592076	+	cfa-mir-1838	high	CCACCAGCTGGCGTTCCCTGGCGTGGGAACGAGAGGCAGGGGCTGCTGGCTGGAGGGA
21	23240463	23240553	+	cfa-mir-326	high	TCTGTCTGTTGGGCTGGAGGCAGGGCCTTTGTGAAGGCGGGTGGTGATCGGATCGCCTCTGGGCCCTTCCTCCAGCCCAGAGGCGGATTCA
21	25597025	25597081	+	cfa-mir-139	high	CTACAGTGCACGTGTCTCCAGTGTGGCTCCGAGGCTGGAGACGCGGCCCTGTTGGAA
21	32100953	32101018	+	mir-8986a	high	CCATCGAGGCTAGAGTCACGCTTGGGTATCAGCTATTGCCTTAGTGTGCTAGAGTCCTCGAAGAGT
21	33645436	33645544	+	cfa-mir-8810	low	CTGTGGGGGCCAGCGAGCTGCGCGACCTGTATTTGAAAACGGAGAACTACCTGGGAGGAGAGTACTTTGCTCGGATGGTCAAGGCGAGTGAGCCCTCGGCGTCTCCAAG
21	50309884	50309992	-	cfa-mir-8811	low	CACAGCGATCTCCACCTCCTCCGCATCGTCGTCCTGCGTCAGCTGCTCCTGTGAGACACAGAGAGGTGAGGCTCAGCCGGGACACTCACGGGGAGGGGGGAGGAGGGAG
21	50751931	50752075	+	cfa-mir-8813-1	low	TCCCAGGGCGCTTAGCACAGACCCTGGTGACCTGAGGCTCCCTGGCTGTCACTCTGTCCCAGGCCCGTCCTGGCCGCGGGCACAGGCTGAGTCGCAGTAGAGTCTGTGGGGTCCTGACCCTGGCATCTGGCCGCCCCTGGAAGGC
22	1846880	1846938	+	cfa-mir-15a	high	TAGCAGCACATAATGGTTTGTGGATTTTGAAAAGGTGCAGGCCATATTGTGCTGCCTCA
22	1847020	1847084	+	cfa-mir-16-1	high	TAGCAGCACGTAAATATTGGCGTTAAGATTCTAAAATTATCTCCAGTATTAACTGTGCTGCTGAA
22	6109249	6109373	+	cfa-mir-8814	low	GCCATGATCTTCATTACTAATACTCATAATCGGTCTTTAGATTCAGTGACTGCTTGAGGTGCAAAGGTCCTTAGCAGTCATTTAACTGAGCGCCTGGTGTTAGTCATGAAGCACTGGATCTGGGA
22	9147830	9147922	+	mir-5006	low	GGTGAGAGGGCAGGAGGTGGAAGGGGAGCCCCCATTTGCAATGGTGATTTTCTTTCCCTCTCCCTCCTGGCAGGCTTCAGAGAACTCTACCAG
22	9834874	9834969	+	cfa-mir-759	low	GGATTATAATAAATTAAATGCCTAAACTGGCAGAGTGCAAACAATTTTGCCTCAGATCTAAATGTTTGCACTGGCTGTTTAAACATTTAATTTGTT
22	11262816	11262889	+	mir-1297	low	TTATCTCTAAGGTTGATCTATTGGAATTACTTATCTGAACCAAAGTAATTCAAGTAATTCAGGTGTAGTGAAAC
22	42478013	42478071	+	cfa-mir-17	high	CAAAGTGCTTACAGTGCAGGTAGTGATATGTGCATCTACTGCAGTGAAGGCACTTGTAG
22	42478138	42478229	+	cfa-mir-18a	high	GTGCTTTTTGTTCTAAGGTGCATCTAGTGCAGATAGTGAAGTAGATTAGCATCTACTGCCCTAAGTGCTCCTTCTGGCATAAGAAGTTATGT
22	42478298	42478355	+	cfa-mir-19a	high	AGTTTTGCATAGTTGCACTACAAGAAGAATGTAGTTGTGCAAATCTATGCAAAACTGA
22	42478462	42478520	+	cfa-mir-20a	high	TAAAGTGCTTATAGTGCAGGTAGTGTTTCGTTATCTACTGCATTATGAGCACTTAAAGT
22	42478598	42478656	+	cfa-mir-19b-1	high	GTTTTGCAGGTTTGCATCCAGCTGTGTGATATTCTGCTGTGCAAATCCATGCAAAACTG
22	42478714	42478772	+	cfa-mir-92a-1	high	AGGTTGGGATCGGTTGCAATGCTGTGTTTCTGTATGGTATTGCACTTGTCCCGGCCTGT
22	55639667	55639805	+	mir-9334	low	CCCGAAGATGTCGATGCGGTCGGGCGGGGACGAGGCGCGCTCCCGGTCCCGCTCGCGCCGGGACACGGCCGTGTTGGTGGACCGCGAGCGGGACCGCGACTCCCGCCGCCGGTTCCGTTTACTCTCCCGGGACTTGGAG
23	1777021	1777133	+	cfa-mir-8807	low	CTTGCCATGCTCTTTCTGCTTAGGTCTCTTTTCCTGGCGTGAGGAGAGTGCTTGGGCGAGGTTTTCTGTGTGCTCTGGCGCCTGGGAAGGAGGCTGAGAACCAGCTGGCTGCT
23	2223136	2223197	-	cfa-mir-138a	high	AGCTGGTGTTGTGAATCAGGCCGTTGCCAATCAGAGAACGGCTACTTCACAACACCAGGGTC
23	5826463	5826520	+	cfa-mir-128-2	high	GGGGGCCGATACACTGTACGAGAGTGAGTAGCAGGTCTCACAGTGAACCGGTCTCTTT
23	7747073	7747133	+	cfa-mir-26a-1	high	TTCAAGTAATCCAGGATAGGCTGTGCAGGTCCCAATGGGCCTATTCTTGGTTACTTGCACG
23	12234924	12235064	-	cfa-mir-8806	low	GTAGCTGGGTGGCAGAAAAAGTACTGACTGGGCTTGCTTTAGTAACAGTCTCGATGTTTTCGTAGGAGATGCTCCGCGTGAGATTTGACAGGACCCAGTAGGTGAGTTATCTATACATCCAGTCGACAGACGTTTATTCAG
23	49185460	49185566	+	cfa-mir-8808	low	CCTGGGGAACGCCGGCCTCACCCGCTGGGAAGAACAGAGCCGCGACGTGGGCGCTGCGGTGGCCTCTGTCCCCCTGAGTCCGTTCAAGCGCTGGCACACTCGGTGGT
24	17468354	17468430	-	cfa-mir-103-2	high	TTGTGCTTTCAGCTTCTTTACAGTGCTGCCTTGTAGCATTCAGGTCAAGCAGCATTGTACAGGGCTATGAAAGAACC
24	24029549	24029607	+	cfa-mir-499	high	TTAAGACTTGCAGTGATGTTTAACTCCTCTCCACGTGAACATCACAGCAAGTCTGTGCT
24	46481078	46481136	+	cfa-mir-1-1	high	CATACTTCTTTATATGCCCATATGGACCTGCTAAGCTATGGAATGTAAAGAAGTATGTA
24	46490501	46490586	+	cfa-mir-133c	high	AATGCTTTGCTAAAGCTGGTAAAATGGAACCAAATCAACTGTTCAATGGATTTGGTCCCCTTCAACCAGCTGTAGCTGTGCATTGA
24	46916732	46916789	+	cfa-mir-124-3	high	GTGTTCACAGCGGACCTTGATTTAATGTCCATACAATTAAGGCACGCGGTGAATGCCA
24	47407915	47408059	+	cfa-mir-8809	high	GAAATGGTTTGCTCAAGTCCGTCGTCACGAGAGGATCAGGTCATTGGCTGAGCCCGGAACCGGGGAGGAGGCCCGAGCGCAGGCCGCCTTCTCCGCCCCCGGGTGCAGCGCAAGGGCGCAGCCTCTGCCGTGCGTGTGCAAGTGA
24	47411216	47411276	-	mir-1388	high	CAGGACTGTCCAACCTGAGAGTGTGTCCCCGCGGTCAGTCTCAGGTTCGTCAGCCCGAGAG
25	9793701	9793845	+	cfa-mir-8825	low	GAAACTGTGGGGGAAAGTATGGCCAGCATCAGCTGCTGCCTTGCTAATGGATAGCCAGAAAGGGCTGTGTGGGCTCTCAGTTCAGGCTTGGATTCTGGAGGCTAGGGTCAGCATGCTTTCCTTCCTCCCTGGCTGGACTTGACCT
25	19022858	19022996	-	cfa-mir-8824	low	GCTTTGAACTAAAGTGTGAGTTTGGGGCTTTATTCCACTTCTGGTGGTGGTAGGGTGCTGGCAGTTTAGGTAACAATGTTTCCATCTCCACCCCCGGCAGTGTATATGATCCGCCTGGGCACGCTGGAACAGGAGGCCA
25	19949304	19949446	-	cfa-mir-8864-2	low	AGGGAAGTTATTAAAGGAATGAGATAGGGGCCCCTGGATGGCTGAGTCAGTTGGCCTCTTCTGACCTCCTCTCAGGGTCATGATCTCTGGGTCGTGGGACTTAGCCCCTGGTGAGGCTCCCTGCTCAGTGGGGAGTCTGCTTT
25	27536348	27536482	+	cfa-mir-8820	low	CATCACATGAATTGACCTGTGGACCCGACGTCTCATCATAGCTGCTGTCACCCTCTGACCCCTGACTAGTCCGGAGACCTGAGGTGGGGGGGAGGGGTGTCAGCTCTGTGCATGGGGCCATGAGCAGCTCCTGGA
25	28188264	28188322	+	cfa-mir-124-1	high	GTGTTCACAGCGGACCTTGATTTAAATGTCCATACAATTAAGGCACGCGGTGAATGCCA
25	28497353	28497481	-	cfa-mir-8821	low	TACTTGGCAAGTTTGGGGATTGATTTGGACAACAGTACTGTGTCCTCCTATCCATGGGTGTCTGAGCCCCATGGTGCAGTGGCATGGGGCAGCTGTTGAGCATGTGTGGTCCCAAGGCTGCCGGACACT
25	34860432	34860569	-	mir-9064	low	GCCTTTAACTAGTAATGGCCTTGATGGCTCAGGCTTACCTTGAAGGACCATCCTCCACCTTTTGACCTGGGGGCCATGGGGATGGGCTCTGTTGTAGGACTTGCAGGCTTCCCAGAGTGCCTGCTACTGGCTCAAAGG
25	35016676	35016729	+	cfa-mir-320	high	GCCTTCTCTTCCCGGTTCTTCCCGGAGTCGGGAAAAGCTGGGTTGAGAGGGCGA
25	39560796	39560869	-	mir-5702	low	CTCCTGGGCTATGTTGCTGACCCAACCTGAAATCCTTTAGGTTGACTCAGCAACATATCCCATGACTTTTGGGT
25	43332306	43332386	-	mir-3535	high	CTGGATATGATGACTGATTATCTGAGAAAATAATTGATGAAATCAAGAAAATTCCTCTAGATAGTCAAGTTCTGATCCAGC
25	43567761	43567846	+	mir-1244	low	ATCTTATTCCGAGCATTCCAGTAACTTTTTTTGTGTATGTACTTAGCTGTACTATAAGTAGTTGGTTTGTATGAGATGGTTAAAAA
25	45164925	45165069	-	cfa-mir-8823	low	CCTGCTCTCCTCCTCCAAAGATCCCTCAGGTGATCAATAATTCCTTCCCGAGACTTTGCTTTAATTGCTAGGATCAGGGGGCAGTTAGGATGAGTTAGAGGTTGGGGAGGAGATTACAGTGTGTGGGAGATGGGGGTGGATGGAG
25	48871813	48871925	+	cfa-mir-8822	low	CTGTGGGATGGCTGTCGGAGCCTGCGATTCGGCGTGTGCGCTGCTGCCAAAGGCCTGGGGGCCCTGGTTGGCTGGGCTTATGCAGAGCTTGGGGCCTGTCAGAGTGACATTGT
25	50483520	50483602	+	cfa-mir-149	high	GCCGGCGCCCGGGCTCTGGCTCCGTGTCTTCACTCCCGTGTGTCCGAGGAGGGAGGGAGGGACGGGGGCTGTGCTGGGGCAGC
26	14526313	14526457	+	cfa-mir-8819	low	CCAGGCGGAGTGGGATGACTATGTGCCCAAACTCTGTGAACAGCTGTCTGGGAAGTAGGGCAGTGCTGGGAGACAGTAGCTGTCCCAGAAGTCTCAAGCAGTGTTCTCAAGTTCAGTGATGCATGTAGATTTCTCCACTTTCCCT
26	22638642	22638714	-	mir-3653	low	CTCTCCTGATGATTCTTCTTCCTGAGTGGCTCTAGTGATGAGCAAACTGAGCCTCTAAGAAGTTGACTGAAGG
26	28860341	28860485	+	cfa-mir-8905	low	TGTCTCTCTCTGGCCGTCCGGGGCGACGAGAGAACTACCATCCACAAAGAGGATTCGGTCAGGCTTCGGGAGGGCTTGATAGGAAAGTCCCGACGTGGAGGAGTCAGCTCGTGCAGGAGTTGAGGGCAGGAATGGGAGGGTTCTG
26	29255671	29255728	-	cfa-mir-1306	high	CCACCTCCCCTGCAAACGTCCAGTGATGCAGAGGTAATGGACGTTGGCTCTGGTGGTG
26	29255971	29256061	-	mir-3618	low	ATTTAAGCTGAGTGCATTGTGATTTCCAATAATTGAGGCAGTGGTTCTAAAAGCTGTCTACATTAATGAAAAGAGCAATGTGGCCAGCTTG
26	29296014	29296069	-	cfa-mir-185	high	TGGAGAGAAAGGCAGTTCCTGATGGTCCCCTCCCCAGGGGCTGGCTTTCCTCTGGT
26	30924103	30924178	+	cfa-mir-301b	high	CCCAGGTGCTCTGACGAGGTTGCACTACTGTGCTCTGAGAAGCAGTGCAATGATATTGTCAAAGCATCGGGGACCA
26	30924432	30924491	+	cfa-mir-130b	high	ACTCTTTCCCTGTTGCACTACTGTGGGCCGCTGGGAAGCAGTGCAATGATGAAAGGGCAT
26	31301037	31301181	-	cfa-mir-8905	low	TGTCTCTCTCTGGCCGTCCGGGGCGACGAGAGAACTACCATCCACAAAGAGGATTCGGTCAGGCTTCGGGAGGGCTTGATAGGAAAGTCCCGACGTGGAGGAGTCAGCTCGTGCAGGAGTTGAGGGCAGGAATGGGAGGGTTCTG
27	975146	975206	-	cfa-mir-148b	high	GAAGTTCTGTTATACACTCAGGCTGTGGCTCTCTGAAAGTCAGTGCATCACAGAACTTTGT
27	1230447	1230531	-	cfa-mir-615	high	TCGGGAGGGGCGGGAGGGGGGTCCCCGGAGCTCGGTCTCGAGGGTGCTTATTGTTCGGTCCGAGCCCGGGTCTCCCTCTCCCCCC
27	1270718	1270776	-	cfa-mir-196a-2	high	TAGGTAGTTTCATGTTGTTGGGATTGAGTTTTGAACTCGGCAACAAGAAACTGCCTGAG
27	2342884	2342960	-	mir-9321	low	CTGGGCCTTGACCTCGGCGATGATGCTGTCCAGATCCAGGCAGCGGTTGTTGTCCATGGACAGGACCACAGATGTGT
27	38081668	38081753	-	cfa-mir-141	high	GCCGGCTCTGGGTCCATCTTCCAGTACAGTGTTGGATGGTCTAGTCACGAAGCTCCTAACACTGTCTGGTAAAGATGGCCCCCGGG
27	38082097	38082159	-	cfa-mir-200c	high	CGTCTTACCCAGCAGTGTTTGGGTGCTGGTTGGGAGTCTCTAATACTGCCGGGTAATGATGGA
28	4484653	4484710	-	cfa-mir-107	high	AGCTTCTTTACAGTGTTGCCTTGTGGCATGGAGTTCAAGCAGCATTGTACAGGGCTAT
28	4705462	4705592	+	cfa-mir-8815-1	low	GCGCTGGGCCAAGCTCCCCACAGCTGACTTCTGCTTGCCAGTGGCCTGCGGGGGACGGTGGCACCACGAGCCTCTCCTCAGCAGAAGGCGGCTGGCAGGCCCGGCAGCCTGTGGGCCTTACTGCTGTGCGT
28	6819312	6819442	-	cfa-mir-8815-2	low	GCGCTGGGCCAAGCTCCCCACAGCTGACTTCTGCTTGCCAGTGGCCTGCGGGGGACGGTGGCACCACGAGCCTCTCCTCAGCAGAAGGCGGCTGGCAGGCCCGGCAGCCTGTGGGCCTTACTGCTGTGCGT
28	11089077	11089148	-	mir-3085	high	TGGGGAGGTGCCATTCTGAGGGCCAAGAGTTTGATTATGTGTCACTCTGGCTGCTATGGCCCCCTCCCAGGG
28	11528123	11528217	-	mir-1287	low	TCCCAGGTGCTGGATCAGTGGTTTGAGTCTGAGCCTCTAAAAGCCACTCTGGCCACGGATGCTGTGATTGGAGCCATGACAAGTCCCCACACTCC
28	14940550	14940610	+	cfa-mir-146b	high	TGAGAACTGAATTCCATAGGCTGTGAGCTTGAGCAAACAGCCTAGGGACTCAGTTCTGGTG
28	15765927	15765986	-	cfa-mir-1307	high	CGACCGGACCTCGACCGGCTCGTCTATGTTGCCAATCGACTCGGCGTGGCGTCGGTCGTG
28	15916916	15917048	+	cfa-mir-8816	low	CCAGGGCTGGAAGGGGCCTCGGAGAGTGTCAGGCTACCTAGAGTCACACACTGAGTTGGTGGCTGGGTTGGAACTAGAATCCAGGTCATGTGACTCCCGGTTCAGGATCACTCTCACCTTGCTCACTTGTGCA
28	22226258	22226329	+	mir-4680	low	AAGAACTCTTACAGTCTTAGATGTTATTAAAAAATATAAATATATCTGAATTGTAAGAGTTGTTAGCACAGG
28	27372107	27372166	-	mir-9851	high	GCGCTGGCAGTGTTGGTGGCACTTGCACAGTGGCGGTGGCACCAGCACTGGCGGTGGCGG
28	29309122	29309180	-	mir-3084	high	TAGTTGAAGGTTAATTAGCAGTATAACTAAATGGTAATGCTGCCAGTCTCCTTCAGACA
28	37593890	37594018	-	cfa-mir-8817	low	TGCCTTCACTTCACAGTTCCTTTGCTGTGTGGCTGGTCCCTTGAGATATTAGGTGGGATCCATTTAGTGGATCCCACTCTTGTGATACTTGGTGGTGGTGCTGCCTGAGGCCCTGTGGGGGGAAAGGGA
28	40842076	40842146	-	cfa-mir-202	high	GTTCCTTTTTCCTATGCATATACTTCTTTGAGGGTCTGGCCTGAAGAGGTGTAAGGCATGGGAAAAGGGGG
28	41168746	41168870	+	cfa-mir-8818	low	ACAGCAAACGGGCTCAGAGCTGAGGGTGCGTGCCTTTCCCTGGGAGACCTTCCTGTCCTTAGAGGAAAGCGGGAATCCCACAGGGGTGTGGGTGCTGGAGTCCCCCACCTGGGAGCCTGTGCGGA
29	14264389	14264445	+	cfa-mir-124-2	high	GTGTTCACAGCGGACCTTGATTTAATGTCATACAATTAAGGCACGCGGTGAATGCCA
29	29264004	29264126	+	cfa-mir-8799b	low	CGGCCTCTGCCTGTTCCGGGGGAGGCCGGGTCCTGGGCTGTGCCCCGGCGGCCTGAGCTCCAGAGCCTGTGCTGTTGGATTCGCGGTCCCGGGGCCCCGCACCCCCCTCCGCGGAGCCTCTTC
3	19997697	19997756	+	cfa-mir-9-2	high	TCTTTGGTTATCTAGCTGTATGAGTGTATTGGTCTTCATAAAGCTAGATAACCGAAAGTA
3	21703284	21703348	-	mir-3607	high	GGTGCATATGATGAAGCAAATCAGTATGAATAAAGTCATGATACTGTAAACGCTTTCTGATGTAC
3	31262394	31262490	-	cfa-mir-8901	low	TCTGGTCACCACCTGGACCTCACCTGGTCTTGGTGAATCTGGTCCCCACCTGGGCTTCACCCAGACCTGGTGACTGTGGTCCCCACCTGGGCCTCAA
3	31617282	31617378	+	cfa-mir-8901	low	TCTGGTCACCACCTGGACCTCACCTGGTCTTGGTGAATCTGGTCCCCACCTGGGCTTCACCCAGACCTGGTGACTGTGGTCCCCACCTGGGCCTCAA
3	32684275	32684397	-	cfa-mir-8799g	low	TGGCCTCTGCCTGTCCGGGGGGGAGGCCGGATCCTGGGCTGTGTCCCGGCGCCCTGTGCTCCTGACCTGCGCTGTTGGATTCATGCTCCCGGCCGCGCAGCCCCCTCCGGAGCCGCTGCCCGA
3	37882660	37882759	+	cfa-mir-211	high	CTGGCCATGTGACTTGTGGGCTTCCCTTTGTCATCCTTTGCCTAGGGTTCTGAGAGGGGCAGGGACAGCAAAGGGGTGCTCAGTTGTCACCTCTCACAGC
3	51802454	51802515	+	cfa-mir-7-2	high	TGGAAGACTAGTGATTTTGTTGTTGTCTCACTGCATCCAACAACAAGTCCCAGTCTGCCACA
3	52410840	52410900	+	cfa-mir-9-3	high	TCTTTGGTTATCTAGCTGTATGAGTGCCACAGAGCCGTCATAAAGCTAGATAACCGAAAGT
3	54138599	54138683	+	mir-684	low	GTAGGGCAACCTGTCTTTAAGGAGGGATAAATTACTCTAAAATAAATGAATCCTAGATAGTTTTCCCTTCAAGTCAAGTGTCTTG
3	54579692	54579764	+	cfa-mir-1839	high	AAGGAAAAGGTAGATAGAACAGGTCTTGTTAGCAAAATAAATTCAAGACCTACTTAATCTACCAACAGCAATT
3	54657737	54657879	-	cfa-mir-8898	low	GTGGAGAGCATGGTCACCTCTCGGTGACTTGAGATAGGGTGCTGCTGGCCTGCCTTTTCCCCAGAGCTCCAGATGGGCCTCAGGACAGTTGGTAGCAGCTCCCTACTGGTCCAGAGAGCCAGGCTGGCCGTGGTCCGGCCCCG
3	55912906	55912992	-	mir-1905	low	TGTACGTGTGCGTCTGTTGTTGGATGCGCTTGATGGTCGCGCCCTTGGGCCCCACCACGAGCCCCACCACGCGGTAGGGCACCCGCA
3	57914444	57914511	-	cfa-mir-184	high	CCCCTTATCACTTTTCCAGCCAGCTTTGTGACTCTAAGTGTTGGACGGAGAACTGATAAGGGTAGGTG
3	58385089	58385229	-	cfa-mir-8900	low	AGGGTGGGTGAAACAGCCTTACGTCAGAAGAGGACCTGGCTAGGACTTTAATGGCTGGAGAGAAGTCAGTGCCTGGCTTCAATTCTTCAAGGCTTGGACAGAGGGACTCTTCTGTAGGGGTGCACACAGCTGCTGACTTTT
3	59867521	59867601	-	cfa-mir-95	high	AACACAGTGGACGCTCAATAAATGTTTGTTGAATTGAGATGCATTAAATTCAACGGGTATTTATTGAGCACCCACTCTGTG
3	61939007	61939069	+	mir-4800	low	GGAGAAAGGAGTGGACCGAGGAAGGAAGGAAGGCGTGGCTCTCCGTCCATCTGTCCATCTGTC
3	63027413	63027493	+	mir-3533	low	ATGGAATCCTGCGGCATCCATGAAACTACCTTCAACTCCATCATGAAGTGTGACGTTGACATCCGCAAGGACCTCTATGCC
3	73494062	73494119	-	cfa-mir-574	high	TGAGTGTGTGTGTGTGAGTGTGTGTCGCTCCGGGTCCACGCTCATGCACACACCCACA
3	82049047	82049114	-	mir-4275	low	TCCAATTACCACTTCTCTTTGCCACCTGAGCACAGTCAGCAGTCAGCATAAGAAAGTGATAATGGAAA
3	89044709	89044772	-	cfa-mir-218-1	high	TTGTGCTTGATCTAACCATGTGGTTGCCAGGTATGAGTAAAACATGGTTCCGTCAAGCACCATG
3	91886956	91887076	+	cfa-mir-8899	low	GGGCGGGATGGGGGGATGTCAGTCACCCCTGTTGGGGTCCATGCGTCTAGGACAGGCTGGAAAGGTCATGGCTTGGGTGCCTGCACAGCACAGGGCTTACAGGGGAGCAGGGGTCCCGGGG
30	3219341	3219485	-	cfa-mir-8792	low	GAGAGTACTGTTTCTGATTCTTTCATTTGTGTTGTGGTGAGTTCTTCCTTCTAGTCATTTTGCTCAGTGCAGAGTGGCTGTATGAGCAGGCTGAGTTAAGAATATCAACCACGACCTAAGTAAATTTCACCCTAAGTGATTCTGC
30	10022251	10022323	-	mir-9838	low	GAAACCTGCTCAGGTGAATGTCGGATATCTGCCGAAAGCAGGTATTAAACAGAGATATCTGGGTCAGGAAGAG
30	10536862	10536962	-	mir-1282	low	CCTTCTTCTCGTTTGCCTTTTTCTGCTTCTGCTGCATGATCTCCGAGTCCCTGGGGGTAGAGATGATGGGGCACTGGGAGGTACCAGAGGGCAAAAAGGAC
30	11800621	11800706	+	cfa-mir-147	high	ACTCTATGAATCTAGTGGAAACATTGCTGCACAAACTAGATTATGGATACCAGTGTGCGGAAATGCTTCTGCTACATTTTTAGGGC
30	16018399	16018543	-	cfa-mir-8791a	low	CGCCGATCTGCACAGCTCGGAGCTCGGGGCGGCAGGAGAGTCCTCGGTGTCCTGTGCCCTCCCGGCCTCCACCTGTCCCGGGGCGAGCGCAGGATCCTGGGCTGTGTCCCCCGCGCCCTGGGACCCCGGGTCTGCGTCGCTGGGA
30	20769709	20769803	-	cfa-mir-628	high	ATAGCTGTTGTGTCACTTCCTCATGCTGACATATTTACTAGAGGGTAAAATTAATAACCTTCTAGTAAGAGTGGCAGTCGAAGGGAAGGGCTCAT
30	27433122	27433206	+	cfa-mir-190a	high	TGCAGGCCTCTGTGTGATATGTTTGATATATTAGGTTGTTATTTAATCCAACTATATATCAAACATATTCCTACAGTGTCTTGCC
30	38216543	38216610	-	cfa-mir-631	low	CCGACCTGGCCCAGACCTCAGCCCCATAGCTGATGGGCTGAGTCAGGGGCCAAGGCTCCCCTCGTCCA
31	13258782	13258840	+	cfa-mir-99a-1	high	AACCCGTAGATCCGATCTTGTGGTGAAGTGGACGGCACAAGCTCGCTTCTATGGGTCTG
31	13259522	13259588	+	cfa-let-7c	high	TGAGGTAGTAGGTTGTATGGTTTAGAGTTACACCCTGGGAGTTAACTGTACAACCTTCTAGCTTTCC
31	13304980	13305040	+	cfa-mir-125b-2	high	TCCCTGAGACCCTAACTTGTGAGGTATTTTAGTAACATCACAAGTCAGGCTCTTGGGACCT
31	21078768	21078828	+	cfa-mir-155	high	TTAATGCTAATCGTGATAGGGGTTTTTACCTCCGACTGACTCCTACATGTTAGCATTAACA
31	24034697	24034750	+	mir-9027	low	GTTCTCATTGGCTTCATGTCCTGTCTGTTCCAGGAGCTGGCCAATGAGTTGTCG
31	28172857	28172923	+	mir-6501	low	GGAGTTGCCAGGGCTGCCTGCGGTGACAGCAGCAGTAGAGTTGCCAGGGCAGCCTGCGGTAACAGTA
31	29071706	29071772	+	mir-6501	low	GGAGTTGCCAGGGCTGCCTGCGGTGACAGCAGCAGTAGAGTTGCCAGGGCAGCCTGCGGTAACAGTA
31	31005200	31005289	+	cfa-mir-802	high	TTCTATTATTTGTACTCAGTAACAAAGATTCATCCTTGTGTCCGTCAAGCAACAAGGAGAATCTTTGTCACTTAGTGTAATTAATAGCTG
32	21108324	21108383	-	mir-1956	low	TCAGTCCAGGGCTTAGTCAGCGGGGCCCGGAGTGGCTTCCCTGGCTGGCACCTGGACTTG
32	32428905	32428972	-	cfa-mir-367	low	CCATGACTGTTGCTAATATGCAACTCTGTTCAATACAAATTGGAATTGCACTTTAGCAATGGTGATGG
32	32429032	32429101	-	cfa-mir-302d	low	CCTCTACTTTAACATGGAGGCACTTGCTGTGACATGATAAAAATAAGTGCTTCCATGTTTTAGTGTGGTG
32	32429209	32429277	-	cfa-mir-302a	high	CCACCACTTAAACGTGGATGTACTTGCTTTGAAACTCAAAAAGTAAGTGCTTCCATGTTTTAGTGATGG
32	32429366	32429433	-	cfa-mir-302c	low	CCTTTGCTTTAACATGGGGGTACCTGCTGTGTAAAACAAAAGTAAGTGCTTCCATGTTTCAGTGGAGG
32	32429500	32429574	-	cfa-mir-302b	low	CTCCCTTTAACTTTAACATGGAAGTACTTTCTTTGACTTTCAAAATAGTAAGTGCTTCCATGTTTTAGTAGAAGT
33	18506878	18506963	-	cfa-mir-568	low	ATACACTATATTATGTATAAATGTATACACACTTCCTATATATATCCATATATATATAGTGTATATATTATACATGTATAGGTGTG
33	23649303	23649411	-	cfa-mir-6529	high	ACATGAGAAAAACCTGTTCTCTTGAGAGATCAGAGGCGCAGAGTGCGTCAATGTCAATGAAGCCTGTGCCTTTTACCTCTTTAAGAGCGCACGGTTTCATTCTGCTTCT
33	23649314	23649403	+	mir-6529	low	GAAACCGTGCGCTCTTAAAGAGGTAAAAGGCACAGGCTTCATTGACATTGACGCACTCTGCGCCTCTGATCTCTCAAGAGAACAGGTTTT
33	29672097	29672241	+	cfa-mir-8789	low	CTAGACCCAGGGCAGCGGCAGAAAGCATGAAGACCTGGTTTGGATTCAAGAAACGTTCCCGAGCTCAGGTGCCTGGGTGGCTCAGGCAGCTAAGCGAACGACTCTCCATTTCAGTTCGGGGTGTGATCTCTGGGTTGTGGGATCG
34	12141935	12142057	-	mir-8790	low	CACCACAGTTCCGCCCACAATGGAGCCCCGTGTCATCACTGTGGGTCTGGGGTCCAGTCAGCACTTAGCCCTGTACTCTGAAGGTGAGGGGAGGCCCTGTCTCCATGCCAAGTGGGAAGGGGA
34	12372846	12372968	+	cfa-mir-8790	low	CACCACAGTTCCGCCCACAATGGAGCCCCGTGTCATCACTGTAGGTCTGGGGTCGAGTTAGCACTTAGCCCTGCACTCTGAAGGTGAGGGGAGGCCCTGTCTCCACGCCAGGTGGGAAGGGGA
34	14840248	14840312	+	mir-1897	low	GTGCCTTGGATGGAGGACGAGAGGGGAACTGCAAGCTCCTTCAACTCGTTCTGTCCGGTGAGAAG
34	17134367	17134457	+	mir-1224	high	GGTGAGGACTCGGGAGGTGGAGGGTGGCGCCGCCAAGGCCAGGGCACTGTCTCAGCTCGCTTCTCCCCCCACCTCCTCTCTCCTCAGGTGC
34	19357972	19358072	+	miR-1248	high	ACCTTCTTGTATAAGCACTGTGCTAAAATTGCAGAAACTAGGATTGCCTTAGTTTTTGTAATAATGCTAGCAGAGTACACACAAGAAGAAAAGTAACTGCA
34	20971517	20971578	+	cfa-mir-28	high	AAGGAGCTCACAGTCTATTGAGTTGCCTTTCTGACTTTCCCACTAGATTGTGAGCTCCTGGA
34	26460663	26460722	+	cfa-mir-15b	high	TAGCAGCACATCATGGTTTACATACTACAGTCAAGATGCGAATCATTATTTGCTGCTCTA
34	26460807	26460871	+	cfa-mir-16-2	high	TAGCAGCACGTAAATATTGGCGTAGTGAAATAAAAATTAAACACCAATATTATTGTGCTGCTTTA
34	33292499	33292588	+	cfa-mir-551b	high	GTGCTCTCCTGGCCCATGAAATCAAGTGTGGGTGAGACCTGGTGCACAGCGGGAAGGCGACCCATACTTGGTTTCAGAGGCTGCGAGAAT
34	35465927	35466022	-	mir-569	low	GGTATTGTTAGATTAATTTTGTGGGACATTAACTACAGCAGCAGCAGCAACATCAACTTTAGTTAATGAATCCTGGCGAGTTAAGTGACTTTATTT
35	1841482	1841542	-	mir-6720	high	CTTCCAGCCCTGGTAGGCGCCGCGGAAGAAGGGGAAGCGCGCCTGCAGGAACTGGTAGATC
36	1546410	1546530	+	cfa-mir-8797	low	GGCAGCGGGGAGCCTGTCACGAGGGCAGACTTGCCAAGGACTGAGAGCTCGGGCTCGGCTCAGGGGCCCCGTGCTCCCCCACATCAGGACTGCGGCCGTCCCAGCCCCGGGCCCACGCACC
36	10420663	10420760	+	mir-8797	low	GGCAGCAGGGAGGCTGTCATGAGGGGAAGATTTGCCAAGGACTGAGAGCTCACGGCTCGGTTCAGGGGCCCTGTGCTCCCCCACATCAGGACTCCGGC
36	19933715	19933814	-	mir-9183	low	CAGACGTCTCGCCGGCTCGATGGCTTTATGACACCTTGGCTCTTCCTGTTTTCAAAGAGCCCTAGGTATCGGGTTGGCCGCAGGGGCGGGGGTACGCTGC
36	19958913	19959013	+	cfa-mir-10b	high	GTAACGTTGTCTATATATACCCTGTAGAACCGAATTTGTGTGGTATCCACATAGTCACAGATTCGATTCTAGGGGAATATATGGTCGATGCAAAAACTTCA
36	21115493	21115617	-	cfa-mir-8796	low	AAGTGTAATATAACCGGAAGAACTGCCTGTATTGAGTCTGGATTCCTGTGTTCTACCCTAGAACTAATTAGGTGATCAGACTAGTTTGGTAGTTATACATCTGGTTCTGGTGCCCTACTAAAAGT
37	15549130	15549200	-	mir-2355	high	TCATCCCCAGATACAATGGACAATATGCTATTATAATTGTATGGCATTGTCCTTGCTGTTTGGAGATAATA
37	25054488	25054543	+	cfa-mir-26b	high	TTCAAGTAATTCAGGATAGGTTGTGTGCTGTCCAGCCTGTTCTCCATTACTTGGCT
37	25568052	25568121	-	cfa-mir-375	high	GCCCCGCGACGAGCCCCTCGCACAAACCGGACCTGAGCGTTTTGTTCGTTCGGCTCGCGTGAGGCAGGGG
37	25734793	25734849	+	cfa-mir-1840	high	TTAGGGCGCGTCACGTGACGGGCTCGTCGCTCCGCCGTCACGTGACGGGCCTCGGCG
37	30320456	30320558	+	cfa-mir-8795	low	GCGGTTTGTGGAGCGGCAGGCTGTGGTCCCTGTGGAAGATGCGCCAGCCCGGACGGGGGTTGGATGCGCGACCCTGCAGGTGCATTTCAGAGGCCTCCAGACG
38	1926558	1926646	-	cfa-mir-135b	high	GCTCTGCTGTGGCCTATGGCTTTTCATTCCTATGTGATTGCTGTTTCTAATTCATGTAGGGCTAAAAGCCATGGGCTACAGTGAGGGGC
38	14895108	14895186	-	cfa-mir-215	high	TGTACAGGAAAATGACCTACGAATTGATAGACAATTTGGCTAAGTTTGTCTGTCATTTTTGTAGGCCAATATTCTGTAT
38	14895401	14895458	-	cfa-mir-194	high	TGTAACAGCAACTCCATGTGGATTGTGTGCCAATTTCCAGTGGAGATGCTGTTACTTT
38	14977030	14977090	-	cfa-mir-664	high	TGGGCTAGGAAAAATGATTGGATAAAAAATATTATTCTATTCATTTATCTCCCAGCCTACA
38	17579162	17579290	-	cfa-mir-8798	low	ACCTCTGAGGCCGTTTAGGTAGCTCGCGGAACTCCTGCGGTCGATGCGAGGCCCCGGCTTTGGAGCTGGGGACGCGAAAATGAGTGTTAGTCGTGGCTGCTGGCTTCGAGGAACCCCCGTCCTAGCCGA
38	18675020	18675094	-	mir-7177	high	TTTTCAGGACACCAGAGGACCATAGAGCAAATTACTTCTTCCAGAGTGCTAAATGATCCCCTGGTGCCCTGGAAA
4	8702838	8702897	-	cfa-mir-1841	high	AGAGGAAAGCTGGACGGCAAGCCTGAAGGGAAGAAGGTGGCTCCGTCCTCTTTCCAAGCC
4	15180088	15180212	-	cfa-mir-1296	high	TGAAATCAGCGAATAACCTACCTAACTGGATTAGGGCCCTGGCTCCATCTCCTTTAGGAAAACCTTCTGTGGGGAGTGGGGCTTTGACCCTAACCCAGCTGGGCTGTAACACTGCTGCATTTTCT
4	34073335	34073429	-	cfa-mir-346	high	GGTCTCTGTGGTGGGCGTCTGTCTGCCCGCATGCCTGCCTCTTTGTTGCTCGGAAGGAGGCAGGGGCTGGGCCTGCAGCTGCCTGGGCAGAGCGG
4	36279254	36279340	+	mir-147	high	TACTCTATGAATCTAGTGGAAACATTGCTGCACAAACTAGATTATGGATACCAGGGTGCGGAAATGCTTCTGCTACATTTTTAGGGC
4	36951021	36951078	-	cfa-mir-1271	high	CTTGGCACCTAGTAAGCACTCAGTAAATACTTGTTGAGTGCCTGCTATGTGCCAGGCA
4	43010775	43010838	+	cfa-mir-218-2	high	TTGTGCTTGATCTAACCATGTGGTGGAACGATGGAAACGGAACATGGTTCTGTCAAGCACCGCG
4	43182876	43182937	+	cfa-mir-103-1	high	TCGGCTTCTTTACAGTGCTGCCTTGTTGCATATGGATCAAGCAGCATTGTACAGGGCTATGA
4	50248597	50248654	-	cfa-mir-146a	high	TGAGAACTGAATTCCATGGGTTGTGTCAGTGTCAGACCTGTGAAGTTCAGTTCTTCAG
4	50474008	50474112	+	cfa-mir-8902	high	ACCTTTTGCTTTTGACTTCACATCCATTTCTTTCACCTGGGGAAAATTCTGGAGCCCCAGGAGAGGAAATGGAAGTGAGGTGAGAGCAGCACCTCCAGTCTGTGT
4	58838021	58838088	+	mir-6982	low	AGGGGCTGGGGGATCGCAGGGGTGGCCTGGGGTAGGCTGGGCAAACCTGGCCCCTCTGCCCCTTCCAG
4	59276347	59276406	-	cfa-mir-378	high	CTCCTGACTCCAGGTCCTGTGTGTTACCTCGAAATAGCACTGGACTTGGAGTCAGAAGGC
4	59533128	59533210	-	cfa-mir-145	high	TGTCCTCACGGTCCAGTTTTCCCAGGAATCCCTTAGATGCTAAGATGGGGATTCCTGGAAATACTGTTCTTGAGGTCATGGTT
4	59534535	59534589	-	cfa-mir-143	high	GGTGCAGTGCTGCATCTCTGGTCAGTTGGGAGTCTGAGATGAAGCACTGTAGCTC
4	75097832	75097903	+	mir-1898	low	ATGAACATAGGTCAAGGTTCACAGGGGATCAAGAAATATTATTCTTGTATAATCTGTTTACTTTGACCTAAA
4	75786287	75786429	+	cfa-mir-8903	high	CACACCAGAATTACCTGGGGAGATTATTAAAAATACAGATTCTTGGGCCCCACCCCCGGAGACTGTGAATCAGTAAGTAGATCTGGGGTAGGGCCTGGGAATTTGTATTTTTAAACAACTAACTTCAGGTGATTCTGATGCCA
5	1012814	1012958	-	cfa-mir-8868	low	CCTGAGTCGGATGTATCTTAGGACAGAGCCCTCTGTGCTGCCCTGTGCTGTAGAAGCTTCCCTGCGGGGGAAGAGGGCTCCCTGCGGAATAGGCTTGTCAGGAGCAGCTCCCAGGGCAGCAAGGGGTTGATTTCACACTCAGCCT
5	12047369	12047425	+	cfa-mir-99a-2	high	AACCCGTAGATCCGATCTTGTGGTGATAGTCCACACAAGCTTGTGTCTATAGGTATG
5	12052786	12052881	+	cfa-let-7a-2	high	CTGCATGTTCCCAGGTTGAGGTAGTAGGTTGTATAGTTTAGAATTACATCAAGGGAGATAACTGTACAGCCTCCTAGCTTTCCTTGGGTCTTGCAC
5	12097672	12097732	+	cfa-mir-125b-1	high	TCCCTGAGACCCTAACTTGTGATGTTTACCGTTTAAATCCACGGGTTAGGCTCTTGGGAGC
5	16420822	16420966	-	cfa-mir-8871	low	GCGAGTGTGGCAGGTTGAGGATGTACTGCCAAAAGTGACCTAATGCATGTTGGTCTGCTGCCTACATATTCTAGGCTGCCATGGGCAGTGGTCTGACGCCCACTTAGGGTCTTTTTGGGGGGCATCTGTCTAAACCTGAATCTTC
5	18630015	18630096	-	mir-1244	low	ATCTTATTTCGAGCATTCCAGTAACTTTGTGTATGCAGTGAGCTCTACTAAAAGTAGTTGGTTTGTATGAGATGGTTAAAAA
5	21558106	21558160	-	cfa-mir-34c	high	AGGCAGTGTAGTTAGCTGATTGCTAATAGTACCAATCACTAACCACACGGCCAGG
5	21558685	21558768	-	cfa-mir-34b	high	GTGCTCGGTTTGTAGGCAGTGTAATTAGCTGATTGTCCTCTGCTGCTTACAATCACTAACTCCACTGCCATCAAAACAAGGCAC
5	26311212	26311288	-	mir-2985	low	AAGGGCTCCTCATTAAGGTGGGTGGGATAGTATAACAATGTCGCGTGTGTTGTTATAATATTCCACCTTCCCTGATG
5	31002729	31002857	-	cfa-mir-8870	low	CTGACTGTCATGGATGCGATTCGAAGCTGTGGGTTCCTGGCGTCGAGCGTGGGCTGGTCCCGCCTCTGGACCTGCCTCTGCAACCCCATGGTCCCCACTTTGCAGCCAGACGGCAAGAGCCTCAGATCA
5	32045450	32045510	-	cfa-mir-195	high	TAGCAGCACAGAAATATTGGCACTGGGAAGAGAGTCTGCCAATATTGGCTGTGCTGCTCTA
5	32045759	32045825	-	cfa-mir-497	high	CAGCAGCACACTGTGGTTTGTACGGTACTGTGGCCACGTCCAGACCACACTGTGGTGTTAGGGTGAG
5	32192273	32192340	-	cfa-mir-324	high	CGCATCCCCTAGGGCATTGGTGTGGAGCTGGAGACCCACTGCCCCAGGTGCTGCTGGGGGTTGTAGTC
5	32715835	32715975	+	cfa-mir-8867	low	TCTGAAGCGTGCACATCTTGTTTCCTAGGCCCACTGTGATTTGCTCAGAGAGAGTTAGGGAGAATGTTGGAAGCACGTTACTTAATTCTCAGGAGTGAAACGAGAAGTATCTTGGAGGAGGGAGACAGCCAGCCAGAGCTT
5	36178243	36178324	+	mir-744	high	GGTGCGGGGCTAGGGCTAACAGCAGTCTTACTGAGGGTTTCTTGGAAACCACACACATGCTGTTGCCACTAACCTCAACCTT
5	41262556	41262660	-	cfa-mir-8872	low	GGCGGCGCCGCGTTAGCTGGTTCTGGGTTGTGGCGTCCGAGGAGCCGCGACGGTTTCTGCCCTCGGGCCGGCAACGCTTGACTGGCCCCTGCGGCGGCCCGTAGC
5	41685165	41685258	+	cfa-mir-33b	high	GCGGGCGGCCCCGCGGTGCATTGCTGTTGCATTGCACGTGAGTGACGCGGGTGCAGTGCCTCGGCAGTGCAGCCCGGAGCCGGCCCCTGGCACC
5	42890895	42891009	-	cfa-mir-8869	low	CAGGGACAGTGGGGGAGCAGGAGAAAGAGTAGAAACATGTCTATAGGATTGGTCCCAAAGGGGCAGTACTTAGTTCTGCTTTCCTGTTTTTGCATTTTATTGTTTCCTTAGGATA
5	45184774	45184828	+	cfa-mir-101-1	high	AGTTATCACAGTGCTGATGCTGTCCATTCTAAAGGTACAGTACTGTGATAACTGA
5	56368400	56368479	+	cfa-mir-200b	high	GCCATCGCCATCTTACTGGGCAGCATTGGATGGTGTCAGGTCTCTAATACTGCCTGGTAATGATGACGGCGGGGCCCTGC
5	56369063	56369152	+	cfa-mir-200a	high	CTGGGCCTCTGTGGGCATCTTACCGGACAGTGCTGGATTTCTTGGCTTGACTCTAACACTGTCTGGTAACGATGTTCAAAGGTGACCCAC
5	56369074	56369137	-	mir-3548	high	ACATCGTTACCAGACAGTGTTAGAGTCAAGCCAAGAAATCCAGCACTGTCCGGTAAGATGCCCA
5	56370509	56370593	+	cfa-mir-429	high	AGCCTGCTGATGGGCGTCTTACCAGACACGGTTAGATCTGGGTTCTGGTGTCTAATACTGTCTGGTAATGCCGTTCATCCATGGC
5	57395454	57395588	+	cfa-mir-8866	low	CAAACCCATAGCCTCCTCCTATTCCATGATTCGGGAGGCTGGGACCCTTCCCCAGAAGCTACCCCTGGACAGCTATCCAGCTGTGAATTCTGGGCTCACCTCTTAACTCGTGGGGGCCTGGAGCAAGCTGGTTCC
5	58112708	58112801	-	cfa-mir-551a	high	GGGGACTGCCAGGTGACCCTGGAAATCCAGAGTGGGTAAGGCCTGTCTGATTGTGTCTAGGCGACCCACTCTTGGTTTCCATGGTTGCCCTGGA
5	62485832	62485897	-	cfa-mir-34a	high	TGGCAGTGTCTTAGCTGGTTGTTGTGAGTAATAGTGAAGGAAGCAATCAGCAAGTATACTGCCCTA
5	79814256	79814316	-	cfa-mir-140	high	CAGTGGTTTTACCCTATGGTAGGTTACGTCATGCTGTTCTACCACAGGGTAGAACCACGGA
5	82166208	82166270	+	cfa-mir-328	high	AGGGGGGCAGGAAGGGCTCAGGGAGAAAGTGTGTGCAGCCCCTGGCCCTCTCTGCCCTTCCGT
6	5910293	5910435	-	cfa-mir-2387	high	CGGGGAGCACGGGGGCGAGAGGCCGGCCAGGCGGAGCGTGGAGGGCCTGGAAGGCCTGGCTTTGCAGCGTGTTCTGGACTCTGCAGACCCGGCCTTGGCAAGCTCTTCCGCTGACGTCCCCGCGGCCGGAGCCCCAGCGCCCC
6	6186538	6186598	-	cfa-mir-590	high	GAGCTTATTCATAAAAGTACAGTATGATCCAGTAAACCTGTAATTTTATGTATAAGCTAGT
6	9498558	9498616	+	cfa-mir-106b	high	TAAAGTGCTGACAGTGCAGATAGCGGTCCTCCGTGCTACCGCACTGTGGGTACTTGCTG
6	9498780	9498840	+	cfa-mir-93	high	CAAAGTGCTGTTCGTGCAGGTAGTGTGATTACCTGACCTACTGCTGAGCTAGCACTTCCCG
6	9498993	9499051	+	cfa-mir-25	high	AGGCGGAGACTTGGGCAATTGCTGGACGCTGCCCGCGCATTGCACTTGTCTCGGTCTGA
6	12423353	12423433	+	mir-3533	low	ATGGAATCCTGCGGCATCCATGAAACTACCTTCAACTCCATCATGAAGTGTGACGTTGACATCCGCAAGGACCTCTATGCC
6	12453870	12453941	+	cfa-mir-589	low	GGCTCTGAGAACCATGTCTGATCAGAGCTGGGTACTGCCTGTTCAGAACAGACACCGGTCTCTAAGACGCAG
6	13982905	13983035	-	cfa-mir-8873a	low	CTGTGCTGCTGGAATCGTGTTTCCGGGGCCATGGCTCCTGAAGGCAGTGGGGTGTAGCCTCCACTCCTGGAGCTGCCGCCTAACCCACTGGCTTCTCCCTGAGGCCCTGCCAGGTGAGTGCTCCAGCCCTT
6	14518647	14518775	-	cfa-mir-8876	high	GGCAGCCGCGGGGTCGGTGGCCCTTAGCGAGGCCTGCAGTGGCCAAGTGGGAGGCACCCCGCTGATTGGGAGCTGCCTCTGGCTTGGCCTGCAGGTGTGCTGGACAGTGCCACAGGTGACTCTCTGACA
6	15817410	15817550	+	cfa-mir-8879	low	GACTTGATCCCAGGACCCCGGGAGCACGACCTGAGCCAAAGGCAGACCCAACCACTGAGGCACCCAGGCATCCCTAGCTACTCATTCCTCTGTCTTGGGCTTGTGCCTCCCCACATGCAGCATCCTGGCCCCACCAAGGTA
6	15853520	15853577	+	cfa-mir-339-1	high	TCCCTGTCCTCCAGGAGCTCACTTATATCTGGCCGTGAGCTCCTCGAGGCCAGAGCCC
6	17305798	17305868	-	mir-762	low	GCCCGGCTCCGGGTCTCGGCCCGCACGGTCCGGCCGGCCATGCTGGCGGGACTGGGGCCGAGGCCGAGCCC
6	18455993	18456062	+	mir-9130	low	TCCTGCTCATCCTCTGACAGGTACCCAAATGGGGGTTAGGCTAGGTGACCTGCAGGTGGCAGGGGGTGGA
6	21081056	21081200	-	cfa-mir-8875	low	AAAAAAAAAAAAAAAGGCCCCAGGCCTTGCGCTCCCGGCCTGCTGTAGCGGAACCCGGGGCGGGCGTTGCCTAGAAACGCATCATTGTCTTTGGGTTCTTAGCCTTGCGCAGGCAGCAGTTCTGGGACACTTGGCGGGGTAGTCC
6	21119782	21119896	+	cfa-mir-8878	low	TTGGGTCCCCAGGGACTTAGAGTCTTCGTGACGGTGACCAGACCTTGCAGAACCGCTCCGAGGCCCTGAGGTGGCCTGTCATCAGCCTGGACTTGTCTTCCTCTCTGTGGGGATG
6	28190589	28190677	-	mir-484	high	CTCGCGGCCCTGCAGCCTCGTCAGGCTCAGTCCCCTCCCGATAAACCCCTAAATAGGGACCTTCCCAGGGGGAGACCCCGGCTTTTTGG
6	28215949	28216014	+	mir-6506	low	GACTGGGATGTTACCGAATACGGTGTTTGTGAGTTGATCGATATTGTATCAGAGATCCCAGACACA
6	28873135	28873221	-	cfa-mir-365-1	high	ACCGCAGGGAAAATGAGGGACTTTTGGGGGCAGATGTGTTTCCATTCCACTATCATAATGCCCCTAAAAATCCTTATTGCTCTTGCA
6	28878050	28878108	-	cfa-mir-193b	high	CGGGGTTTTGAGGGCGAGATGAGTTTATGTTTGATCCAACTGGCCCACAAAGTCCCGCT
6	31385077	31385179	-	cfa-mir-8874	low	TCTTAGTATCTGTGTGACTGCACTTCTCTGAGCCTCCCTTTCCACATCTGTGCAGTGGGGCTGTGGGGAGGGCTCAAGGAAGCACTGGGGGTCGGAGGTCAGC
6	38309139	38309217	+	mir-5125	low	CGCCTTGCAGTCTAAGGAGAACCCCATGCCTTTGGACATGCTGTTCCTTCTGCCTGGAATTCCCTTGTCCGCCTGGTGA
6	38759035	38759094	+	cfa-mir-1842	high	TGGCTCTGCGAGGTCAGCTCAAGGTGGGTCTGGATATTGAGCAGGCCTGTCAGGGCGTTG
6	39752034	39752162	+	cfa-mir-8877	low	GCCTGTGAGCCCCTCTTGCCTCGCCTCCTCGCCCACCATGCTGTCGTGTTCGTGGCCGTGGTGTCGGCTGCTGCAGGGGGTGACGGCCTGCCGGCAGGGGGCGCAGTGTGGGATCCAACGGGAAGGGCC
6	39826605	39826676	-	mir-662	low	GCTGCGGAGCCAGGAGCTGATGGTCGGGTGGCTGCGCGCCTTCCGCAGGTCCCCCACGTTCTGGCCCAGCAG
6	40559217	40559329	-	cfa-mir-8799f	low	GCCTGTCCTGGGGGGTGCGCTGGATCTTGGACTGTGCCCCCAGCACCCTGTGCTCCCGGGCCTGTGCTGTTGGAATCGTAGTCCCGGCCACACAGCTCCCTCTGCCCACAGCC
6	41017022	41017154	+	cfa-mir-8799e-1	low	CCTGGCCTCTGCCTGTCCCGGGGGGAAATCGGATCCTGGGCTGTGTCCGCCGGCGCCCTGGGCTCCTAGGCCTGCGCTGTTGGAATCGCGCTCCTGGCCGTGCAGCCCCCTCCGTGGAGCCACGCCCGAGCCC
6	41185994	41186126	-	cfa-mir-8799e-2	low	CCTGGCCTCTGCCTGTCCCGGGGGGAAATCGGATCCTGGGCTGTGTCCGCCGGCGCCCTGGGCTCCTAGGCCTGCGCTGTTGGAATCGCGCTCCTGGCCGTGCAGCCCCCTCCGTGGAGCCACGCCCGAGCCC
6	42271719	42271779	-	cfa-mir-197	high	CGGGTAGAGAGGGCAGTGGGAGGTAAGAGCTCTTCACCCTTCACCACCTTCTCCACCCAGC
6	43075720	43075852	+	cfa-mir-8880	low	TCTGGGATGGGGTTCAGGGGCTGCGTGTTTCTCTATCGGCCATGGACTCTGCCCTGTTTCTGGAAGGACATGGGGCAAGTCAGCCCTGTGGACAAACATTTCTCCTTATCCTGTCCCAGTGCCAGCTCCACGG
6	51640476	51640530	+	cfa-mir-137	high	GGGTATTCTTGGGTGGATAATACGGATTACGTTGTTATTGCTTAAGAATACGCGT
6	74881615	74881675	+	cfa-mir-186	high	CAAAGAATTCTCCTTTTGGGCTTTCTGATTTTATTTTAAGCCCAAAGGTGAATTTTTTGGG
7	4055465	4055526	+	cfa-mir-181a-1	high	AACATTCAACGCTGTCGGTGAGTTTGGAATTAAAATCAAAACCATCGACCGTTGATTGTACC
7	4055651	4055712	+	cfa-mir-181b-1	high	AACATTCATTGCTGTCGGTGGGTTGAACTGTGTGGACAAGCTCACTGAACAATGAATGCAAC
7	6588010	6588067	-	cfa-mir-29c-1	high	ACCGATTTCTCCTGGTGTTCAGAGTCTGTTTTTGTCTAGCACCATTTGAAATCGGTTA
7	6651339	6651396	-	cfa-mir-29c-2	high	ACCGATTTCTCCTGGTGTTCAGAGTCTGTTTTTGTCTAGCACCATTTGAAATCGGTTA
7	6651878	6651943	-	cfa-mir-29b-2	high	AGCTGGTTTCACATGGTGGCTTAGATTTTTCCATCTTTGTATCTAGCACCATTTGAAATCAGTGTT
7	8090511	8090579	+	cfa-mir-205	high	CTCTTGTCCTTCATTCCACCGGAGTCTGTCTCGTACCCAACCAGATTTCAGTGGAGTGAAGTTCAGGAG
7	13400475	13400560	+	mir-684	low	TGTAGGGCAATCTGTCTTTAAGTAGGGATAAATTACTCTAAAAGAAATGAATCCTAGATAGTTTTCCCTTTAAGTCAAGCGTCTTG
7	14180244	14180333	-	mir-682	low	GGCATCTGGCATTGTGGCTCCTGCATGAAAACCGTAGCTGGTGGCGCCTGGACCTATACCACCACTTCTGCTGTCACAGTAAAGTCTGCC
7	22597953	22598035	+	cfa-mir-488	high	GAGAATCATCTCTCCCAGATAATGGCACTCTCAAACAAGTTTTCAAGTTGTTTGAAAGGCTATTTCTTGGTCAGAAGACTCTC
7	23539367	23539426	+	cfa-mir-1843	high	ACTGGAGGTCTCTGTCTGGCTTAGGACAGCTGGCTAAGTCTGATCGTTCCCCTCCATACA
7	26812766	26812824	+	cfa-mir-199-2	high	CCAGTGTTCAGACTACCTGTTCAGGACAATGCCGTTGTACAGTAGTCTGCACATTGGTT
7	26818559	26818668	+	cfa-mir-214	high	GGCCTGGCTGGACGGAGTTGTCATGTGTCTGCCTGTCTACACTTGCTGTGCAGAACATCCGCTCACCTGTACAGCAGGCACAGACAGGCAGTCACATGACAACCCAGCCT
7	27375123	27375185	-	mir-7178	high	TAGGAGCTATCAGAACTTAGTGATCAAGTGAAGTTGTAGTTACTAATTTCTGATGCTCTTCCC
7	34314838	34314894	-	cfa-mir-350	high	AGTGCACGCGCTTTGGGACAGTGAAGAAAATAATGTTCACAAAGCCCATACACTTTT
7	34480300	34480366	+	mir-4677	high	CAGCAATTGTTCTTTGGTCTTTCAGCCATGACCTGACCTTCTGTCTGTAAGACCAAAGAGCTACTTT
7	35996308	35996410	+	cfa-mir-7180	high	AGGCTGAGGATTGGTGGTCTCAGGGAGTGTACTTCCTGGGGCCTCTGGGCATATAATTCCTGTGGCCTCTGGGTGTGTACCCTCTGTGGCTTCCAGGTTCATG
7	37488050	37488190	+	cfa-mir-8881	low	ATGGCTTTGTGTTTGGACCTGCCCTAGGTATTTGAGGTAGGGGTCTGACCTGTGTACTGCTCATAACTGGGCCTGTCATTTGTTTTCTCTGGTTCTGTACCTGTGATTGGTTTCAAAGATAGAGCTGGTAAGTTTCTGTTC
7	41509404	41509465	+	cfa-mir-9-1	high	TCTTTGGTTATCTAGCTGTATGAGTGGTGTGGAGTCTTCATAAAGCTAGATAACCGAAAGTA
7	42338480	42338542	-	cfa-mir-92b	high	AGGGACGGGACGCGGTGCAGTGTTGTTCTCTCCCCCGCCAATATTGCACTCGTCCCGGCCTCC
7	43037530	43037607	+	cfa-mir-190b	high	TGCTTCTGTGTGATATGTTTGATATTGGGTTGTTTAATTAGGAATCAACTAAATATCGAACATATTCTTACAGCAGTG
7	54261943	54262010	+	cfa-mir-187	high	CTCGGGCTACAACACGGGACCCGGGCGCTGCTCCGACCCCTCGTGTCTTGTGTTGCAGCCGGAGGGAC
7	63206303	63206375	+	mir-1597	low	TTTTATTATGTGCTTCCCGAGCTCCTCATTGTAGTTTCAGCAATATGAGGAGCCCTGCAAGCATGCAATAAAA
7	66214380	66214438	+	cfa-mir-1-2	high	CATACTTCTTTATGTACCCATATGAACATACAATGCTATGGAATGTAAAGAAGTATGTA
7	66217486	66217572	+	cfa-mir-133a	high	CAATGCTTTGCTAGAGCTGGTAAAATGGAACCAAATCGCCTCTTCAATGGATTTGGTCCCCTTCAACCAGCTGTAGCTATGCATTGA
7	80965885	80965952	-	mir-2904-1	low	ACGGCAGCGCCGCGGAGCCTCGGTTGGCCTCGGATAGCCGGTCCCCCGCCGTCCCCGCCGGCGGGCCG
7	80973870	80974011	-	cfa-mir-8865	low	GCCCGCCGGGAGGGGAAGGGAGGGGGTGTCGTCGGCGACGACGGCGTGTCGTGGGGGGGGAGACGGGCCCCGCGCCCGCCTCCCTTTCTCGGACGTCGCCGTCCCGGCCCCCCCCCCACCGTGTCCCTTCCGGGGGGGGTCC
8	3636919	3636987	-	cfa-mir-208a	high	ACGCATGAGCTTTTGGCTCGGGTTATACCTGATGCTCACGTATAAGACGAGCAAAAAGCTTGTTGGTCA
8	3665163	3665236	-	cfa-mir-208b	high	CCTCTCAGGGAAGCTTTTTGCTCGCGTTATGTTTCTCATCCGAATATAAGACGAACAAAAGGTTTGTCTGAGGG
8	26223920	26224014	+	mir-1285	low	GGTCAAAACTCCCGTGCTGATCAGTAGTGGGATCGCGCCTGTGAATAGCCACTGCACTCCAGCCTGGGCAACATAGCGAGACCCCGTCTCTTTTG
8	26256213	26256277	+	mir-6517	high	TCTCCGGGTCCGTGAGCTCCTCGGCGTACTCGGTGAACATTCGCCGGAACTCCGGGTCCTGGAAG
8	26412225	26412319	-	mir-1285	low	GGTCAAAACTCCCGTGCTGATCAGTAGTGGGATCGCGCCTGTGAATAGCCACTGCACTCCAGCCTGGGCAACATAGCGAGACCCCGTCTCTTTTG
8	26422918	26423012	-	mir-1285	low	GGTCAAAACTCCCGTGCTGATCAGTAGTGGGATCGCGCCTGTGAATAGCCACTGCACTCCAGCCTGGGCAACATAGCGAGACCCCGTCTCTTTTG
8	32848208	32848352	+	cfa-mir-8883	low	GAAAGGACCGGAGTTGCTGAGGAGGAATGCCTCTGGAGATTCTGGGTGAGGATTCGCAGGACTTTTGTGGCATGTGTTGACAGGAGGGCCTCGGAGGTTTGAGTCACTTCACCTGAACGAGCCTGCGTCTCTGCTGAGCCCCGCC
8	53823682	53823810	-	cfa-mir-8884	high	TGAACTGATGGACACACCTGGGGTCATCCCTGAGCGGAGCCAGGTCCATCAAAACCAGGATGTTGACAGTGGTTTGATGGATTTGCTTAGCACCCGAGGTGGCCCCTTGCCTCTTTGTTTAAAAAAATG
8	68424656	68424718	+	cfa-mir-342	high	GGGTGCTATCTGTGATTGAGGGACATGGCAAATAGAATTGTCTCACACAGAAATCGCACCCGT
8	68592447	68592506	+	cfa-mir-345	high	TGCTGACTCTTAGTCCAGTGCTCGTGATGGCTGGTGGGCCCTGAACTAGGGGTCTGGAGG
8	69094352	69094412	+	cfa-mir-493	high	TGTACATGGTAGGCTTTCATTCATTCGTTTGCACATTCGGTGAAGGTCTACTGTGTGCCAG
8	69097904	69097971	+	cfa-mir-665	low	TCCCGCGGCCTCAGCCTCCACCCGGGGCTCTGTCCGGACCAGGAGGCTAAGGCCCCTCACGGCGGCTG
8	69102956	69103023	+	mir-431	high	GGTGTCTTGCAGGCCGTCATGCAGGCCACACTGACGGTAACGTTGCAGGTCGTCTTGCAGGGCTTCTC
8	69103838	69103911	+	cfa-mir-433	high	TACGGTGAGCCTGTCATTATTCAGAGAGGCTAGATCCTCTGTGTTGAGAAGGATCATGATGGGCTCCTCGGTGT
8	69104938	69104997	+	cfa-mir-127	high	CCTGCTGAAGCTCAGAGGGCTCTGATTCAGAAAGATCATCGGATCCGTCTGAGCTTGGCT
8	69106415	69106501	+	cfa-mir-432	high	TGACTCCTCCAGGTCTTGGAGTAGGTCATTGGGTGGATCCTTAATTTCCCTATGTGGGCCACTGGATGGCTCCTCCATGTCTTGGCG
8	69106615	69106670	+	cfa-mir-136	high	ACTCCATTTGTTTTGATGATGGATTCTTACGCTCCATCATCGTCTCAAATGAGTCT
8	69132786	69132864	+	cfa-mir-370	high	AGACAGAGAGGCCAGGTCACGTCTCTGCAGTTACACAGCTCATGAGTGCCTGCTGGGGTGGAACCTGGTCTGTCTGTCT
8	69253808	69253866	+	cfa-mir-379	high	TGGTAGACTATGGAACGTAGGCTTTGTGATTTTTGACCTATGTAACATGGTCCACTAAC
8	69255094	69255151	+	cfa-mir-411	high	ATAGTAGACCGTATAGCGTACGCTTTATCTGTGACGTATGTAACACGGTCCACTAACC
8	69255548	69255610	+	cfa-mir-299	high	AAGAAATGGTTTACCGTCCCACATACATTTTGAGTATGTATGTGGGACGGTAAACCGCTTCTT
8	69255552	69255605	-	mir-299b	low	GCGGTTTACCGTCCCACATACATACTCAAAATGTATGTGGGACGGTAAACCATT
8	69256764	69256820	+	cfa-mir-380	high	ATGGTTGACCATAGAACATGCGCTAGCTCTATGTCGTATGTAATATGGTCCACGTCT
8	69256924	69256983	+	mir-411b	low	ATGGTAGACCATAAAGCGTACGTGTTGTTTACGACGTATGTGACATGGTCCACTAATTCT
8	69257328	69257390	+	mir-1197	high	GATGCGGTTGACCATGGTGTGTACGCTTTATTTATGACGTAGGACACATGGTCTACTTCTTCT
8	69257494	69257549	+	cfa-mir-323	high	AGGTGGTCCGTGGCGCGTTCGCTTTATTTATGGCGCACATTACACGGTCGACCTCT
8	69257782	69257862	+	cfa-mir-758	high	CTGGGTACATGAGATGGTTGACCAGAGAGCACACGCTTTATTTGTGCCGTTTGTGACCTGGTCCACTAACCCTCAGTATCT
8	69258528	69258607	+	cfa-mir-329b	high	GGTACCTGAAGAGAGGTTTTCTGGGTTTCTGTTTCTTTAATGAGGATGAAACACACCTGGTTAACCTCTTTTCCAGTATC
8	69258855	69258914	+	cfa-mir-329a	high	AGAGGTTTTCTGGGTTTCTGTTTCTTTCATGAGGATGAAACACACCCAGTTAACCTCTTT
8	69261385	69261465	+	cfa-mir-494	high	GATACTCGAAGGAGAGGTTGTCCGTGTTGTCTTCTCTTTATTTATGATGAAACATACACGGGAAACCTCTTTTTTAGTATC
8	69261833	69261896	+	mir-1193	high	GAGGATGGTAGACCGGTGACGTGCGCTTCATTTATGCTGTAGGTCACCCGTTTGACTATCCATC
8	69263406	69263463	+	cfa-mir-543	high	GAAGTTGCCCGTGTTTTTTTCGCTTTATTTGTGACGAAACATTCGCGGTGCACTTCTT
8	69265169	69265226	+	cfa-mir-495	high	GAAGTTGCCCGTGTTATTTTCGCTTGATACGTGCCGAAACAAACATGGTGCACTTCTT
8	69267134	69267274	+	cfa-mir-3958	high	GAGGACGAGCGTGGTCACAGAAGCTGGTCTGAGATGTTCGAAAGGAGGTTGTCCGTGATGTATTTGCTTTGTTTATGGCAGATATTGCACGGTTGATCTCTTTTCATCATCAAATGCCTTCTTGAAGGACCCGCGGCACGT
8	69269752	69269810	+	cfa-mir-376a-3	high	GGTGGATGTTCCTTCTATGTTTACGGGATTTATAGTTAATCATAGAGGAAAATCCACGT
8	69270100	69270185	+	cfa-mir-376c	high	TTTGGTATTTAAAAGGTGGATATTCCTTCTATGTTTATGTTATTTATGGTTAAACATAGAGGAAATTCCACGTTTTCAGTATCAAA
8	69270499	69270556	+	cfa-mir-376a-2	high	GTAGATTTTCCTTCTATGATTACGTGTTTGATGGTTAATCATAGAGGAAAATCCACGT
8	69270651	69270712	+	mir-654	high	AGCTGGTGGACCGCGGAACATGTGCTTCGTTCGTGCCATATGTCTGCCGACCATCACCTTTA
8	69270858	69270956	+	cfa-mir-376b	high	AGTCTTTCTTTGGTATTTAAAAGGTGGATATTCCTTCTATGTTTACGTGATTCATAGATAATCATAGAGGAAAATCCATGTTTTCAGTATCAAATGCTG
8	69271259	69271316	+	cfa-mir-376a-1	high	GTAGATTCTCCTTCTATGAGTACATTATTTATGATTAATCATAGAGGAAAATCCACGT
8	69271815	69271892	+	cfa-mir-300	high	GCTACTTGAAGAGAGGTTATCCTTCGTGTGTTTGTATGATTGTAATGAATATGCAAGGACAAGCTCTCTCCGAGGAGC
8	69273204	69273332	+	cfa-mir-1185	high	GGTCCTCACTGGAGCTGCTCTTTGGTACTTGAAGAGAGGATACCCTTTGTATGTTCACTTTATTAATGGCGAATATACAGGGGGAGACTCTTATTTGCGTATCAAACTCTGACCGGGAAGGCGCTCGGA
8	69274983	69275057	+	cfa-mir-381	high	TACTTAAAGCGAGGTTGCCCTTTGTATATTCGGTTTATTGACATAGAATATACAAGGGCAAGCTCTCTGTGAGTA
8	69275496	69275553	+	cfa-mir-487b	high	GTGGTTATCCCTGTCCTGTTCGTTTTACTCATGTCGAATCGTACAGGGTCATCCACTT
8	69276311	69276386	+	cfa-mir-539	high	TACTTGAGGAGAAATTATCCTTGGTGTGTTCGCTGTGTTTGTGAGGAATCATACAAGGACAATTTCTTTTTGAGTA
8	69276842	69276980	+	cfa-mir-889	high	CAAGCTCTTCTGGATGGTGCAGTTCTTTGGTGCTTAAAGAATGGTTGTCCGTAGTATGGTCTCTATATTCATGGTGATTAATATCGGACAACCATTGTTTTAGTATCCAACTTTGCTTCAAAAGTTCTCCCAAGCACGC
8	69277656	69277744	+	cfa-mir-544	high	ATTTTCATCACCTAGGGATCTTGTTAAAAGGCAGATTCTGATTTAGGGACCAAGATTCTGCATTTTTAGCAAGTTCCCAAGTGATGCTA
8	69278521	69278586	+	mir-655	high	AGGAGAGGTTATCCGTGTTCTGTTCGCTTCATTCGCCATGAATAATACATGGTTAACCTCTTTTTG
8	69280666	69280724	+	mir-3959	high	ATGGTTGATCAGAGAACATACATTTTATCAATGATGTATGTCAACTGATCCACAGTCCC
8	69281078	69281157	+	cfa-mir-487a	high	GGTACTTGAAGAGTGGTTATCCCTGCTGTGTTCGCTGTATTTATGACGAATCATACAGGGACATCCAGTTTTTCAGTATC
8	69283123	69283179	+	cfa-mir-382	high	AAGTTGTTCGTGGTGGATTCGCTTTACTTATGACGAATCATTCACGGACAACACTTT
8	69283496	69283568	+	cfa-mir-134	high	CAGGGTGTGTGACTGGTTGACCAGAGGGGCAAGCACTCTGTTCACCCTGTGGGCCACCTAGTCACCAACCCTC
8	69284077	69284142	+	mir-668	high	GGTAAGTGCGTCTCGGGTGAGCATGCAATTAAAATGGTAGTATGTCACTCGGCCCACTACCCAATG
8	69284239	69284297	+	cfa-mir-485	high	AGAGGCTGGCCGTGATGAATTCGATTCATCAAAGCGAGTCATACACGGCTCTCCTCTCT
8	69285041	69285101	+	mir-323b	high	GAGGTTGTCCGTGGTGAGTTCGCATTATTTAATGATGCCCAATACACGGTCGATCTCTTTT
8	69289410	69289507	+	cfa-mir-496	high	AGTCAGGTACTTGAATGGAGGTTGTCCATGGTGTGTTCATTTTATTTATGATGAGTATTACATGGCCAATCTCCTTTCAGTACTAAATTCTTCTTGGG
8	69290937	69291005	+	cfa-mir-377	high	TTGAGCAGAGGTTGCCCTTGGTGAATTCGCTTTATTTATGTTGAATCACACAAAGGCAACTTTTGTTTG
8	69292811	69292890	+	mir-541	low	CAGGGAGAGGATTCTGCTGTGGGTCCCACCCCAAAGTTCGCAAAATAGGTGGTGGGCACAGAATCCAGACTCTGCTTGTG
8	69293782	69293835	+	cfa-mir-409	high	AGGTTACCCGAGCAACTTTGCATCTGGACGACGAATGTTGCTCGTTGAACCCCT
8	69294073	69294128	+	cfa-mir-369	high	AGTTCGACCGTGTTATATTCGCTTTATTGACTTCGAATAATACATGGTTGGTCTTT
8	69294377	69294432	+	cfa-mir-410	high	AGGTTGTCTGTGATGAGTTCGCTTTATTAATGCCGAATATAACACAGATGGCCTGT
8	69294874	69294949	+	mir-541	low	TGCTTGAGGAGAGGCTGCCCGTGGCGCGTTCGCATTCATCATGACGCACAATACACGGTCGGCCTCTCTTCAGCAT
8	69295119	69295180	+	mir-656	high	AAATAGGTTGCCTGTGAGGTGTTCACTTTCTATACGATGAATATTATACAGTCAACCTCTTT
8	70657032	70657176	-	cfa-mir-8882	low	CTGTCGCTCTGTTTTCTGGGCGCTTGTACCCTACGGCCTCTCCGAGCTCTGACTCCCTTCCCTGGGAAAGAGCACCAGGAACAGGGTAGCAGGTTTGAGGTACCCGGGCTGGACTCGTGGAGGTGCTCAGCAAACTGAGGAAGGG
8	71774247	71774340	+	cfa-mir-203	high	CCCGGCGCGCTGGGTCCAGTGGTTCTTAACAGTTCAACAGTTCTGTAGCGCAATTGTGAAATGTTTAGGACCACTAGCCCCGGCGGGCCCGGCG
9	637175	637251	+	mir-3533	low	GGTATGGAGTCCTGCGGCATCCACGAGACCACTTTCAACTCCATCATGAAGTGTGACGTGGACATCCGGAAGGACCT
9	918646	918712	-	mir-3065	high	CTTCAACAAAATCACTGATGCTGGAGTTGCATGTGTCATCACTCAGCACCAGGATATTGTTGGGGAG
9	918652	918710	+	cfa-mir-338	high	AACAATATCCTGGTGCTGAGTGATGACACATGCAACTCCAGCATCAGTGATTTTGTTGA
9	3776763	3776877	-	cfa-mir-6516	high	GGCCCAGTTCCCCCCGGGGTTTGGATTTGCAGTAACAGGTGTGAACATTCTAGCAGCAGTTTGATGATCATGTATGATACTGCAAACAGGACCCGCGCGGAGGTCTGGCTTCCGC
9	4378704	4378848	+	cfa-mir-8886	low	CACAGCTACGGTTCCAGGAGCTTGAGGTGGAAGATGCCCATCCCAGGACATGAGTGTAGGACACAGACCAGTGCTGTCCAAGCACGTATTCTGATGGGCCACAGGGCGTTCTCCACAACTCTGTTCATATACATAAAGATGGCCA
9	9429575	9429719	+	cfa-mir-8885	low	CTTTTAGTCTGTTCTCTGGGGAGGCGGTAAGGGGCCGTGGAGCTGGCCTCGGCACCGGGAGAGGCTGGACTTCCTGTCTCTCTGTGCTGAATGGCTGCGATGGCGCCCGCTCTCACTGACGCAGCAGCTGAAGCACACCATATCC
9	10288946	10289040	-	cfa-mir-8841-1	low	TTGGACTTCAGGGGTACTTGAAGGTTCAGCTGGGGCCTCCTGTGGGCTTACAGAATTTCCAGCTTCCTTAAGGATCTCTGGAGGCTGAGATAGAG
9	12301854	12301921	-	mir-3064	high	GGTCTGGCTGTTGTGGTGTGCAAAACTCCGTACATTGCTATTTTGCCACACTGCAACACCTTACAGAT
9	12302297	12302397	-	mir-5047	low	GAAGCGCTTGCCTAGACGAGACACAGTGCATAAAAACAACTTTTGGGGGACAGGTATGTTTTTCTTGCAGCTGCGGTTGTAAGGTCTTGGCAAGACAAGCA
9	12471995	12472086	-	mir-3141	low	GTCTCCTCCCCGCCCCCCGGAGCCGAGGAGTGGCGGCGGCGGCCCCAGGACCCGGTTCCCTCAGACAAGAGGGCGGGTGGAGGAGGAAGCGG
9	17998769	17998862	+	mir-8841	low	TTGGACTTCAGGGGTACTTGAAGGTTCAGCTGGGCCTCCGGTGGGCTTACAGAATTTCCAGCTTCCTTAAGGATCTCTGGAGGCTGAGATAGAG
9	18025439	18025532	-	mir-8841	low	TTGGACTTCAGGGGTACTTGAAGGTTCAGCTGGGCCTCCGGTGGGCTTACAGAATTTCCAGCTTCCTTAAGGATCTCTGGAGGCTGAGATAGAG
9	19261101	19261192	+	mir-8101	low	GGTGGCGGCGGCGAGCGGAGCCGGAGGAGCCGCCGCAAAGATGGAGGAGCCGTCGAGGAGGCGCTGCCGCTGCTGCCGCCGCCGCTGCTGCC
9	20322763	20322830	-	mir-9788	high	CAGGTAGGTGAGACCCCTTCGTGCCACCCCCAGAACCCACAGGGTAGAGGAGAGGCTACCACCACCAC
9	20359448	20359515	-	mir-9788	high	CAGGTAGGTGAGGCCCCTTCGTGCCACCCCCAGAACCCACAGGGTAGAGGAGAGGCTACCACCACCAC
9	22156111	22156231	-	cfa-mir-8888	low	GGCAGCCAGAGTCTGGCCTCCTGTAGCTGTTCCATCAGTGGATGCAGACTTAACCAGTGCCCAATGCATACTGGTTAATTTCAACTCCACTGGTCACAGGGAAGGGAGACTTTGGTAGGAG
9	24335161	24335219	-	cfa-mir-152	high	AGGTTCTGTGATACACTCCGACTCGGGCTCTGGAGCAGTCAGTGCATGACAGAACTTGG
9	24842171	24842233	-	cfa-mir-10a	high	TACCCTGTAGATCCGAATTTGTGTAAGGAATTTTGTGGTCACAAATTCGTATCTAGGGGAATA
9	24895666	24895756	-	cfa-mir-196a-1	high	ACTGCTGAGTGAATTAGGTAGTTTCATGTTGTTGGGCCTGGATTTCTGAACACAACAACATTAAACCACCCGACTCACGGCAGTTACTGCT
9	32395941	32396026	-	mir-378	high	TGGGCTTTCCGGGTCCAGGCAGCCGGTACGCTCAGGGAGGCAGCTGTGGTGCAGAGAGGAGCACTGGACTTGGAGTCAGAAGACCT
9	32760904	32760963	+	cfa-mir-1844	high	AGGACTACGGACGGGCTGAGCTTTCAGGCTCCCCACAGCTCTGCCCGACTCTGGTTCGCA
9	32977367	32977477	+	mir-142	low	GTGGTCTCCGAAGCCCACAGTACACTCATCCATAAAGTAGGAAACACTACACCCTCCAGTGCTGTTAGTAGTGCTTTCTACTTTATGGGTGACTGCACTGTCTGTCTGTCC
9	32977393	32977455	-	cfa-mir-142	high	CCCATAAAGTAGAAAGCACTACTAACAGCACTGGAGGGTGTAGTGTTTCCTACTTTATGGATG
9	33714192	33714261	-	cfa-mir-454	high	AGAACCCTATCGATATTGTCTCTGCTGTGTAAATAGCTCTGAGTAGTGCAATATTGCTTATAGGGTTTTG
9	33724572	33724655	-	cfa-mir-301a	high	CTGCTAACGAATGCTCTGACTTTATTGCACTACTGTACTTTACAGCTAGCAGTGCAATAGTATTGTCAAAGCATCTGAAAGCAG
9	34340550	34340609	+	cfa-mir-21	high	TAGCTTATCAGACTGATGTTGACTGTTGAATCTCATGGCAACAGCAGTCGATGGGCTGTC
9	40612586	40612682	-	cfa-mir-632	low	CGCCTCCGGCCGCAGTGCCTGACGGGAGCAGAGCGGCGAACGAGGGCGTCGGCCATTTTGTGTCTGTTTCCTGTGGGACGCGGTCGTGGCCGTTGGC
9	41303092	41303202	-	cfa-mir-365-2	high	AGAGTGTTCAAGGACAGCAAGAAAAATGAGGGACTTTCAGGGGCAGCTGTGTTTTCTGACTCAGTCATAATGCCCCTAAAAATCCTTATTGTTCTTGCAGTGTGCATCGGG
9	41316481	41316536	-	cfa-mir-193a	high	TGGGTCTTTGCGGGCGAGATGAGGGTGTCGGTTCAACTGGCCTACAAAGTCCCAGT
9	43030863	43030931	-	cfa-mir-451	high	TTGGGGATGGCGAGGAAACCGTTACCATTACTGAGTTTAGTAATGGTAATGGTTCTCTTGCTGTACCCA
9	43031035	43031094	-	cfa-mir-144	high	AGGATATCATCATATACTGTAAGTTTGCGACAAGATACTACAGTATAGATGATGTACTAG
9	43501537	43501604	+	mir-4523	low	GCGGGGGACGAGAGGGCCTCGGCTGTGTGAGGACGGACGGCGGCCGAGGCCCGGGCCGGTTCCCCCGA
9	44155904	44155978	-	mir-423	low	AAGCAAGACTGAGGGGCCTCAGACCGAGCTTTTGGAAAATAGAAAAGTCTCGCTCTCTGCCCCTCAGCCTAACTT
9	44155913	44155971	+	cfa-mir-423a	high	TGAGGGGCAGAGAGCGAGACTTTTCTATTTTCCAAAAGCTCGGTCTGAGGCCCCTCAGT
9	45852534	45852593	-	cfa-mir-22	high	AGTTCTTCAGTGGCAAGCTTTATGTCCTGACCCAGCTAAAGCTGCCAGTTGAAGAACTGT
9	46153531	46153590	-	cfa-mir-132	high	AACCGTGGCTTTCGATTGTTACTGTGGGAACCGGAGGTAACAGTCTACAGCCATGGTCGC
9	46153913	46153974	-	cfa-mir-212	high	ACCTTGGCTCTAGACTGCTTACTGCCCGGGCCGCCCTCAGTAACAGTCTCCAGTCACGGCCA
9	47791955	47792083	-	cfa-mir-8889	low	TCCTGACGTTGGGGCCTGAGAGGCAGTTCTGAGGACAGCAGACCTGACCTGGGCCTGCAGCTTATGGGTTCCTGCGCTGGGTCCCAGCAGGTCAGCTGGACCCTGGCCTCTGGCCCCCTGATGCCAGGT
9	48879438	48879496	-	cfa-mir-126	high	CATTATTACTTTTGGTACGCGCTGTGACACTTCAAACTCGTACCGTGAGTAATAATGCG
9	54627793	54627909	-	cfa-mir-8887	low	CTTGGAAGCTCTTGGACCAGAGGGTGCTTGTCCTGCCATGGCATTCCGGAGGACTGAGGGCATGTCCATGATCCAGGCACTGGCCATGACGGTGGCCGAGATCCCTGTGTTCCTGTA
9	55139107	55139171	+	cfa-mir-219-2	high	TGATTGTCCAAACGCAATTCTTGTACGAGTCTGCGGCCAACCGAGAATTGTGGCTGGACATCTGT
9	55262159	55262231	+	mir-3154	high	CTTCCCAGCCACAGCTCCCGCTCACCCCTGCCACGTCAAAGGAGGCAGAAGGGGAGTCGGGAGCAGAGAGGGG
9	55262354	55262412	+	cfa-mir-199-3	high	CCAGTGTTTAGACTATCTGTTCAGGACTCCCAAATTGTACAGTAGTCTGCACATTGGTT
9	58301314	58301373	-	cfa-mir-181b-2	high	AACATTCATTGCTGTCGGTGGGTTTGAGTCTGAATCAACTCACTGATCAATGAATGCAAA
9	58302547	58302606	-	cfa-mir-181a-2	high	AACATTCAACGCTGTCGGTGAGTTTGGGATTTGAAAAAACCACCGACCGTTGACTGTACC
AAEX03022212	16938	17031	+	mir-8841	low	TTGGACTTCAGGGGTACTTGAAGGTTCAGCTGGGCCTCCGGTGGGCTTACAGAATTTCCAGCTTCCTTAAGGATCTCTGGAGGCTGAGATAGAG
AAEX03024183	8568	8635	-	mir-2904	low	ACGGCAGCGCCGCGGAGCCTCGGTTGGCCTCGGATAGCCGGTCCCCCGCCGTCCCCGCCGGCGGGCCG
AAEX03024228	2238	2348	+	cfa-mir-8896	low	CTCCCCGTGTTCGCAGGAAGGAAATTTCGGGCAAGCTGGGAGGCAGAGTGCTCTTGCTTCTGCCCATTCTGAGAGTGCTCCTTTTGCAGCCCCTGACTTGCCTCACAGGGC
AAEX03024828	6548	6615	-	mir-2904	low	ACGGCAGCGCCGCGGAGCCTCGGTTGGCCTCGGATAGCCGGTCCCCCGCCGTCCCCGCCGGCGGGCCG
AAEX03025000	461	528	+	mir-2904	low	ACGGCAGCGCCGCGGAGCCTCGGTTGGCCTCGGATAGCCGGTCCCCCGCCGTCCCCGCCGGCGGGCCG
AAEX03025102	5518	5585	-	mir-2904	low	ACGGCAGCGCCGCGGAGCCTCGGTTGGCCTCGGATAGCCGGTCCCCCGCCGTCCCCGCCGGCGGGCCG
AAEX03025132	5588	5655	-	mir-2904	low	ACGGCAGCGCCGCGGAGCCTCGGTTGGCCTCGGATAGCCGGTCCCCCGCCGTCCCCGCCGGCGGGCCG
AAEX03025416	5934	6001	-	mir-2904	low	ACGGCAGCGCCGCGGAGCCTCGGTTGGCCTCGGATAGCCGGTCCCCCGCCGTCCCCGCCGGCGGGCCG
AAEX03025524	4458	4525	-	mir-2904	low	ACGGCAGCGCCGCGGAGCCTCGGTTGGCCTCGGATAGCCGGTCCCCCGCCGTCCCCGCCGGCGGGCCG
AAEX03025644	1229	1296	+	mir-2904	low	ACGGCAGCGCCGCGGAGCCTCGGTTGGCCTCGGATAGCCGGTCCCCCGCCGTCCCCGCCGGCGGGCCG
AAEX03025665	4046	4113	-	mir-2904	low	ACGGCAGCGCCGCGGAGCCTCGGTTGGCCTCGGATAGCCGGTCCCCCGCCGTCCCCGCCGGCGGGCCG
AAEX03025866	3500	3606	+	mir-8865	low	GCCCGCCCGGAGGGAAAGGGAGGGGGTGTCGTCGGCGACGACGGCGTGTCGTGGGGGGGGAGACGGGCCCCGCGCCCGCCTCCCTTTCTCGGACGTCGCCGTCCCGG
JH373239	456681	456782	+	mir-8793	low	CCAGCTCAATCACCTCTGGCCCTGAAGCTTTAGCAGGCCCCAAGGTAGGAGCTGGGGCCAGTTGTTGAGGTGGTTCAGGATATTGCACAGGGGTGGACACTA
JH373239	484473	484601	+	mir-8907	low	GTCAAAGAGCATTCCAGGTGGAGGGAATACAGAGGTGCCAATTCTGAAGTGGGAAGACATTGGGACGTTGGCTTCACTGAGCAGGGCCACTGTGGCTGTGACCCTTGCATGAGGGAACGAGGGCTTTAT
JH373319	81142	81254	-	mir-8794	low	CCTCTTATCCCAGTGGAGCTGATGTCCTGAGCTGGAATCGGCAAGTGGCCTGGGGACAAAATGGTGCCCCATCATCAGCCTCCCCAGTGAAGGGCTCTCTGTCCTCTGCACGG
JH373319	98211	98315	-	mir-8793	low	CCAGCTCGATCACCTCTGGCTCTGAAGCTTTAGCAGGCCCCGAGGTAGGAGCTGGGGCCGGTTGTTGAGGTGGTTCAGGATATTGCACAGGGGCAGACACTAGTT
JH373319	109588	109720	-	mir-8852	low	ACGTGTATGTGTATATGTGGAGCATGTGTGCAAGTGTCCATGCCTGTGTGTGTCTACGCGTGTGGATTTGCATTCGTGTGGACTCTGTGCATGCCAGTGTCTGTACGTGAGTGTGTGCATGTGCGTACATGTA
JH373377	11739	11853	-	cfa-mir-8869	low	CAGGGACAGTGGGGGAGCAGGAGAAAGAGTAGAAACATGTCTATAGGATTGGTCCCAAAGGGGCAGTACTTAGTTCTGCTTTCCTGTTTTTGCATTTTATTGTTTCCTTAGGATA
JH373389	12198	12310	-	mir-8794	low	CCTCTTATCCCAGTGGAGCTGATGTCCTGAGCTGGAATCGGCAAGTGGCCTGGGGACAAAATGGTGCCCCATCATCAGCCTCCCCAGTGAAGGGCTCTCTGTCCTCTGCACGG
JH373389	15358	15486	-	cfa-mir-8907	low	GTCAAAGAGCATTCCAGGTGGAGGGAATAGAGAGGTGCCGATTCTGAAGTGGGAAGATGTTGGGGTGTTGGCTTCACTGAGCAGGGCCACTGTGGCTGTGACCCTTGCATGAGGGAACGAGGGCTTTAT
JH373389	61631	61765	-	mir-8906	low	CCGCATGGTGAGGCGCGTGTGCCTCTGGGACCCCCTCCTCTGCATTTGGCTGGGACGGCATTTTTTCATCCCTGGCCGTCCCGGGCATTGTCGGGATGGCATTAGTGGGGCGGGAGGAAATACGCTTTGTCGCGT
JH373412	34331	34443	-	mir-8864	low	GGAATGAGATAGGGGCCCCTGGATGGCTGAGTCAGTTGGCCTCTTCTGACCTCCTCTCAGGGTCATGATCTCTGGGTCCTGGAGCTTAGCCCCTGGTGAGGCTCCCTGCTCAG
JH373426	11694	11838	-	mir-8862	low	CCGCCTCCCGCTTCAGCCTCCCTGCACTCCGGGCACAGCTTGCTGAGCGTCGGCCGGTGGCCCTCCAGTCACCAGAGGCCACCAGAGGCCAGACCTGGGCAGTGCTCCCAGGGGCTCCTGATGTCCACAGCGGGAGGAGCCCCCC
JH373426	19686	19820	-	mir-8906	low	CCGCATGGTGAGGCGCGTGTGCCTCTGGGACCCCCTCCTCTGCATTTGGCTGGGACGGCATTTCTTTATCCGAGGCCGTCCCGAGCATTGTCGGGATGGCGTTAGTGGGGCGGGAGGAAATACGCTTTGTCGCGT
JH373426	37343	37471	-	mir-8907	low	GTCAAAGAGCATTCCAGGTGGAGGGAATAGAGAGGTGCCGATTCTGAAGTGGGAAGACGTTGGGGCGTCGTCTTCACTGAGCAGGGCCACTGTGGCTGTGACCCTTGCATGAGGGCATGAGGGCTTTAT
JH373432	27872	27984	+	mir-8864	low	GGAATGAGATAGGGGCCCCTGGATGGCTGAGTCAGTTGGCCTCTTCTGACCTCCTCTCAGGGTCATGATCTCTGGGTCCTGGGACTTAGCCCCCGGTGAGGCTCCCTGCTCAG
JH373475	25818	25922	+	mir-8793	low	CCAGCTCGATCACCTCTGGCTCTGAAGCTTTAGCAGGCCCCGAGGTAGGAGCTGGGGCCGGTTGTTGAGGTGGTTCAGGATATTGCACAGGGGCAGACACTAGTT
JH373475	34171	34265	+	cfa-mir-8849	low	ATTGCCGCGTTGGCTCCTTGGGATTGGGACATCGACGGGCCCATTGTCCCTCGGTGCCGCATCTGAAGCAGGCCCCAGGCGGGGTTCGGTCGGTT
JH373475	42635	42763	+	mir-8907	low	GTCAAAGAGCATTCCAGGTGGAGGGAATAGAGAGGTGCCGATTCTGAAGTGGGAAGACGTTGGGGCGTCATCTTCACTGAGCAGGGCCACTGTGGCTGTGACCCTTGCATGAGGGAACGAGGGCTTTAT
JH373475	45815	45927	+	mir-8794	low	CCTCTTATCCCAGTGGAGCTGATGTCCTGAGCTGGAATCGGCAAGTGGCCTGGGGACAAAATGGTGCCCCATCATCAGCCTCCCCAGTGAAGGGCTCTCTGTCCTCTGCACGG
JH373485	14855	14922	-	mir-2904	low	ACGGCAGCGCCGCGGAGCCTCGGTTGGCCTCGGATAGCCGGTCCCCCGCCGTCCCCGCCGGCGGGCCG
JH373485	22229	22335	-	mir-8865	low	GCCCGCCCGGAGGGGAAGGGAGGGGGTGTCGTCGGCGACGACGGCGTGTCGTGGGGGGGGAGACGGGCCCCGCGCCCGCCTCCCTTTCTCGGACGTCGCCGTCCCGG
JH373579	13947	14091	+	mir-8862	low	CCGCCTCCCGCTTCAGCCTCCCTGCACTCCGGGCACAGCTTGCTGAGCGTCGGCCGGTGGCCCTCCAGTCACCAGAGGCCACCAGAGGCCAGACCTGGGCAGTGCTCCCAGGGGCTCCTGATGTCCACAGCGGGAGGAGCCCCCC
JH373600	19752	19828	+	mir-8793	low	CCAGCTCGATCACCTCTGGCTCTGAAGCTTTAGCAGTCCCCAAGGTAGGAGCTGGGGCCGGTTGTTGAGGTGGTTCA
JH373600	27983	28077	+	cfa-mir-8849	low	ATTGCCGCGTTGGCTCCTTGGGATTGGGACATCGACGGGCCCATTGTCCCTCGGTGCCGCATCTGAAGCAGGCCCCAGGCGGGGTTCGGTCGGTT
JH373668	949	1031	+	cfa-mir-8908c	high	TGTGTGCAGTGCCCTGCTCAGGATGGCGCTGATTACATACTCTAGGAGTGATTAGCATCTGCCTGGGCCGAGTGATGCTCACT
JH373668	7412	7475	+	mir-8908b	high	CTTTATTCAGGGAGGTGCTAATGACGTCACCTTAGAGTGATTAGTTCCTGCCTGGATACAGGAA
JH373668	10365	10424	+	mir-8908	high	CTGCCCAGGATGGCGCTCATTACGTAGTCAACAAGTGATTAGCATCTGCCTGGGCAGAGG
JH373668	23671	23753	+	mir-8908	high	ACACTGAGTTTGGGGTCCTACCCAGAAAAGTGCTGATGAAGCAGGATACGGATTATTAGCGCCTGACTGAGTGGGGTCCCAAT
JH373721	20094	20238	-	mir-8905	low	TGTCTCTCTCTGGCCGTCCGGGGCGATGAGAGAACTACCATCCACAAAGAGGATTCGGTCAGGCTTCGGGAGGGCTTGATTGGAAAGTCCCGACGTGGAGGAGTCAGCTCGTGCAGGAGTTGAGGGCAGGAATGGGAGGGTTCTG
JH373733	3510	3621	-	cfa-mir-8863	low	GGGATGTGCAGCCTGCACTGTAGCCTCCAGACCACCTGGGAGTTGGAGCGCAGACCAAAGCCCGAGCTCTCAGTGGCTGCGGGGGGCAGGGGGGGGCAGGAGTGCCCACAGC
JH373733	12166	12278	-	mir-8794	low	CCTCTTATCCCAGTGGAGCTGATGTCCTGAGCTGGAATCGGCAAGTGGCCTGGGGACAAAATGGTGCCCCAGCATCAGCCTCCCCAGTGAAGGGCTCTCTGTCCTCTGCACGG
JH373758	16181	16275	+	mir-8841	low	TTGGACTTCAGGGGTACTTGAAGGTTCAGCTGGGGCCTCCTGTGGGCTTACAGAATTTCCAGCTTCCTTAAGGATCTCTGGAGGCTGAGATAGAG
JH373785	7319	7377	+	cfa-mir-1837-3	high	ATGTGATGGCTCTTCTGAGAAGTACTTCGATGGCTCCTCTCAGAGGGACTGCGACATCT
JH373864	5187	5299	+	mir-8864	low	GGAATGAGATAGGGGCCCCTGGATGGCTGAGTCAGTTGGCCTCTTCTGACCTCCTTTCAGGGTCATGATCTCTGGGTCCTGGAGCTTAGCCCCTGGTGAGGCTCCCTGCTCAG
JH374064	3469	3581	+	mir-8864	low	GGAATGAGATAGGGGCCCCTGGATGGCTGAGTCAGTTGGCCTCTTCTGACCTCCTCTCAGGGTCATGATCTCTGGGTCCTGGAGCTTAGCCCCTGGTGAGGCTCCCTGCTCAG
JH374091	8441	8524	-	cfa-mir-133b	high	CCCTGCTCTGGCTGGTCAAACGGAACCAAGTCCGTCTTCCTGAGAGGTTTGGTCCCCTTCAACCAGCTACAGCAGGGCTGGCAA
X	39523890	39523951	-	cfa-mir-221	high	ACCTGGCATACAATGTAGATTTCTGTGTTTGTTGGGCAACAGCTACATTGTCTGCTGGGTTT
X	39524519	39524608	-	cfa-mir-222	high	CCCTCAATGGCTCAGTAGCCAGTGTAGATCCTGTCTTTTGTAATCAGTAGCTACATCTGGCTACTGGGTCTCTGATGGCATCTTCTAGCT
X	42774680	42774738	+	cfa-mir-532	high	CATGCCTTGAGTGTAGGACCGTTGGTATCTTAATTACCCTCCCACACCCAAGGCTTGCA
X	42775058	42775143	+	cfa-mir-188	high	TGCTCCCTCTCTCACATCCCTTGCATGGTGGAGGGTGAGCTTTTTGAAAACCCCTCCCACATGCAGGGTTTGCAGGATGGTGAGCC
X	42779872	42779930	+	cfa-mir-500	high	AATCCTTGCTACCTGGGTGAGAGTGCTTTCTGAATGCAATGCACCTGGGCAAGGATTCT
X	42780368	42780435	+	cfa-mir-362	high	GAATCCTTGGAACCTAGGTGTGAGTGCTATTTCGGTGCAACACACCTATTCAAGGATTCAAAGAGGCT
X	42781867	42781932	+	mir-500	high	TCTAATCCTTGCTACCTGGGTGAGAGTGCTTTCTGAATGCAATGCACCTAGGCAAGGATTCCGAGA
X	42783965	42784023	+	cfa-mir-660	high	TACCCATTGCATATCGGAGTTGTGAATTCTCAAAGCACCTCCTGTGTGCATGGATTACA
X	42785601	42785659	+	cfa-mir-502	high	AATCCTTGCTATCTGGGTGCTAGTGCTGTCTCAATGCAATGCACCTGGGCAAGGATTCA
X	43758547	43758691	+	cfa-mir-8791b	low	CCTGATCTGTTCAGCTCGGGGCCGCCTGGAGGCTGGGGTGTTCTTGCTGTCCTGTGCCCTCCTGGCTTCTGCCTGTTCCAGGGGGAGCGCCGGATATTGGGCTGTTTCCGGCACCCTGTGCCCCCGGGCCTGCACTGTTGGAATC
X	45253693	45253772	-	cfa-mir-98	high	TGAGGTAGTAAGTTGTATTGTTGTGGGGTAGGGATTTTAGGCCCCAATTAGAAGATAACTATACAACTTACTACTTTCCC
X	45254534	45254608	-	let-7f	high	ATGAGGTAGTAGATTGTATAGTTTTAGGGTCATACCCCATCTTGGAGATAACTATACAGTCTACTGTCTTTCCCA
X	47487713	47487857	+	cfa-mir-8834b	low	ACACTACTGGCGGCAGCCAGCTCTCCAGCTCTGGAGTCAGCTCCCGCAGTAACTACCGAAGCTTCCAGTTCGCGCTGGCCTGGATGCTCAGTCAGCGGGGGTGCTGAACTGCACAGCTTGGGGGCACCTGGTGGCAGGAGCGTCC
X	48070440	48070580	-	cfa-mir-8834a-2	low	AGGAGCTACAGCCCTAGTGGCGGGGCCAGCTCTGGAAACCTGGATTCAGCTCTGGCAGGAACTCCGGAGCTCTCCGTCTGCCGGGCCTGGAGGCTCCGGGGCGGGGCCGCTGATCTGCTCAGCTGGGGCAGGAGCGTCTTT
X	49313381	49313471	-	cfa-mir-1468	high	AGAGGTGGGTGGTTTCTCCGTTTGCCTGTTTTGCTGATGTTCTTTTGACTCATTCTCAGAAAAACAAGCAAATGGAAAATTCATCCATCAA
X	50838131	50838233	+	cfa-mir-223	high	CCTGGCCTCCTGCAGTGCCACACTCCGTGTATTTGACAAGCTGAGTTAGACACTCCATGTGGAAGAGTGTCAGTTTGTCAAATACCCCAAGTGCGGCACATGC
X	54495387	54495443	+	cfa-mir-676	high	CTCTTCAATCTCAGGACTCGCAGAATTAATGGAATGCCGTCCTAAGGTTGGTGAGTT
X	57550055	57550110	-	cfa-mir-421	high	CTCATTAAATGTTTGTTGAATGAAAAAATGAATCATCAACAGACATTAATTGGGCG
X	57550217	57550268	-	cfa-mir-374b	high	ATATAATACAACCTGCTAAGTGTCCTAGCACTTATCAGGTTGTATTATCATT
X	57590201	57590306	-	cfa-mir-545	high	CCCAGCCTGGCACATTAGTAGGCCTCAGTAAATGTTTATTGGATGAATAAATGAATGACTCATCAACAAACATTTATCGTGTGCCTGCTAAGGTGATCTCCACAGG
X	57590394	57590445	-	cfa-mir-374a	high	TTATAATACAACCTGATAAGTGTTGTAGCACTTACCAGGTTGTATTGTAATT
X	58042211	58042292	-	mir-672	low	TTTAGTTTTGAGATTGGTGTACTGTGTGTAAGTATATATATTTATCACATGCTGTCACTATCCTCGAAAGTGAGGGTGCACA
X	59390415	59390477	-	cfa-mir-384	high	TGTAAACAATTCCTAGGCAATGTGTATAATGTTTGTAAGTCATTCCTAGAAATTGTTCACAAT
X	59443927	59444020	-	cfa-mir-325	high	AGTGCTTGGTTCCTAGTAGGTGTTCAGTAAGTGTTTGTGACATAATTCGTTTATTGAGCACCTCCTATCAATCAAGCACTGTGCTAGGCTCTGG
X	66698698	66698760	-	cfa-mir-361	high	TTATCAGAATCTCCAGGGGTACTTAAAATTTGAAAAAGTCCCCCAGGTGTGATTCTGATTTGC
X	71568579	71568646	+	cfa-let-7j	low	TGAGGTAGTAGAGTGCAGTAGTTATAAAAGGAATCTCTGGAGCTAGATTGCTGTACTTCATACCTGCT
X	76666587	76666685	+	cfa-mir-8904a	low	CCTCAGGCTTCCTGGGACACTAACAGAGCAACTGCGCCCGGGGAGAGTGCGCCGAGCTCCCTAAAGGGCTGCAGCGCATGGCGGGGCCTGGGAGCAGCT
X	83271857	83271919	+	cfa-mir-652	high	ACAACCCTAGGAGAGGGTGCCATTCACATAGACTATAATTGAATGGCGCCACTAGGGTTGTGC
X	87387040	87387144	+	mir-3552	high	TGTGAATCCAGCTGGTTCAAGGCTGCAGGCCCACTTCCCTTGGCAGGTCTTCCAATTGCAGGGAGTGGGGAAAGTGGCCCTAAACCATCAGAATGGATTATACAT
X	87389790	87389885	+	cfa-mir-764	high	AATCTAGGAGGCAGGTGCTCACTTGTCCTCCTCCGTGCTTGGAAAATACAGGGAGGAGGCCATAGTGGCAACTGTCACCATGATTGATTTCGTTGG
X	87400541	87400601	+	mir-1912	high	TGCTCATTGCATGAGCTGTGTATATTTTTATTCAATACCCAGAGCGTGCAGTGTGAACATA
X	87401649	87401716	+	mir-1264	high	AGCAGGTCCTCAATAAGTATTTGTTGAAAGAATAAATGAACCAACAAGTCTTATTTGAGCACCTGTTA
X	87468911	87468987	+	mir-1298	high	GTTCATTCGGCTGTCCAGATGTATCCAAGTACCCTGTTATTTGGCAATAAATACATCTGGGCAACTGATTGAACTTT
X	87505481	87505543	+	mir-1911	high	CTGAGTACCGCCATGTCTGTTGGGCGTCCACTATCTCCCACCAGGCATTGTGGTCTCTGCTGA
X	87558063	87558172	+	cfa-mir-448	high	GCAGGGAGGTTGAACATCCTGCATAGTGCTGCCAGGAAATCCCTATTTTATACTAAGGGGGCTGGCTGGTTGCATATGTAGGATGTCCCATCTCCCCGCCCACTTCATCG
X	93909532	93909646	+	cfa-mir-8904b	low	GATGCCCTAGGGCTCCCCGGGACACTAACAGCACCTGCGCCCCGGGGAGAGTGCGCCGAGCTCCCTAAGGGCTGCAGCGCGCATGGCTGGACCGGGAGCAGCTCGGAGGGGCTCG
X	94981706	94981782	+	mir-2985	low	CCTAAAGGCTCAGCATTAAGGTGGGTGGAATAATATAACAATATCCGTGTTGTTATAGTATTCCACCTACCCTGATG
X	96560867	96561005	-	cfa-mir-2483	high	GTCTCTATGGCTCTCTCTCAGATATTTGAGTGAAAAGTTCAGTCAACCATCCAGCTGTTTGAGTTGATGCAAGCAAACATCTGGTTGGTTGAGAGAATTTTTTACTTAGTCTCTGGATGTTTGGAGTCATTTAACAGGC
X	104895657	104895723	-	cfa-mir-363	high	TCGGGTGGATCACGATGCAATTTTGATGAGTATAATAGGAGAAAAATTGCACGGTATCCATCTGTAA
X	104895826	104895886	-	cfa-mir-92a-2	high	GGGTGGGGATTTGTGGCATTACTTGTGTTCCATATAAAGTATTGCACTTGTCCCGGCCTGT
X	104895962	104896025	-	cfa-mir-19b-2	high	GTTTTGCAGGTTTGCATTTCAGCGTACTTGTGCATATAGGGCTGTGCAAATCCATGCAAAACTG
X	104896091	104896158	-	cfa-mir-20b	high	GTACCAAAGTGCTCACAGTGCAGGTAGTCTGGGCTTTTCTCTACTGTAGTGTGGGCACTTCCGGTAAC
X	104896339	104896415	-	cfa-mir-18b	high	CCTGTGTTAAGGTGCATCTAGTGCAGTTAGTGAAGCCGCTTAGAACCTACTGCCCTAAATGCCCCTTCCGGCACAGG
X	104896518	104896574	-	cfa-mir-106a	high	AAAGTGCTTACAGTGCAGGTAGCATTCTGCGATCTACTGCAATGCAAGCACTTCTTA
X	105177287	105177344	-	cfa-mir-450b	high	TTTTGCAATATGTTCCTGAATATGTAATATAAGTGTATTGGGAACATTTTGCATCCAT
X	105177439	105177529	-	cfa-mir-450a	high	GAAAGATGCTGAACTGTTTTTGCGATGTGTTCCTAATATGCAGTATGAACATATTGGGAGCATTTTGCATGCATGGTTTTGTATCAATATA
X	105177585	105177648	-	mir-450	high	ATTTTTGCGATGTGTTCCTAATATGTACTATAAGTGTATTGGGAACATTTTGCATTCATAGTTT
X	105178351	105178428	+	mir-542	low	CCCAGACCTTTCAGTTATCAATCTGTCACAAGTGCACAGTGGTATCTCGTGACATGATGATCCCCGAGATGTCTGAGG
X	105178359	105178417	-	cfa-mir-542	high	TCGGGGATCATCATGTCACGAGATACCACTGTGCACTTGTGACAGATTGATAACTGAAA
X	105183139	105183201	-	cfa-mir-503	high	TAGCAGCGGGAACAGTACTGCAGTGGGCAATCGGTGTTCTGGAGTATTGTTTCTGCTGCCCGG
X	105183437	105183493	-	cfa-mir-424	high	AGCAGCAATTCATGTTTTGAAGTGCTTTAAATGGTTCAAAACGTGAGGCGCTGCTAT
X	108693063	108693145	-	cfa-mir-504	high	GCTGCTGTTGGGAGACCCTGGTCTGCACTCTATCTGTATGCTTACTGAAGGGAGCGCAGGGCAGGGTTTCCCATACAGAGGGC
X	109866448	109866523	-	cfa-mir-505	high	CAGTGGGGGAGCCAGGAAGTATTGATGTTTCTGCCAGTTTAGCGTCAACACTTGCTGGTTTCCTCTCTGGAGCATC
X	114675824	114675906	-	cfa-mir-8908c	high	TGTGTGCAGTGCCCTGCTCAGGATGGCGCTGATTACATACTCTAGGAGTGATTAGCATCTGCCTGGGCCGAGTGATGCTCACT
X	114676803	114676943	-	cfa-mir-8908e	high	TGGGCAGGCCACACCGGGTTCTGTGCTGTGTGTAGTGCCCTGCATAGGAAGGTCCTGATTACCAGTATGATGTGTAACAGTGCCTGCCTGGGTAGAGTAATGCTCCACAAGAACATCTTTCCAGTGGGCCCTGTGTCTTAA
X	114678475	114678595	-	cfa-mir-8908b	high	CTGTCCGCCATGAACGATGCTGTGTGCAGTGCTTTATTCAGGGAGGTGCTAATGACGTCACCTTAGAGTGATTAGTTCCTGCCTGGATACAGGAATGCTCACAAAGAACGGCTTTTGCAGT
X	114679949	114680061	-	cfa-mir-8908d-2	high	TCTGCAGGCCACGCTGAGTTTGGGGCCCTACCCAGAAAGGTGCTGATGAGGCAGGATACAGATTATTAGCGCCTGACTGAGTGGGGTCCCAATCAGTAACAGAACTGCCCGTG
X	114680866	114681010	-	cfa-mir-8908a-4	high	TGGACAACATCCGTCTTCCCACATACTGTGTGCAGTGCTCTGCTGAGGAAGGTGCTCATTGCATTCATTTATAAGAGTAATTAGGACCTCCCTGAGCGGAGTAATGCTCACTTAAAGTACGTCTGCGGTGTCTTCCAGAGCGGTG
X	114684058	114684202	-	cfa-mir-8908a-1	high	CCCTGAACAACATCCGTCTTCCCGGGTGATGTGTGCAGTGCTCTGCTGAGGAAGGTGCTCATTGCATTCATTCATAAGAGTAATTAGGACCTCCCTGAGCGGAGTAATGCTCACCTGAAGGACGTCTGCGTTGTCTTACGGAGCG
X	114686137	114686259	-	cfa-mir-8908d-3	high	CCTCCTCTGCAGGCCACGCTGAGTTTGGGGCCCTACCCAGAAAGGTGCTGATAAGGCAGGATACAGATTATTAGCGCCTGACTGAGTGGGGTCCCGATCAGTAATATAACTACCTGTGGCGAC
X	114686988	114687132	-	cfa-mir-8908a-2	high	CCCTGGACAACATCCGTCTTCCCGCGTAACGTGTGTAGTGCTCTGCTGAGGAAGGTGCTGGTTGCATTCATTCATAAGAGTAATTAGGACCTCCCTGAGCGGAGTAATGCTCACCTGAAGGACGTCTGCAGTGTCATCCGGAGCG
X	114688835	114688977	-	cfa-mir-8908d-1	high	CTGGCCAGATCCTCTCCTGCGGGCCACGCTGAGTTTAGGGCCCTACCCAGAAAGGTGCTGATGAGGCAGGATACAGATTATTAGCGCCTGACTGAGTGGGGTCCCAATCAGTAACAGAACTGCCCGTGGCGTCCTTCAGCTCA
X	114689771	114689915	-	cfa-mir-8908a-3	high	CCCTGAACAATATCCGTCTTCCCGCGTAACGTGTGTAGTGCTCTGCTGAGGAAGGTGCTCATTGCATTCATTCATAAGAGTAATTAGGACCTCCCTGAGCGGAGTAATGCTCACCTGAAGTACGTCTGCGGTGTCTTCTGGAGCG
X	114717056	114717200	-	cfa-mir-8908f	high	GGTTGGTTCTGTTTGTGGATCCAGACTGTGTGCAGTGCCCTACTCAGAAAGGTGGTCATCACATAGACTCACTTGTAGTGACTGCAAGCCTGAGTAGAGCAAAGCTCACCAGCACAACAGATGCACCGGCCTATGGGACTGTGAT
X	115652383	115652517	-	cfa-mir-506	high	GCCTGCTGCCTTCGGCTTATCTGTGTTCAGTGCCCTACTCAGGGAGGCGTCATTCACATAAGTTGATATATGAATGGCACCTTTTTGAGTAGGGTAATGTACAATGAGGACAACATTTGTGGTGGCATTGGCAAT
X	115652681	115652825	-	cfa-mir-507a	high	GGTTTGTGCGGGATCACCACCTTTACCTATGGTGTGTGCAGTGCTCCACTTCAGGAAGTGCCATCCATGTAGCTAAAACCTATGATTGGCACCTCTTTGAGTGTAGCAATGTGCAACAGGTACAACATCAGTGCTGGCCCTGAAA
X	115658377	115658471	-	cfa-mir-508a	high	CTGAGTGTAGTGCTCTACTTGAGAGGGTGACATTCATAGATACTAGAACATGACTGTCACCTTTTTTGAGTACAGTAATGCACATTATATACAAT
X	115658599	115658681	-	cfa-mir-508b	high	CTGAGTGTAGTGCTCTACTTGAGAGGGTGACATTCACAGATACTGGACATGACTGTCACCTTTTTTGAGTACAGTAATGCACA
X	115665368	115665474	-	cfa-mir-507b	high	TTAACCAAACTTTGTGCAGTGCCCCATTCAAAAAGGTGCCATTCAGGTATACTAAAATATGATTGGCACTTTTTTGAGTGTGGTAATTCACAACATGTACAACCACA
X	115674734	115674823	-	mir-514	low	TTTGTGTGGTACTCTATGCCAGAGAGTGGCAATCATTTGTAATTAGATGTGATTGACACCTCTATGTGTGGAATAATACGTGCCACATGC
X	115688006	115688082	-	cfa-mir-514	high	GTACCCTACTCCAGAGAGTGGCAATCATTTGTAATTATATGTGATTGACACCTCTGTGAGTGGAGTAATGCATGACA
X	118541319	118541461	+	cfa-mir-2114	high	AACCCTCGGGCCAAAGGACATGCCACGGCCTCCAGGCTTCTAGTCCCTTCCTTGAAGGATCGGCAAGTCACACGCAGAGCCTCAAGCAAGGGACTTCCAGCTGGTGGCTTCCAGCAGCTTCCTGCTCCTGAACCACCATCGTC
X	119925345	119925413	-	cfa-mir-224	high	CAAGTCACTAGTGGTTCCGTTTAGTAGATGATTATGCATTGTTTCAAAATGGTGCCCTAGTGACTGCAA
X	119926379	119926463	-	cfa-mir-452	high	GCTAAGCACTTACAACTGTTTGCAGAGGAAACTGAGACTTTGTAACTACATCTCAGTCTCATCTGCAAAGAAGTAAGTGCTTTGC
X	120403195	120403275	-	cfa-mir-105a	high	TGTGCATCGTAGTCAAATGCTCAGACTCCTGTGGTGGCTGCTCATGCACCACGGATGTTTGAGCATGTGCTACGGTGTCTA
X	120405349	120405428	-	cfa-mir-105b	high	TGTGCATCATGGTCAAATGCTCAGACTCCTTGGTGGCTGCTTATGCACCATGAATGTTTGAGCATGTGCTATGGTGTCTA
X	121862617	121862688	-	cfa-mir-718	low	GCGGCGGCGGCGGGCAAGATGGCGGCGGGCCCGGGCCCCGCCCCTTCCGCCCCGCCGGGCGCCGCACGAGGC
12	33290936	33291015	+	mir-684	low	TGTAGGGCAATCTGTCTTTAAGTAGGGATAAATTACTCTAAAAGAAATGAATCCTAGATAGTTTTCCCTTCAAGTCAAGC
16	4113941	4114030	-	mir-684	low	AGCTGTTACATGTAGGGCAATCTGTCTTTAAGTAGGGATAAATTACTCTAAAAGAAATGAATCCTAGATAGTTTTCCCTTCAAGTCAAGC
31	28082610	28082693	+	mir-684	low	TGTAGGGCAATCTGTCTTTAAGTAGGGATAAATAACTCTAAAAGAAATGAATCCTAGATAGTTTTCCCTTCAAGTCAAGTATCT
31	28981557	28981640	+	mir-684	low	TGTAGGGCAATCTGTCTTTAAGTAGGGATAAATAACTCTAAAAGAAATGAATCCTAGATAGTTTTCCCTTCAAGTCAAGTATCT
32	5648665	5648745	+	mir-682	low	CACTGTGGCTCCTGCATGAAGACCGTGGCCGGTGGCGCCTGGACCTACAACACCACTTCTGCTGTCACAGTAAAGTCTGCC
35	24800423	24800527	+	mir-9277	low	CCGAGGGCTGTGTAGTCGTGGCCGAGTGGTTAAGGCGATGGACTAGAAATCCATTGGGGTCTCCCCGCGCAGGTTCGAATCCTGCCGACTACGCGTGTTTTTCTC
35	24816215	24816339	+	mir-9277	low	ATCCACAACTTGAAAAAGACTTCGTCGTCGTGTAGTCGTGGCCGAGTGGTTAAGGCGATGGACTAGAAATCCATTGGGGTCTCCCCGCGCAGGTTCGAATCCTGCCGACTACGACAGCTCCTTTT
5	33032200	33032319	-	mir-9277	low	AGGAGGAGGCGCAGTATCCCGGCGGTGTAGTCGTGGCCGAGTGGTTAAGGCGATGGACTAGAAATCCATTGGGGTCTCCCCGCGCAGGTTCGAATCCTGCCGACTACGCAAGCTTTTTCT
9	5311077	5311161	+	mir-684	low	TGTAGGGCAATCTGTCTTTAAGTAGGGATAAATTACTCTAAAAGAAATGAATCCTAGATAGTTTTCCCTTCAAGTCAAGCGTCTT
