# Supplementary material for: An Improved microRNA Annotation of the Canine Genome
Source: PLoS One. 2016 Apr 27;11(4):e0153453. doi: 10.1371/journal.pone.0153453 (PMC4847789; doi:10.1371/journal.pone.0153453)
Supplement: S2 Table — (XLSX) [file pone.0153453.s013.xlsx]

## Sheet: Sheet1
Chromosome/Scaffold	Start	End	Strand	miR ID	Confidence	Hairpin sequence
1	57572323	57572382	-	1/57572323-57572382	high	AACTCCTCTGTACTGTGCACAATACCATGCCACGTATTGTGCGGAATACATAGGTGTTTA
1	85806432	85806487	-	1/85806432-85806487	high	CGTGGACTGCGTGGGGGAGCCCCTGGCGTCTCGGTCTCCCCCGCGTCTTCCCTGTA
1	103606023	103606083	+	1/103606023-103606083	high	AGGACACACAAAGTGGGAGCACTTTCCAGACAGATCGGGAAGTGCCCTCATTTTGTGTATC
1	103606025	103606081	-	1/103606025-103606081	high	TACACAAAATGAGGGCACTTCCCGATCTGTCTGGAAAGTGCTCCCACTTTGTGTGTC
1	105629712	105629767	+	1/105629712-105629767	high	AGAGCTCAGGGTGGTAGAAGCTTTCAGAAGGAGTAAGCATTCTGACCACCCTGAGC
1	108631035	108631093	-	1/108631035-108631093	high	ACTGAGGGCTGGTGCTCAGGTCCGGGCTCCTCTCCTGACCATTGCCCCTGCCCTCAGGT
10	252418	252480	-	10/252418-252480	high	TAAGAAGAGAGCTCCAACAGTCAGTGATTCTTTGAAACTGTTGGCCTCTCTTCCCCTGCAGGT
10	16647734	16647799	-	10/16647734-16647799	high	TTGAGGGGCAGTTCAGGTCAGGTGGAGGATGTGGCCCTCCATCAGCTCCTGAAACTCCCCTCAGAA
10	16743433	16743508	+	10/16743433-16743508	high	CCACCTGCTGACAGGGACGTGCCAAGCGCAAGGCAGTTCACACAGGTGTGTCTGCGGTGGCCTCTCTGTTGCAGGT
10	16859591	16859655	-	10/16859591-16859655	high	CCCAGGGCCGACCGCGCAGGTCGCTGGTGAAGCACACGGGGCGACAGCGGGCAGGCCTTGCCATG
10	21445001	21445070	+	10/21445001-21445070	high	CCTGTCCACCCAGCTCCCCGGAATGGCCTGTGTGCACACCCAGCTGGCCAGACGGAGGACTGAGTGGGCA
10	25876509	25876568	+	10/25876509-25876568	high	ACCGAGACCTTGGAAGTTGGAGGCGGAGGTTGAGCCTCCTGCTTCTGAGGTCTCACTCTG
10	26687382	26687452	+	10/26687382-26687452	high	CCTGCCTGGGCTCAGACTTTAGCTGTGTGGCAGATGAGAAAATGGACACAGCTGAGTCGGAGCCCAGGCAG
10	30926391	30926451	-	10/30926391-30926451	high	GTGGGCCGGGAAGACGCGGAGCCTTCACGACTTTACCGCCCCGTGTTTCCCCCGCCGATCT
10	48900710	48900770	+	10/48900710-48900770	high	CCATCCTAAGGTGTCTGTGGAGGGAGGAAGTCAAAGCCCACAGACACTCTGAGGGTGACCT
10	49109852	49109906	-	10/49109852-49109906	high	TCAGAACTAGGCAGCTGCTTACAGTCAACTGTAAGCAGCTGCCTAGTTCTGATGG
10	49109855	49109908	+	10/49109855-49109908	high	TCAGAACTAGGCAGCTGCTTACAGTTGACTGTAAGCAGCTGCCTAGTTCTGACA
10	64552476	64552542	+	10/64552476-64552542	high	GTCCGCACACGGCCTGGTGTCCTGGGAGGCACAGCCCTGCACACCCACGGCAGCAGGCCGGGTGCGG
10	68808635	68808688	+	10/68808635-68808688	high	GTGCGGGTGCAGACGTGTGCTCCTGTGTGCACACGTCTGCACCCACACTTGTGC
12	1123069	1123144	+	12/1123069-1123144	high	AAGGATTGGAGGTGGGATGTGGAGGATATGCATCTTGAACCACAGAATGATCTCCTTTGCATCACTACCACAGGAC
12	2732962	2733033	-	12/2732962-2733033	high	CTGAACCACCCAAGCACCCGTCAGCTATTTTGTTTTAAAGGTTACTTGGTGGGACGCCTGGGTGGCTCAGTG
12	37307857	37307917	+	12/37307857-37307917	high	ATACACATGCATATACATGTATGTGCAGTGGGTTTATACATGTATAAATCTGTATGTGTTT
13	31025559	31025622	-	13/31025559-31025622	high	GGGAAGGAGTGTGCTTTACAGATGAGACACGAGCAAGCCATCTGTCATGCTCACTGCGTCCCAT
13	36492902	36492964	-	13/36492902-36492964	high	GCAGCTGCTTTGTCCTGTGTGCCCGTCTTTCCTCAATGGGGGCAGGACAGGGGTGCTGCTGCC
13	37816081	37816136	+	13/37816081-37816136	high	GCGGGGGGAGATGGAGCACAGGGCGATGGTGGTGCTGTGCTCTTCTCTCCCCAGAT
14	3837155	3837232	-	14/3837155-3837232	high	TTTGGACTGAGGAAAATGTGGCTCCTGACGATGTGTTTACTAAATTATCTCTGAGCTGCCTTTTCCTTTTCCCAGAAT
15	3645321	3645379	-	15/3645321-3645379	high	CGTCCTCTTGAGTCCTGATGGGTTTAGTGAGAGAAGCTCTTCTGGAGCAAGAGGAAGCT
15	6058619	6058681	-	15/6058619-6058681	high	CCAAGGTCCCAGATCAGAGCTGCTGTTTTCCCCTCGGGCCTGTCTGATCTGAGGCCTAGAGCC
15	23529215	23529290	-	15/23529215-23529290	high	TTATTTGGGATCTCAGGGTAAAGCTGCAATTTAAAGCATGTAGTTGTCAGCTGGACCTTGAATATCCTATATAATC
16	20758529	20758592	-	16/20758529-20758592	high	CCATTCCCCACTCCAGCTATGTCAGATATAGACTCCTAGACTGGCTGGGAGGAGGAAGGTTGCA
16	34820461	34820519	-	16/34820461-34820519	high	CCGGAGCCTCAGGGCCAAGTTCAGTAGCCTCCCCCTGAACTTCCCTGCGACACCGTGTA
17	56210646	56210706	-	17/56210646-56210706	high	AGCGGACCGAGGAGCGCACTGGCTCGTGTGCGAGGGCTAGAGCGCTCCTTGGTCCTCTCCA
18	1808442	1808501	-	18/1808442-1808501	high	CGGAGGAGAGCAGCTCTCGGTACGTTGCTCCCTGACACAGAGTGTTCTGTTCTCTTCCAG
18	25540642	25540717	+	18/25540642-25540717	high	AGGCAGGCCGCGTGGGTGCGCGGGGTGGGCGGACGCGCGTTAAGGGGCCTCCCACACGGCGCACTCGGGCAGCTGT
18	48955796	48955862	-	18/48955796-48955862	high	GGGGACAAGGGTGAGGGCCTGGCAGCTGTGTGCACTCTACTGCCAGCCCCTCATCCCCTACCCCCAA
18	49182272	49182343	+	18/49182272-49182343	high	TGGCCTGTGTTCCTCACCCCGTGGCCTGCTCGCCTCATCACGTTACAGGCAGGACTGGGGGAGGGACAGAGC
18	50102465	50102527	+	18/50102465-50102527	high	TTGGGGCTGGTGAAATCAGATCAAGGACTTAATTGTCTCTCTCTGGTTTCTCTGCCCCCACCC
18	51583561	51583618	-	18/51583561-51583618	high	TGAGGTGAGGTGCCAGCAGATGGAAGTTAGGCTTTACCTGCTGTTTCTCCCCTCACAG
2	68975015	68975075	-	2/68975015-68975075	high	ACTCCCCCCTTGCTCACCTCTCCTTTCTACTGTTGCAGAGGAAGGTGCCAAAAGGGGAGGC
2	69438625	69438685	+	2/69438625-69438685	high	TGGCTCCTCCTGCAGCTGCTCCTTTGCACCCTTGGGCAGAGAAGCTGTGGTTGGAGCCGGC
20	1756517	1756573	+	20/1756517-1756573	high	TGCTGGGGACCACAGAGAGCTCCTCTCGGGCCCTGAGCTTCCTGTGTCTCCCCTAGG
20	29479403	29479467	-	20/29479403-29479467	high	TGTTCCCGGCTGGCCGAGCTAGACTAGACTCGCTTCTTTCTGGCCGGCTTAAGACGGGAACAGTA
20	45467261	45467318	-	20/45467261-45467318	high	ACAGGGGCAGAGAGGGATCTATCAGGGGAATCCTGATAGCCCCTCCCTGGCCCCACAG
20	56995004	56995063	+	20/56995004-56995063	high	TCTCGGCCTGACCCGGCTGCGGCGTGCACGTGTGGGCGGCTCCGAGGACGGCCTGAGCGC
20	57809617	57809691	-	20/57809617-57809691	high	CGCGGCGAGCAGGAGCCTCGCAGGAGCCTCGAGCAGGAGCGGGAGGCGGCCGCGGGGTCTCCTGCCCGCCGCGGG
22	3273074	3273129	-	22/3273074-3273129	high	AAAAATACAAAACTCAATAAGTTATTAGGTAACTTATTGAGTTTTGTATTTTTCTT
22	3273077	3273132	+	22/3273077-3273132	high	AAAAATACAAAACTCAATAAGTTACCTAATAACTTATTGAGTTTTGTATTTTTCTT
24	5063142	5063213	+	24/5063142-5063213	high	TGGGGCTGCAGTGAACATGACCCAGACAAGTTTGAAAAGCACAGTGCTCTGGGGCTTGTTCTGCTGCTGCTC
24	12967802	12967877	-	24/12967802-12967877	high	GCTCTTTGTGAGCTAAACCAACAACTTTTGGTTATAGAGAGATTACTGGGTTATTGGTTTGGAACACAGATAGCTC
24	22892647	22892711	-	24/22892647-22892711	high	GGAGTGGCAGTCAGGACCTGGAGCTGATAAGGGTTTTCTCTTCAGTCTTTGGCCTGCCTCTCCTT
24	25522856	25522920	-	24/25522856-25522920	high	CGGCTGGACTGGCGTCCCGAGGTCAGGAAGTCGCAGACCTGCCCCGGGACACCATTCGGGTCGCC
24	39048198	39048268	+	24/39048198-39048268	high	TCCCTCTTTTCTCCTCCTCCCAGCCAGGTGGAACTCCTTGCTTATCTGGGATGGGGGGCGGGGAAGGTAGG
24	46482522	46482587	+	24/46482522-46482587	high	TGGCACCCGTAGCTGGGAGGTAGGATGGTCCTTGGGCATAGCCTTCCTTCCGGCCACTGGGCCCTG
25	7638700	7638766	+	25/7638700-7638766	high	TAGGTCCACTTACACGTGGCTTTTTTACTGTACTGTATTTATTGAAAAAGCCACGTGTAAGTGGACC
26	37475852	37475909	-	26/37475852-37475909	high	TGGGAGAGAGCCCGAGCGCAGCAGCTGTGAGTCTCTGCGGTCTGTCCCTTCCCCGGCG
27	4015234	4015301	-	27/4015234-4015301	high	CCACGAGGGAGGCGGCGGACTGCGTGTCCGGGGGTCCTTAGAGGTGGTCCTCTGTTTCCCTCGTGCTC
27	7687440	7687513	+	27/7687440-7687513	high	AGGCGTCAGGGCAGCGGCGGCCGTGCAGGTGCTGCAGGTGCGCGCGTACCTGTCCGCCCGGCGCTGCTCCGCGC
27	34484954	34485016	-	27/34484954-34485016	high	CCTTCTCGCTGATCTCAGGCCTGTTCCCTGTTTCTCATAGCCCTGAGAACTGCAAGTTGGCTC
28	14231912	14231979	-	28/14231912-14231979	high	GGGGGTGGGGCTGGAGCAGCCAGGGAGGCAAAGCAAAGACCTTTTGGCTGGACCTGCCCCAGCTTCAG
28	21274742	21274813	-	28/21274742-21274813	high	TGCCGGGAAACTACAGGACCGAAGCATCATGTCCTCATTCTGCAACATGCCTCCTGGGTTTTCTTTGGCAGG
28	40247886	40247962	-	28/40247886-40247962	high	GTTCCCAGAGCTGTCGGGTTGCACTCGGCGTGGGCTTTCTCGTGCTCGCTCGTGTCACCCGTCACTTCACGGAGCTT
3	15387052	15387126	+	3/15387052-15387126	high	AGAATTTAAGGAGTCAGTCACTCTCAGGGTTTTGTAGCATTTGTAGGACCCTGAGAGTGAGTACCTCCTGAAATT
3	35437734	35437810	+	3/35437734-35437810	high	GGTTAGGATTCAGAGCCCTCCTACAATGTGAGAAAACCTGATTACCACTCATTTGTAGGGCAGCTCTGCGGCCCTGA
3	71615149	71615222	+	3/71615149-71615222	high	GGGATATGATCTTGTTAGTATTGTGTACTTTTATAAAATTTCATATAAGTACAGAACACTAGCAAGATTACATC
3	84489968	84490044	-	3/84489968-84490044	high	TGATTAAAATACTCCCACAGCCCTCTGCTGTCCCCAGCGTCTAGCCAGTGGAGGCTCATGGAAGTATTTTAATCGGG
3	89188779	89188838	-	3/89188779-89188838	high	ATCGGGATGCTGTTTAGATTGTGCAAGATCTTCTCACATCTTGACAGGCATCCTGCTAGT
3	91623821	91623880	+	3/91623821-91623880	high	TGCTGTCGGGAGACGCCTAGCAGAGCCTCACCTCCCCGCTTGTTGGGTGTCCTCCTGCAG
3	91819518	91819578	-	3/91819518-91819578	high	GCAAGTCCAGGCCACCTCTGGCATGGATCTCAATATTTGCCTGTGTGCTTGGACTGGTCTC
30	10421046	10421110	-	30/10421046-10421110	high	TTAAGGCACCTGAGTCAGACCGGTGGTTTCTGACTGTATACCATCTGACTAGTGGAGCCTTTTCT
30	23619736	23619806	-	30/23619736-23619806	high	ACTAAGCTACCCGGATGCCCCTAAAAGTATTTTTAAAACCTTTTTTCAGGGGTGCCCGGGTGGCTCAGTTC
31	33913940	33913998	+	31/33913940-33913998	high	TGCTGCACGGTGTTGCACGGTGCTGCACAGTGTTGCACGGTGCTGCGCGGTGCTGCCCT
32	1515732	1515788	+	32/1515732-1515788	high	AAGTCGGAGACCCTGGAAGCTCCGAAGCCCCGGGCACGCCAGGCGGTGCTCCGACTC
32	22278067	22278124	-	32/22278067-22278124	high	CTTGATAGGTGAGATGAAATTGTGATTAATAATAATTTCATCTATCTTATCAAACTAG
33	28347611	28347671	-	33/28347611-28347671	high	CTCGGGGGTCACTGACCATCAGACGTGAGCCCGTAGGTCTTGGTCTGGGACCTCGCAGACC
36	14003329	14003410	-	36/14003329-14003410	high	TAAACTGCTGTGCCACCCGGGCTGCCCACTGACTTAAGTTTAAAATTGTCATTGTGGCACCTGGATGGCTCAGTGGTTGAGC
4	35856577	35856639	+	4/35856577-35856639	high	GGCTAGAGGGCAGGGCAGAGACAGGACTGCTTTCTGGTGCCAACCTCTGCCCTGTGCCTACAG
4	39521096	39521169	-	4/39521096-39521169	high	CCAGTGAGTGAGCCGGACCCAGCAAGGTCAGTGACTTGTGAGTGGCTCCTGGGTCTGCTGCTTCCTCAGTGGAA
5	56526222	56526290	+	5/56526222-56526290	high	AGGGGGCCTGGGAGCCAAGTGGGGGCTGGAACAGACCCTGTGAGCCTCACTGTTCCCAGGCCCCCTAGA
6	12878996	12879065	-	6/12878996-12879065	high	CCCAGCTCACCTGGCATCTTGCTGTCGTCCTTCTCTTCAGATGGCAGCATGATGCCAGGGCAGCTGGGTA
6	39910577	39910636	-	6/39910577-39910636	high	CCCCCACCCCAGGTCTAGCTCTGTGTTCATGGAGCGCGAGCTGACCTTGGACGGGGCCGT
8	42665000	42665064	-	8/42665000-42665064	high	CCAGGAGGGCTATCTGAGCAGCTCCAGCAGCAGCCACAGTGGCTCAGATTCCCCCACCTTGGACA
9	9465133	9465207	+	9/9465133-9465207	high	GGTCAATACATCAAGGGACACAGGTAACTTTACCTCATAATTATGTAAAATTACCTGTGTCCCTTGATGTATTGA
9	22412451	22412517	-	9/22412451-22412517	high	TTTGGGGGTCAGAATAAGGGCTCTTAACCTTGGAGAGAATAAGAAGCCCTTTATCTGTCCTCCAGGA
9	23698122	23698183	-	9/23698122-23698183	high	ATGGGGGACTGGAGATCAGAGCTCATGGGGTGTTGACACTGACCTGGTTTCCTCCCTCACCC
9	60446487	60446563	+	9/60446487-60446563	high	CCCTGCATCCCCTGGCCTCTTGAGAAGCTGGAGGAACAATTGGTAATCAGCTTCTGAGAGAGTCTGGGGAATGAATG
9	60777545	60777611	-	9/60777545-60777611	high	AGCTTAGCCCAGTTGGTGTGACATCTTTGTATCTGAAAGATGATGCCACATCTGGGCTCTGAGCTTT
JH373668.1	13007	13064	+	JH373668.1/13007-13064	high	TATCCAGAAAGGCGCTCGTTATGGATTCTAAGTGTAACGAGTACCTTTCTGGATTGAG
X	15639699	15639775	-	X/15639699-15639775	high	CATGTGGAGGTGCGTGGAGAGTGGTGCCTGGAGAGGGTCTGGAAGCTCCACGCCCTTTCCCCGTGCCTTGACCTGTG
X	32945413	32945490	-	X/32945413-32945490	high	AGCCTTCTGTTCCAAGCAGCTGTCTGCTTCCAGAGTCCTACAGCCCCGAACCAGCAGAGGCTTGGAGCAGGAGGCTGT
X	37879006	37879067	-	X/37879006-37879067	high	CAGCTCCGGGACTCGCCACCGTGTTCGTTGTCAAGAGAAACGTTGGCAGCCCCAGATCTGGA
X	55489331	55489397	+	X/55489331-55489397	high	AAGGAGTGACAGAGAGACCCTTGGTATTGTTCTCCTTCCTCAATACTAAGGGTCTCTCTGATGTTTC
