# Supplementary material for: An Improved microRNA Annotation of the Canine Genome
Source: PLoS One. 2016 Apr 27;11(4):e0153453. doi: 10.1371/journal.pone.0153453 (PMC4847789; doi:10.1371/journal.pone.0153453)
Supplement: S3 Table — (XLSX) [file pone.0153453.s014.xlsx]

## Sheet: Table_S3
Mature_miRNA_name	Chromosome	start	end	strand	sequence
1/17593857-17593917(+)_miR-3591_high_5p	1	17593860	17593881	+	TTTAGTGTGATAATGGCGTTTG
1/17593858-17593915(-)_cfa-mir-122_high_5p	1	17593895	17593915	-	TGGAGTGTGACAATGGTGTTT
1/17593858-17593915(-)_cfa-mir-122_high_3p	1	17593859	17593879	-	AACGCCATTATCACACTAAAT
1/49030637-49030693(-)_cfa-mir-1836_high_5p	1	49030671	49030693	-	TAGGCCATGGTAGATAGAGATGG
1/49030637-49030693(-)_cfa-mir-1836_high_3p	1	49030640	49030659	-	CATCTCATCTGCACTGCCCA
1/71677608-71677669(-)_cfa-mir-24-1_high_5p	1	71677646	71677668	-	GTGCCTACTGAGCTGATATCAGT
1/71677608-71677669(-)_cfa-mir-24-1_high_3p	1	71677611	71677630	-	TGGCTCAGTTCAGCAGGAAC
1/71677609-71677673(+)_mir-3074_high_5p	1	71677612	71677632	+	TTCCTGCTGAACTGAGCCAGT
1/71678117-71678179(-)_cfa-mir-27b_high_5p	1	71678157	71678179	-	AGAGCTTAGCTGATTGGTGAACA
1/71678117-71678179(-)_cfa-mir-27b_high_3p	1	71678117	71678137	-	TTCACAGTGGCTAAGTTCTGC
1/71678353-71678406(-)_cfa-mir-23b_high_3p	1	71678354	71678371	-	ATCACATTGCCAGGGATT
1/75509765-75509828(+)_cfa-mir-7-1_high_5p	1	75509765	75509788	+	TGGAAGACTAGTGATTTTGTTGTT
1/75509765-75509828(+)_cfa-mir-7-1_high_3p	1	75509807	75509828	+	CAACAAATCACAGTCTGCCATA
1/86818494-86818553(+)_cfa-mir-204_high_5p	1	86818494	86818515	+	TTCCCTTTGTCATCCTATGCCT
1/86818494-86818553(+)_cfa-mir-204_high_3p	1	86818533	86818553	+	GCTGGGAAGGCAAAGGGACGT
1/93194328-93194382(+)_cfa-mir-101-2_high_3p	1	93194362	93194382	+	GTACAGTACTGTGATAACTGA
1/97902012-97902136(-)_cfa-let-7d_high_5p	1	97902099	97902120	-	AGAGGTAGTAGGTTGCATAGTT
1/97902012-97902136(-)_cfa-let-7d_high_3p	1	97902045	97902066	-	CTATACGACCTGCTGCCTTTCT
1/97903931-97904008(-)_cfa-let-7f_high_5p	1	97903987	97904008	-	TGAGGTAGTAGATTGTATAGTT
1/97903931-97904008(-)_cfa-let-7f_high_3p	1	97903932	97903952	-	CTATACAATCTATTGCCTTCC
1/97904313-97904387(-)_let-7a_high_5p	1	97904365	97904386	-	TGAGGTAGTAGGTTGTATAGTT
1/97904313-97904387(-)_let-7a_high_3p	1	97904314	97904335	-	CTATACAATCTACTGTCTTTCC
1/103250644-103250706(-)_mir-935_high_5p	1	103250683	103250704	-	AGTGGCGGGAGCGGCCCCTCGG
1/103250644-103250706(-)_mir-935_high_3p	1	103250645	103250666	-	CAGTTACCGCTTCCGCTACCGC
1/103406612-103406686(-)_mir-371_high_5p	1	103406656	103406677	-	ACTCAAACTGTGGGGGCACTTT
1/103406612-103406686(-)_mir-371_high_3p	1	103406618	103406640	-	AAGTGCCGCCATTTTTTGAGTGT
1/103406620-103406679(+)_cfa-mir-371_high_5p	1	103406620	103406641	+	ACTCAAAAAATGGCGGCACTTT
1/103406620-103406679(+)_cfa-mir-371_high_3p	1	103406657	103406677	+	AAGTGCCCCCACAGTTTGAGT
1/103606515-103606589(-)_mir-371_high_5p	1	103606559	103606580	-	ACTCAAACTGTGGGGGCACTTT
1/103606515-103606589(-)_mir-371_high_3p	1	103606521	103606543	-	AAGTGCCGCCATTTTTTGAGTGT
1/103606523-103606582(+)_cfa-mir-371_high_5p	1	103606523	103606544	+	ACTCAAAAAATGGCGGCACTTT
1/103606523-103606582(+)_cfa-mir-371_high_3p	1	103606560	103606580	+	AAGTGCCCCCACAGTTTGAGT
1/104785535-104785677(+)_cfa-mir-8891_low_5p	1	104785541	104785560	+	GTGCCGCGGGCGCGCTCATA
1/105400273-105400332(-)_cfa-mir-125a_high_5p	1	105400311	105400332	-	TCCCTGAGACCCTTTAACCTGT
1/105400273-105400332(-)_cfa-mir-125a_high_3p	1	105400274	105400294	-	ACAGGTGAGGTTCTTGGGAGC
1/105400740-105400806(-)_cfa-let-7e_high_5p	1	105400785	105400806	-	TGAGGTAGGAGGTTGTATAGTT
1/105400740-105400806(-)_cfa-let-7e_high_3p	1	105400740	105400761	-	CTATACGGCCTCCTAGCTTTCC
1/105400925-105400984(-)_cfa-mir-99b_high_5p	1	105400963	105400984	-	CACCCGTAGAACCGACCTTGCG
1/105400925-105400984(-)_cfa-mir-99b_high_3p	1	105400926	105400946	-	CAAGCTCGAGTCTGTGGGTCT
1/106998756-106998812(+)_cfa-mir-150_high_5p	1	106998756	106998777	+	TCTCCCAACCCTTGTACCAGTG
1/106998756-106998812(+)_cfa-mir-150_high_3p	1	106998792	106998812	+	CTGGTACAGGCATGGGGGGCA
1/107121560-107121694(+)_cfa-mir-8890_low_5p	1	107121571	107121589	+	AAATCAAGAGTTGGACGTT
1/107121560-107121694(+)_cfa-mir-8890_low_3p	1	107121670	107121688	+	TTCAGCTCAGGTCATGATC
1/109618325-109618465(-)_cfa-mir-769_high_5p	1	109618405	109618426	-	TGAGACCTCTGGGTTCTGAGCT
1/109618325-109618465(-)_cfa-mir-769_high_3p	1	109618365	109618387	-	CTGGGATCTCTGGGGTCTTGGTT
1/109922138-109922226(+)_cfa-mir-330_high_5p	1	109922155	109922176	+	TCTCTGGGCCTGTGTCTTAGGC
1/109922138-109922226(+)_cfa-mir-330_high_3p	1	109922194	109922216	+	GCAAAGCACACGGCCTGCAGAGA
10/874423-874490(-)_mir-677_high_5p	10	874464	874490	-	CTCACTGATGAGTAGCTTCTGACTTTC
10/874423-874490(-)_mir-677_high_3p	10	874424	874450	-	TGCTGAAGCCAGATGCCATTCCTGAGA
10/1880513-1880572(-)_cfa-mir-26a-2_high_5p	10	1880551	1880572	-	TTCAAGTAATCCAGGATAGGCT
10/1880513-1880572(-)_cfa-mir-26a-2_high_3p	10	1880513	1880534	-	CCTATTCTTGATTACTTGTTTC
10/20033388-20033472(-)_cfa-let-7b_high_5p	10	20033446	20033467	-	TGAGGTAGTAGGTTGTGTGGTT
10/20033388-20033472(-)_cfa-let-7b_high_3p	10	20033392	20033412	-	CTATACAACCTACTGCCTTCC
10/20034319-20034387(-)_cfa-let-7a-1_high_5p	10	20034366	20034387	-	TGAGGTAGTAGGTTGTATAGTT
10/20034319-20034387(-)_cfa-let-7a-1_high_3p	10	20034319	20034340	-	CTATACAATCTACTGTCTTTCC
10/20818801-20818939(+)_cfa-mir-1249_high_5p	10	20818818	20818840	+	CTCAGATTCTTGTTTGCATGGGG
10/20818801-20818939(+)_cfa-mir-1249_high_3p	10	20818878	20818899	+	ACGCCCTTCCCCCCCTTCTTCA
10/23246268-23246392(+)_cfa-mir-8829_high_5p	10	23246298	23246321	+	TTGGCCTCTGTTCCATGCCTGGGC
10/23456613-23456673(-)_cfa-mir-33a_high_5p	10	23456654	23456673	-	GTGCATTGTAGTTGCATTGC
10/23456613-23456673(-)_cfa-mir-33a_high_3p	10	23456613	23456633	-	CAATGTTTCCACAGTGCATCA
10/25739564-25739627(+)_mir-9298_high_5p	10	25739565	25739587	+	ACAGATGATGAACTTTCTGACGG
10/25739564-25739627(+)_mir-9298_high_3p	10	25739599	25739625	+	CTCTGTGCTGATTGTCACGTTCTGATT
10/27182717-27182861(-)_cfa-mir-8828_low_3p	10	27182764	27182789	-	TCTGACCTGGCGACTGGCTCCGTAGG
10/27296054-27296114(+)_cfa-mir-1835_high_5p	10	27296054	27296073	+	TGCACCCTGAGAGCTGGAGC
10/27296054-27296114(+)_cfa-mir-1835_high_3p	10	27296092	27296113	+	ATCTTCAACTCTGTGGATGCAG
10/37131530-37131664(-)_cfa-mir-8799c_low_3p	10	37131566	37131589	-	CGCTGTTGGATTCGCGCTCCCGGA
10/40365571-40365667(-)_cfa-mir-8826_high_5p	10	40365626	40365647	-	TCTGGACTTCAGGAGACAGCTT
10/40365571-40365667(-)_cfa-mir-8826_high_3p	10	40365589	40365609	-	CTGGCGTTTGAAATCCTGAGC
10/56754566-56754647(-)_cfa-mir-217_high_5p	10	56754612	56754634	-	TACTGCATCAGGAACTGATTGGA
10/56761430-56761534(-)_cfa-mir-216a_high_5p	10	56761495	56761516	-	TAATCTCAGCTGGCAACTGTGA
10/56761430-56761534(-)_cfa-mir-216a_high_3p	10	56761455	56761476	-	CACAGTGGTCTCTGGGATTATG
10/56772853-56772914(-)_cfa-mir-216b_high_5p	10	56772893	56772914	-	AAATCTCTGCAGGCAAATGTGA
10/56772853-56772914(-)_cfa-mir-216b_high_3p	10	56772853	56772874	-	ACACTTACCCGTAGAGATTCTG
11/1704582-1704673(+)_cfa-mir-340_high_5p	11	1704597	1704618	+	TTATAAAGCAATGAGACTGATT
11/1704582-1704673(+)_cfa-mir-340_high_3p	11	1704639	1704660	+	TCCGTCTCAGTTACTTTATAGC
11/14017075-14017159(-)_cfa-mir-8830-2_low_5p	11	14017129	14017154	-	TTCCCTCGTCGCTGAGGCAGGACCGA
11/14017421-14017515(-)_cfa-mir-8830-1_low_5p	11	14017480	14017505	-	TTCCCTCGTCGCTGAGGCAGGACCGA
11/14017612-14017756(-)_cfa-mir-8830-3_low_5p	11	14017696	14017721	-	TTCCCTCGTCGCTGAGGCAGGACCGA
11/25355355-25355432(-)_cfa-mir-874_high_5p	11	25355401	25355423	-	CGGCCCCACGCACCAGGGTAAGA
11/25355355-25355432(-)_cfa-mir-874_high_3p	11	25355364	25355386	-	CTGCCCTGGCCCGAGGGACCGAC
11/26741534-26741600(+)_miR-1543_high_5p	11	26741536	26741558	+	TTTGCACCTCTGAGAGTGGAAGA
11/26741534-26741600(+)_miR-1543_high_3p	11	26741581	26741600	+	TAGTCTGGGTGCAAACAGTT
11/40300967-40301020(+)_cfa-mir-491_high_5p	11	40300968	40300990	+	TGGGGAACCCTTCCATGAGGAGT
11/40300967-40301020(+)_cfa-mir-491_high_3p	11	40301000	40301020	+	CTTATGCAAGATTCCCTTCTA
11/40904438-40904496(-)_cfa-mir-31_high_5p	11	40904474	40904496	-	AGGCAAGATGCTGGCATAGCTGT
11/40904438-40904496(-)_cfa-mir-31_high_3p	11	40904438	40904460	-	TGCTATGCCAACATATTGCCATC
11/44895300-44895444(+)_cfa-mir-8831_low_3p	11	44895380	44895398	+	TCATAAAGTAGAGATGACT
11/46819464-46819544(-)_cfa-mir-876_high_5p	11	46819514	46819534	-	TGGATTTCTTTGTGAATCACC
11/46819464-46819544(-)_cfa-mir-876_high_3p	11	46819475	46819495	-	TGGTGGTTTACAAAGTAATTC
11/46838185-46838246(-)_mir-873_high_5p	11	46838225	46838245	-	TGCAGGAACTTGTGAGTCTCC
11/46838185-46838246(-)_mir-873_high_3p	11	46838188	46838208	-	GAGACTGATGAGTTCCCGGGA
11/64197130-64197191(-)_cfa-mir-32_high_5p	11	64197170	64197191	-	TATTGCACATTACTAAGTTGCA
11/64197130-64197191(-)_cfa-mir-32_high_3p	11	64197130	64197150	-	CAATTTAGTGTGTGTGATATT
11/68461911-68461968(+)_cfa-mir-455_high_5p	11	68461911	68461932	+	TATGTGCCTTTGGACTACATCG
11/68461911-68461968(+)_cfa-mir-455_high_3p	11	68461949	68461968	+	GCAGTCCATGGGCATATACA
12/406899-406968(+)_mir-877_high_5p	12	406900	406923	+	GTAGAGGAGATGGCGCAGGGGACA
12/406899-406968(+)_mir-877_high_3p	12	406946	406964	+	TAGAACCTCTAGACATGTG
12/1034339-1034413(-)_mir-8094_low_5p	12	1034389	1034410	-	AAACTGAAGGACAACGAGAAGA
12/2670928-2670990(+)_cfa-mir-219-1_high_5p	12	2670928	2670948	+	TGATTGTCCAAACGCAATTCT
12/2670928-2670990(+)_cfa-mir-219-1_high_3p	12	2670969	2670990	+	AGAGTTGAGTCTGGACGTCCCG
12/19805523-19805582(+)_cfa-mir-206_high_3p	12	19805561	19805582	+	TGGAATGTAAGGAAGTGTGTGG
12/33757899-33757960(-)_cfa-mir-30c-2_high_5p	12	33757938	33757960	-	TGTAAACATCCTACACTCTCAGC
12/33757899-33757960(-)_cfa-mir-30c-2_high_3p	12	33757899	33757920	-	CTGGGAGAAGGCTGTTTACTCT
12/33783894-33783956(-)_cfa-mir-30a_high_5p	12	33783934	33783956	-	TGTAAACATCCTCGACTGGAAGC
12/33783894-33783956(-)_cfa-mir-30a_high_3p	12	33783894	33783915	-	CTTTCAGTCGGATGTTTGCAGC
12/36887516-36887658(-)_cfa-mir-8835_low_5p	12	36887614	36887631	-	CGGTGCGGGGACTTTCGT
12/36887516-36887658(-)_cfa-mir-8835_low_3p	12	36887568	36887587	-	TGGGTAGTAACTGAGCCAAG
12/40720025-40720165(+)_cfa-mir-8834a-1_low_5p	12	40720049	40720064	+	GCCAGCTCTGGAAACC
12/40720025-40720165(+)_cfa-mir-8834a-1_low_3p	12	40720120	40720137	+	CCGGGGCGGGGCCGCTGA
12/56421084-56421153(+)_mir-2113_high_3p	12	56421129	56421149	+	ATTTGTGCTTGGCTCTGTCAC
13/1538928-1539022(-)_cfa-mir-599_high_5p	13	1538978	1538999	-	TTTGATAAGCTGACATGGGACA
13/1538928-1539022(-)_cfa-mir-599_high_3p	13	1538942	1538961	-	TTGTGTCAGTTTATCAAACC
13/1539078-1539151(-)_cfa-mir-875_low_5p	13	1539124	1539144	-	TATACCTCAGTTTTATCAGGT
13/30906038-30906097(-)_cfa-mir-30b_high_5p	13	30906076	30906097	-	TGTAAACATCCTACACTCAGCT
13/30906038-30906097(-)_cfa-mir-30b_high_3p	13	30906038	30906059	-	CTGGGAGGTGGATGTTTACTTC
13/30910306-30910365(-)_cfa-mir-30d_high_5p	13	30910342	30910365	-	TGTAAACATCCCCGACTGGAAGCT
13/30910306-30910365(-)_cfa-mir-30d_high_3p	13	30910306	30910327	-	CTTTCAGTCAGATGTTTGCTGC
13/35353689-35353744(-)_cfa-mir-151_high_5p	13	35353724	35353744	-	TCGAGGAGCTCACAGTCTAGT
13/35353689-35353744(-)_cfa-mir-151_high_3p	13	35353689	35353709	-	CTAGACTGAGGCTCCTTGAGG
13/40256908-40257040(-)_cfa-mir-8880_low_3p	13	40256943	40256961	-	TCAGCCCTGTGGACAAACA
13/40692846-40692978(+)_cfa-mir-8880_low_3p	13	40692925	40692943	+	TCAGCCCTGTGGACAAACA
14/6184457-6184521(+)_cfa-mir-29b-1_high_5p	14	6184458	6184481	+	GCTGGTTTCATATGGTGGTTTAGA
14/6184457-6184521(+)_cfa-mir-29b-1_high_3p	14	6184499	6184521	+	TAGCACCATTTGAAATCAGTGTT
14/6184844-6184903(+)_cfa-mir-29a_high_5p	14	6184844	6184866	+	ACTGATTTCTTTTGGTGTTCAGA
14/6184844-6184903(+)_cfa-mir-29a_high_3p	14	6184882	6184902	+	TAGCACCATCTGAAATCGGTT
14/6444861-6444918(-)_cfa-mir-335_high_5p	14	6444897	6444918	-	TCAAGAGCAATAACGAAAAATG
14/6444861-6444918(-)_cfa-mir-335_high_3p	14	6444861	6444882	-	TTTTTCATTATTGCTCCTGACC
14/7068542-7068603(+)_cfa-mir-183_high_5p	14	7068542	7068563	+	TATGGCACTGGTAGAATTCACT
14/7068542-7068603(+)_cfa-mir-183_high_3p	14	7068582	7068603	+	TGAATTACCGAAGGGCCATAAA
14/7068754-7068842(+)_cfa-mir-96_high_5p	14	7068767	7068789	+	TTTGGCACTAGCACATTTTTGCT
14/7068754-7068842(+)_cfa-mir-96_high_3p	14	7068809	7068830	+	CAATCATGTGCAGTGCCAATAT
14/7072705-7072796(+)_cfa-mir-182_high_5p	14	7072722	7072745	+	TTTGGCAATGGTAGAACTCACACT
14/7072705-7072796(+)_cfa-mir-182_high_3p	14	7072766	7072785	+	TGGTTCTAGACTTGCCAACT
14/8165110-8165174(-)_cfa-mir-129-1_high_5p	14	8165154	8165174	-	CTTTTTGCGGTCTGGGCTTGC
14/8165110-8165174(-)_cfa-mir-129-1_high_3p	14	8165111	8165130	-	AAGCCCTTACCCCAAAAAGT
14/9182237-9182331(+)_cfa-mir-592_high_5p	14	9182255	9182276	+	TTGTGTCAATATGCGATGATGT
14/9182237-9182331(+)_cfa-mir-592_high_3p	14	9182293	9182314	+	TCATCACGTGGTGACGCAACAT
14/18979467-18979557(-)_cfa-mir-653_high_5p	14	18979523	18979543	-	TTGAAACAATCTCTATTGAAC
14/18979467-18979557(-)_cfa-mir-653_high_3p	14	18979486	18979506	-	TTCACTGGAGTTTGTTTCAAT
14/18980180-18980263(-)_cfa-mir-489_high_3p	14	18980192	18980212	-	GTGACATCACATATACGGCGG
14/22318762-22318856(-)_cfa-mir-8841-2_low_5p	14	22318839	22318856	-	TTGGACTTCAGGGGTACT
14/22318762-22318856(-)_cfa-mir-8841-2_low_3p	14	22318785	22318808	-	TACAGAATTTCCAGCTTCCTTAAG
14/39301847-39301906(-)_cfa-mir-148a_high_5p	14	39301885	39301906	-	AAAGTTCTGAGACACTCCGACT
14/39301847-39301906(-)_cfa-mir-148a_high_3p	14	39301847	39301868	-	TCAGTGCACTACAGAACTTTGT
14/40344005-40344062(-)_cfa-mir-196b_high_5p	14	40344042	40344062	-	TAGGTAGTTTCCTGTTGTTGG
14/40344005-40344062(-)_cfa-mir-196b_high_3p	14	40344005	40344027	-	TCGACAGCACGACACTGCCTTCA
15/1285317-1285441(+)_cfa-mir-8839_low_5p	15	1285347	1285365	+	TAATTGGCAGAGCCAGGAT
15/2280050-2280110(-)_cfa-mir-30c-1_high_5p	15	2280088	2280110	-	TGTAAACATCCTACACTCTCAGC
15/2280050-2280110(-)_cfa-mir-30c-1_high_3p	15	2280050	2280071	-	CTGGGAGAGGGTTGTTTACTCC
15/2283306-2283369(-)_cfa-mir-30e_high_5p	15	2283346	2283369	-	TGTAAACATCCTTGACTGGAAGCT
15/2283306-2283369(-)_cfa-mir-30e_high_3p	15	2283306	2283327	-	CTTTCAGTCGGATGTTTACAGC
15/9455388-9455457(+)_cfa-mir-761_low_3p	15	9455431	9455457	+	TGAGTTTCACTTTGCTGCTCCTCCTGA
15/28107144-28107202(-)_mir-3059_high_5p	15	28107180	28107201	-	TTTCCTCTCTGCCCCATAGGGT
15/28107144-28107202(-)_mir-3059_high_3p	15	28107145	28107165	-	CCTCTAGGGAAGAGAAGGTTG
15/35234750-35234839(+)_cfa-mir-331_high_5p	15	35234757	35234774	+	GTTTTGTTTGGGTTTGTT
15/35234750-35234839(+)_cfa-mir-331_high_3p	15	35234810	35234829	+	GCCCCTGGGCCTATCCTAGA
15/37111041-37111102(+)_mir-1251_high_5p	15	37111042	37111062	+	ACTCTAGCTGCCAAAGGCGCT
15/37111041-37111102(+)_mir-1251_high_3p	15	37111080	37111100	+	CGCTTTGCTCAGCCAGTGTAG
15/37181419-37181480(+)_cfa-mir-135a-2_high_5p	15	37181420	37181441	+	TATGGCTTTTTATTCCTATGTG
15/37181419-37181480(+)_cfa-mir-135a-2_high_3p	15	37181459	37181480	+	TGTAGGGATGGAAGCCATGAAA
15/54704749-54704840(+)_mir-2985_low_3p	15	54704817	54704837	+	CTACCCTGATGTATCTTTAAG
15/58855306-58855389(+)_mir-147_high_3p	15	58855356	58855377	+	GTGTGCGGAAATGCTTCTGCTA
16/1148170-1148314(-)_cfa-mir-8852_low_5p	16	1148264	1148288	-	ATGTGGAGCATGTGTGCAAGTGTCC
16/1148170-1148314(-)_cfa-mir-8852_low_3p	16	1148218	1148240	-	TGGATTTGCATTCGTGTGGACTC
16/1707011-1707115(+)_cfa-mir-8793-1_low_5p	16	1707016	1707041	+	TCGATCACCTCTGGCTCTGAAGCTTT
16/1725693-1725780(+)_mir-8907_low_5p	16	1725693	1725716	+	TAGAGAGGTGCCGATTCTGAAGTG
16/1725693-1725780(+)_mir-8907_low_3p	16	1725758	1725780	+	TGGCTGTGACCCTTGCATGAGAG
16/1728901-1729013(+)_mir-8794_low_5p	16	1728905	1728923	+	TTATCCCAGTGGAGCTGAT
16/10434119-10434231(-)_cfa-mir-8794-1_low_5p	16	10434209	10434227	-	TTATCCCAGTGGAGCTGAT
16/10437283-10437411(-)_cfa-mir-8907_low_5p	16	10437361	10437384	-	TAGAGAGGTGCCGATTCTGAAGTG
16/10452169-10452273(-)_cfa-mir-8793-2_low_5p	16	10452243	10452268	-	TCGATCACCTCTGGCTCTGAAGCTTT
16/11628312-11628392(-)_cfa-mir-490_high_5p	16	11628355	11628374	-	CCATGGATCTCCAGGTGGGT
16/11628312-11628392(-)_cfa-mir-490_high_3p	16	11628316	11628337	-	CAACCTGGAGGACTCCATGCTG
16/13901238-13901350(+)_cfa-mir-8794-2_low_5p	16	13901242	13901260	+	TTATCCCAGTGGAGCTGAT
16/13916150-13916284(+)_cfa-mir-8906_low_5p	16	13916185	13916208	+	TCCTCTGCATTTGGCTGGGACGGC
16/13946165-13946269(+)_cfa-mir-8793-3_low_5p	16	13946170	13946195	+	TCGATCACCTCTGGCTCTGAAGCTTT
16/13963440-13963552(+)_mir-8794_low_5p	16	13963444	13963462	+	TTATCCCAGTGGAGCTGAT
16/13973805-13973916(+)_cfa-mir-8863_low_5p	16	13973805	13973824	+	GGGATGTGCAGCCTGCACTG
16/15278782-15278855(+)_cfa-mir-671_high_5p	16	15278792	15278815	+	AGGAAGCCCTGGAGGGGCTGGAGG
16/15278782-15278855(+)_cfa-mir-671_high_3p	16	15278831	15278851	+	TCCGGTTCTCAGGGCTCCACC
16/19932378-19932457(-)_cfa-mir-153_high_5p	16	19932422	19932444	-	GTCATTTTTGTGATGTTGCAGCT
16/19932378-19932457(-)_cfa-mir-153_high_3p	16	19932384	19932405	-	TTGCATAGTCACAAAAGTGATC
16/23958963-23959026(-)_cfa-mir-486_high_5p	16	23959006	23959026	-	TCCTGTACTGAGCTGCCCCGA
16/23958963-23959026(-)_cfa-mir-486_high_3p	16	23958964	23958984	-	CGGGGCAGCTCAGTACAGGAT
16/26379772-26379906(-)_cfa-mir-8799d_low_5p	16	26379855	26379871	-	ATCCTGGGCTGTGTCCC
16/26379772-26379906(-)_cfa-mir-8799d_low_3p	16	26379817	26379835	-	CCTGCGCTGTTGGATTCGC
16/34814768-34814900(+)_cfa-mir-8856_low_5p	16	34814785	34814801	+	CTGGAATGGAAGACGGT
16/38173722-38173783(-)_cfa-mir-383_high_5p	16	38173762	38173783	-	AGATCAGAAGGTGATTGTGGCT
16/38173722-38173783(-)_cfa-mir-383_high_3p	16	38173722	38173742	-	CCACAGCACTGCCTGGTCAGA
17/19575798-19575932(-)_cfa-mir-1301_high_5p	17	19575872	19575893	-	GGTCACTCTGGGCACCGCAACA
17/19575798-19575932(-)_cfa-mir-1301_high_3p	17	19575836	19575857	-	TTGCAGCTGCCTGGGAGTGACT
17/21491603-21491661(-)_cfa-mir-1837-1_high_5p	17	21491642	21491661	-	ATGTGATGGCTCTTCTGAGA
17/21491603-21491661(-)_cfa-mir-1837-1_high_3p	17	21491603	21491624	-	TCTCAGAGGGACTGCGACATCT
17/21620453-21620511(-)_cfa-mir-1837-2_high_5p	17	21620492	21620511	-	ATGTGATGGCTCTTCTGAGA
17/21620453-21620511(-)_cfa-mir-1837-2_high_3p	17	21620453	21620474	-	TCTCAGAGGGACTGCGACATCT
18/25675449-25675546(-)_cfa-mir-210_high_5p	18	25675509	25675530	-	AGCCACTGCCCATCGCACACTG
18/25675449-25675546(-)_cfa-mir-210_high_3p	18	25675471	25675492	-	CTGTGCGTGTGACAGCGGCTGA
18/26154534-26154596(-)_cfa-mir-129-2_high_5p	18	26154576	26154596	-	CTTTTTGCGGTCTGGGCTTGC
18/26154534-26154596(-)_cfa-mir-129-2_high_3p	18	26154535	26154554	-	AAGCCCTTACCCCAAAAAGC
18/32990094-32990204(-)_cfa-mir-1343_high_5p	18	32990158	32990178	-	TGGGGAGCGGCCCCCGGGCGG
18/32990094-32990204(-)_cfa-mir-1343_high_3p	18	32990121	32990141	-	CTCCTGGGGCCCGCACTCTCG
18/38543613-38543686(+)_mir-3590_high_3p	18	38543660	38543681	+	TAGCACAATGTGAAAAGAGCTC
18/38543618-38543679(-)_cfa-mir-130a_high_5p	18	38543658	38543679	-	GCTCTTTTCACATTGTGCTACT
18/38543618-38543679(-)_cfa-mir-130a_high_3p	18	38543619	38543639	-	CAGTGCAATGTTAAAAGGGCA
18/46206396-46206474(-)_mir-675_high_3p	18	46206405	46206426	-	CTGTATGCCCTCACCGCTCAGC
18/46298392-46298460(-)_cfa-mir-483_high_5p	18	46298435	46298459	-	AGGACGGGAGGAAAGGAGGACGTGG
18/46298392-46298460(-)_cfa-mir-483_high_3p	18	46298398	46298420	-	TCACTCCTCCCCTCCCGTCTTCC
18/46690380-46690498(-)_cfa-mir-8859a_high_5p	18	46690472	46690490	-	CGGGGTCGGAGCCGGGATC
18/46690380-46690498(-)_cfa-mir-8859a_high_3p	18	46690410	46690431	-	TGGATCGGAGCCGGGGTCCGGA
18/46690541-46690679(-)_cfa-mir-8859b_high_5p	18	46690617	46690638	-	TCCGCGCCTGGAGTCCGCCTCG
18/46690541-46690679(-)_cfa-mir-8859b_high_3p	18	46690581	46690602	-	GGTCGGATTCCGTGCCTGGAGT
18/47168318-47168452(-)_cfa-mir-8860_low_5p	18	47168419	47168443	-	TGTGAGGAGCCGGGAGTTGCTCCCA
18/47168318-47168452(-)_cfa-mir-8860_low_3p	18	47168359	47168384	-	TAATGTCTACACTAGGTTTGGAGGAA
18/51707336-51707474(-)_cfa-mir-8858_low_3p	18	51707382	51707399	-	AGGCAGCGAGCGCAGAGA
18/52280928-52280988(+)_mir-194_high_5p	18	52280929	52280950	+	TGTAACAGCAACTCCATGTGGA
18/52280928-52280988(+)_mir-194_high_3p	18	52280965	52280986	+	CCAGTGGGGCTGCTGTTATCGG
18/52281129-52281193(+)_cfa-mir-192_high_5p	18	52281129	52281149	+	CTGACCTATGAATTGACAGCC
18/52281129-52281193(+)_cfa-mir-192_high_3p	18	52281172	52281192	+	CTGCCAATTCCATAGGTCACA
19/38435956-38436011(+)_cfa-mir-128-1_high_5p	19	38435956	38435976	+	CGGGGCCGTAGCACTGTCTGA
19/38435956-38436011(+)_cfa-mir-128-1_high_3p	19	38435991	38436011	+	TCACAGTGAACCGGTCTCTTT
2/1319449-1319518(+)_mir-4683_high_3p	2	1319494	1319515	+	TGGAGATCCAGTGCTCGCCCGA
2/6435916-6436025(-)_mir-8864_low_5p	2	6435975	6435999	-	CTGAGTCAGTTGGCCTCTTTTGACC
2/14591216-14591298(+)_mir-1893_low_3p	2	14591258	14591275	+	GTCGTTTCGGGCGCGGGC
2/18383163-18383272(-)_mir-8864_low_5p	2	18383222	18383246	-	CTGAGTCAGTTGGCCTCTTTTGACC
2/18385514-18385658(-)_cfa-mir-8895_low_3p	2	18385561	18385586	-	TATCCTGTTTATCTGGTGAGGGCACT
2/42541949-42542039(-)_cfa-mir-449a_high_5p	2	42542003	42542024	-	TGGCAGTGTATTGTTAGCTGGT
2/42541949-42542039(-)_cfa-mir-449a_high_3p	2	42541963	42541984	-	CAGCTAACATGCAACTGCTATC
2/42542049-42542177(-)_cfa-mir-449b_high_5p	2	42542125	42542145	-	AGGCAGTGTATTGTTAGCTGG
2/42542049-42542177(-)_cfa-mir-449b_high_3p	2	42542084	42542105	-	CAGCCACCACTACCCTGCCACT
2/46497270-46497350(-)_cfa-mir-582_high_5p	2	46497319	46497340	-	TACAGTTGTTCAACCAGTTACT
2/46497270-46497350(-)_cfa-mir-582_high_3p	2	46497282	46497304	-	TAACCAGTTGAACAACTGAACCC
2/57407598-57407742(+)_cfa-mir-8813-2_low_5p	2	57407637	57407661	+	CCCCGGCTGTCACTCTGTCCCAGGC
2/57407598-57407742(+)_cfa-mir-8813-2_low_3p	2	57407678	57407702	+	CACAGGCTGAGTCGCAGTAGAGTCT
2/59454083-59454151(-)_cfa-mir-138b_high_5p	2	59454135	59454151	-	AGCTGGTGTTGTGAATC
2/59454083-59454151(-)_cfa-mir-138b_high_3p	2	59454084	59454104	-	GCTATTTCACGACACCAGGGT
2/74037172-74037235(+)_mir-3917_low_5p	2	74037180	74037200	+	CTGTTGGTGCTCAGAGTGTGG
2/74037172-74037235(+)_mir-3917_low_3p	2	74037208	74037225	+	GCTCGGACCGAGCAGGTG
2/83927298-83927408(-)_cfa-mir-8896_low_3p	2	83927319	83927343	-	ATTCTGAGAGTGCTCCTTTTGCAGC
20/7968529-7968602(+)_cfa-mir-885_high_5p	20	7968539	7968560	+	TCCATTACACTACCCTGCCTCT
20/7968529-7968602(+)_cfa-mir-885_high_3p	20	7968571	7968591	+	AGGCAGCGGGGTGTAGTGGAT
20/37461817-37461903(+)_cfa-mir-135a-1_high_5p	20	37461833	37461854	+	TATGGCTTTTTATTCCTATGTG
20/37461817-37461903(+)_cfa-mir-135a-1_high_3p	20	37461871	37461892	+	ATATAGGGATTGGAGCCGTGGC
20/37501074-37501152(+)_cfa-let-7g_high_5p	20	37501074	37501095	+	TGAGGTAGTAGTTTGTACAGTT
20/37501074-37501152(+)_cfa-let-7g_high_3p	20	37501131	37501151	+	CTGTACAGGCCACTGCCTTGC
20/37964390-37964514(-)_cfa-mir-8800_low_5p	20	37964487	37964509	-	TGGATGCTGAAGGGACTCAGTTG
20/38527785-38527877(+)_cfa-mir-8799a_low_5p	20	38527792	38527811	+	AGGCCGGATCCTGGGCTGTG
20/38527785-38527877(+)_cfa-mir-8799a_low_3p	20	38527835	38527853	+	CCTGCGCTGTTGGATTCGC
20/40144135-40144198(+)_cfa-mir-191_high_5p	20	40144135	40144156	+	CAACGGAATCCCAAAAGCAGCT
20/40144135-40144198(+)_cfa-mir-191_high_3p	20	40144178	40144198	+	CTGCGCTTGGATTTCGTTCCC
20/40144613-40144675(+)_cfa-mir-425_high_5p	20	40144613	40144637	+	AATGACACGATCACTCCCGTTGAGT
20/40144613-40144675(+)_cfa-mir-425_high_3p	20	40144653	40144674	+	CATCGGGAATGTCGTGTCCGCC
20/43603630-43603744(+)_cfa-mir-8801_low_5p	20	43603655	43603678	+	TGGACAGTCATTGTATAGAGGATG
20/43603630-43603744(+)_cfa-mir-8801_low_3p	20	43603688	43603713	+	TCCACACATCCACTGCGAGACTGTTG
20/44332243-44332379(-)_cfa-mir-8803_high_5p	20	44332317	44332338	-	TGGCTGGATCAGGGGCTCAGGT
20/44332243-44332379(-)_cfa-mir-8803_high_3p	20	44332282	44332302	-	TCAGCCCCTGATTCTCTAGCT
20/48593158-48593221(-)_cfa-mir-181d_high_5p	20	48593199	48593221	-	AACATTCATTGTTGTCGGTGGGT
20/48593158-48593221(-)_cfa-mir-181d_high_3p	20	48593159	48593178	-	CCACCGAGGGATGAATGTCA
20/48593343-48593403(-)_cfa-mir-181c_high_5p	20	48593382	48593403	-	AACATTCAACCTGTCGGTGAGT
20/48593343-48593403(-)_cfa-mir-181c_high_3p	20	48593343	48593364	-	ACCATCGACCGTTGAGTGGACC
20/48620335-48620386(+)_cfa-mir-23a_high_3p	20	48620368	48620385	+	ATCACATTGCCAGGGATT
20/48620556-48620615(+)_cfa-mir-27a_high_5p	20	48620556	48620576	+	GGGCTTAGCTGCTTGTGAGCA
20/48620556-48620615(+)_cfa-mir-27a_high_3p	20	48620596	48620615	+	TTCACAGTGGCTAAGTTCCG
20/48620671-48620755(-)_mir-3074_high_5p	20	48620721	48620741	-	TTCCTGCTGAACTGAGCCAGT
20/48620684-48620745(+)_cfa-mir-24-2_high_5p	20	48620685	48620706	+	GTGCCTACTGAGCTGAAACACA
20/48620684-48620745(+)_cfa-mir-24-2_high_3p	20	48620723	48620742	+	TGGCTCAGTTCAGCAGGAAC
20/50410924-50410984(+)_cfa-mir-199-1_high_5p	20	50410924	50410945	+	CCAGTGTTCAGACTACCTGTTC
20/50410924-50410984(+)_cfa-mir-199-1_high_3p	20	50410964	50410984	+	ACAGTAGTCTGCACATTGGTT
20/54993200-54993287(-)_cfa-mir-7-3_high_5p	20	54993248	54993263	-	TGGAAGACTAGTGATT
20/54993200-54993287(-)_cfa-mir-7-3_high_3p	20	54993205	54993225	-	CAACAAGTCACAGCTTCCTCA
20/55100020-55100132(+)_cfa-mir-8804_low_3p	20	55100096	55100114	+	CGGTCGAAGGTGAAGTCCA
20/55613223-55613363(+)_cfa-mir-8802_low_3p	20	55613311	55613336	+	TATTAAGGCATGTGGTCAGGCTGTGT
21/19542577-19542645(+)_cfa-mir-708_high_5p	21	19542577	19542598	+	AAGGAGCTTACAATCTAGCTGG
21/19542577-19542645(+)_cfa-mir-708_high_3p	21	19542623	19542642	+	CAACTAGACTGTGAGCTTCT
21/20592019-20592076(+)_cfa-mir-1838_high_5p	21	20592019	20592040	+	CCACCAGCTGGCGTTCCCTGGC
21/20592019-20592076(+)_cfa-mir-1838_high_3p	21	20592055	20592076	+	CAGGGGCTGCTGGCTGGAGGGA
21/23240463-23240553(+)_cfa-mir-326_high_5p	21	23240477	23240497	+	TGGAGGCAGGGCCTTTGTGAA
21/23240463-23240553(+)_cfa-mir-326_high_3p	21	23240518	23240537	+	CCTCTGGGCCCTTCCTCCAG
21/25597025-25597081(+)_cfa-mir-139_high_5p	21	25597025	25597046	+	CTACAGTGCACGTGTCTCCAGT
21/25597025-25597081(+)_cfa-mir-139_high_3p	21	25597060	25597080	+	TGGAGACGCGGCCCTGTTGGA
21/32100953-32101018(+)_mir-8986a_high_5p	21	32100955	32100977	+	ATCGAGGCTAGAGTCACGCTTGG
21/32100953-32101018(+)_mir-8986a_high_3p	21	32100994	32101016	+	TAGTGTGCTAGAGTCCTCGAAGA
21/50751931-50752075(+)_cfa-mir-8813-1_low_3p	21	50752011	50752035	+	CACAGGCTGAGTCGCAGTAGAGTCT
22/1846880-1846938(+)_cfa-mir-15a_high_5p	22	1846880	1846900	+	TAGCAGCACATAATGGTTTGT
22/1846880-1846938(+)_cfa-mir-15a_high_3p	22	1846917	1846938	+	CAGGCCATATTGTGCTGCCTCA
22/1847020-1847084(+)_cfa-mir-16-1_high_5p	22	1847020	1847041	+	TAGCAGCACGTAAATATTGGCG
22/1847020-1847084(+)_cfa-mir-16-1_high_3p	22	1847062	1847084	+	CCAGTATTAACTGTGCTGCTGAA
22/11262816-11262889(+)_mir-1297_low_3p	22	11262864	11262879	+	TTCAAGTAATTCAGGT
22/42478013-42478071(+)_cfa-mir-17_high_5p	22	42478013	42478035	+	CAAAGTGCTTACAGTGCAGGTAG
22/42478013-42478071(+)_cfa-mir-17_high_3p	22	42478050	42478069	+	ACTGCAGTGAAGGCACTTGT
22/42478138-42478229(+)_cfa-mir-18a_high_5p	22	42478151	42478173	+	TAAGGTGCATCTAGTGCAGATAG
22/42478138-42478229(+)_cfa-mir-18a_high_3p	22	42478192	42478212	+	ACTGCCCTAAGTGCTCCTTCT
22/42478298-42478355(+)_cfa-mir-19a_high_5p	22	42478298	42478316	+	AGTTTTGCATAGTTGCACT
22/42478298-42478355(+)_cfa-mir-19a_high_3p	22	42478333	42478354	+	TGTGCAAATCTATGCAAAACTG
22/42478462-42478520(+)_cfa-mir-20a_high_5p	22	42478462	42478484	+	TAAAGTGCTTATAGTGCAGGTAG
22/42478462-42478520(+)_cfa-mir-20a_high_3p	22	42478498	42478520	+	ACTGCATTATGAGCACTTAAAGT
22/42478598-42478656(+)_cfa-mir-19b-1_high_5p	22	42478600	42478619	+	TTTGCAGGTTTGCATCCAGC
22/42478598-42478656(+)_cfa-mir-19b-1_high_3p	22	42478635	42478656	+	TGTGCAAATCCATGCAAAACTG
22/42478714-42478772(+)_cfa-mir-92a-1_high_5p	22	42478714	42478736	+	AGGTTGGGATCGGTTGCAATGCT
22/42478714-42478772(+)_cfa-mir-92a-1_high_3p	22	42478751	42478772	+	TATTGCACTTGTCCCGGCCTGT
22/55639667-55639805(+)_mir-9334_low_3p	22	55639787	55639805	+	ACTCTCCCGGGACTTGGAG
23/2223136-2223197(-)_cfa-mir-138a_high_5p	23	2223174	2223197	-	AGCTGGTGTTGTGAATCAGGCCGT
23/2223136-2223197(-)_cfa-mir-138a_high_3p	23	2223137	2223157	-	GCTACTTCACAACACCAGGGT
23/5826463-5826520(+)_cfa-mir-128-2_high_5p	23	5826463	5826485	+	GGGGGCCGATACACTGTACGAGA
23/5826463-5826520(+)_cfa-mir-128-2_high_3p	23	5826500	5826520	+	TCACAGTGAACCGGTCTCTTT
23/7747073-7747133(+)_cfa-mir-26a-1_high_5p	23	7747073	7747094	+	TTCAAGTAATCCAGGATAGGCT
23/7747073-7747133(+)_cfa-mir-26a-1_high_3p	23	7747112	7747133	+	CCTATTCTTGGTTACTTGCACG
23/49185460-49185566(+)_cfa-mir-8808_low_3p	23	49185542	49185564	+	TTCAAGCGCTGGCACACTCGGTG
24/17468354-17468430(-)_cfa-mir-103-2_high_5p	24	17468398	17468420	-	AGCTTCTTTACAGTGCTGCCTTG
24/17468354-17468430(-)_cfa-mir-103-2_high_3p	24	17468361	17468383	-	AGCAGCATTGTACAGGGCTATGA
24/24029549-24029607(+)_cfa-mir-499_high_5p	24	24029549	24029569	+	TTAAGACTTGCAGTGATGTTT
24/24029549-24029607(+)_cfa-mir-499_high_3p	24	24029586	24029607	+	AACATCACAGCAAGTCTGTGCT
24/46481078-46481136(+)_cfa-mir-1-1_high_3p	24	46481116	46481135	+	TGGAATGTAAAGAAGTATGT
24/46490501-46490586(+)_cfa-mir-133c_high_5p	24	46490514	46490535	+	AGCTGGTAAAATGGAACCAAAT
24/46490501-46490586(+)_cfa-mir-133c_high_3p	24	46490551	46490573	+	TTTGGTCCCCTTCAACCAGCTGT
24/46916732-46916789(+)_cfa-mir-124-3_high_5p	24	46916733	46916753	+	TGTTCACAGCGGACCTTGATT
24/46916732-46916789(+)_cfa-mir-124-3_high_3p	24	46916769	46916788	+	TAAGGCACGCGGTGAATGCC
24/47407915-47408059(+)_cfa-mir-8809_high_5p	24	47407924	47407941	+	TGCTCAAGTCCGTCGTCA
24/47407915-47408059(+)_cfa-mir-8809_high_3p	24	47408027	47408044	+	AGGGCGCAGCCTCTGCCG
24/47411216-47411276(-)_mir-1388_high_5p	24	47411253	47411275	-	AGGACTGTCCAACCTGAGAGTGT
24/47411216-47411276(-)_mir-1388_high_3p	24	47411219	47411239	-	GTCTCAGGTTCGTCAGCCCGA
25/19949304-19949446(-)_cfa-mir-8864-2_low_3p	25	19949308	19949323	-	CTCAGTGGGGAGTCTG
25/27536348-27536482(+)_cfa-mir-8820_low_5p	25	27536383	27536407	+	TCATAGCTGCTGTCACCCTCTGACC
25/28188264-28188322(+)_cfa-mir-124-1_high_5p	25	28188265	28188285	+	TGTTCACAGCGGACCTTGATT
25/28188264-28188322(+)_cfa-mir-124-1_high_3p	25	28188302	28188321	+	TAAGGCACGCGGTGAATGCC
25/35016676-35016729(+)_cfa-mir-320_high_5p	25	35016676	35016697	+	GCCTTCTCTTCCCGGTTCTTCC
25/35016676-35016729(+)_cfa-mir-320_high_3p	25	35016708	35016729	+	AAAAGCTGGGTTGAGAGGGCGA
25/43332306-43332386(-)_mir-3535_high_5p	25	43332360	43332385	-	TGGATATGATGACTGATTATCTGAGA
25/43332306-43332386(-)_mir-3535_high_3p	25	43332310	43332325	-	TAGTCAAGTTCTGATC
25/43567761-43567846(+)_mir-1244_low_3p	25	43567822	43567841	+	TTGGTTTGTATGAGATGGTT
25/48871813-48871925(+)_cfa-mir-8822_low_5p	25	48871827	48871849	+	TCGGAGCCTGCGATTCGGCGTGT
25/50483520-50483602(+)_cfa-mir-149_high_5p	25	50483534	50483556	+	TCTGGCTCCGTGTCTTCACTCCC
25/50483520-50483602(+)_cfa-mir-149_high_3p	25	50483572	50483593	+	GAGGGAGGGACGGGGGCTGTGC
26/14526313-14526457(+)_cfa-mir-8819_low_5p	26	14526344	14526359	+	CTCTGTGAACAGCTGT
26/14526313-14526457(+)_cfa-mir-8819_low_3p	26	14526405	14526425	+	CTCAAGCAGTGTTCTCAAGTT
26/22638642-22638714(-)_mir-3653_low_5p	26	22638688	22638713	-	TCTCCTGATGATTCTTCTTCCTGAGT
26/22638642-22638714(-)_mir-3653_low_3p	26	22638643	22638658	-	AAGAAGTTGACTGAAG
26/28860341-28860485(+)_cfa-mir-8905_low_5p	26	28860367	28860392	+	CGAGAGAACTACCATCCACAAAGAGG
26/28860341-28860485(+)_cfa-mir-8905_low_3p	26	28860420	28860444	+	TAGGAAAGTCCCGACGTGGAGGAGT
26/29255671-29255728(-)_cfa-mir-1306_high_5p	26	29255708	29255728	-	CCACCTCCCCTGCAAACGTCC
26/29255671-29255728(-)_cfa-mir-1306_high_3p	26	29255671	29255689	-	GACGTTGGCTCTGGTGGTG
26/29255971-29256061(-)_mir-3618_low_5p	26	29256025	29256042	-	TGATTTCCAATAATTGAG
26/29255971-29256061(-)_mir-3618_low_3p	26	29255985	29256000	-	ATTAATGAAAAGAGCA
26/29296014-29296069(-)_cfa-mir-185_high_5p	26	29296048	29296069	-	TGGAGAGAAAGGCAGTTCCTGA
26/29296014-29296069(-)_cfa-mir-185_high_3p	26	29296014	29296035	-	CAGGGGCTGGCTTTCCTCTGGT
26/30924103-30924178(+)_cfa-mir-301b_high_5p	26	30924110	30924130	+	GCTCTGACGAGGTTGCACTAC
26/30924103-30924178(+)_cfa-mir-301b_high_3p	26	30924145	30924167	+	CAGTGCAATGATATTGTCAAAGC
26/30924432-30924491(+)_cfa-mir-130b_high_5p	26	30924432	30924453	+	ACTCTTTCCCTGTTGCACTACT
26/30924432-30924491(+)_cfa-mir-130b_high_3p	26	30924470	30924491	+	CAGTGCAATGATGAAAGGGCAT
26/31301037-31301181(-)_cfa-mir-8905_low_5p	26	31301130	31301155	-	CGAGAGAACTACCATCCACAAAGAGG
26/31301037-31301181(-)_cfa-mir-8905_low_3p	26	31301078	31301102	-	TAGGAAAGTCCCGACGTGGAGGAGT
27/975146-975206(-)_cfa-mir-148b_high_5p	27	975184	975206	-	GAAGTTCTGTTATACACTCAGGC
27/975146-975206(-)_cfa-mir-148b_high_3p	27	975146	975167	-	TCAGTGCATCACAGAACTTTGT
27/1230447-1230531(-)_cfa-mir-615_high_5p	27	1230500	1230515	-	GGGGGTCCCCGGAGCT
27/1230447-1230531(-)_cfa-mir-615_high_3p	27	1230453	1230473	-	TCCGAGCCCGGGTCTCCCTCT
27/1270718-1270776(-)_cfa-mir-196a-2_high_5p	27	1270756	1270776	-	TAGGTAGTTTCATGTTGTTGG
27/1270718-1270776(-)_cfa-mir-196a-2_high_3p	27	1270718	1270740	-	TCGGCAACAAGAAACTGCCTGAG
27/38081668-38081753(-)_cfa-mir-141_high_5p	27	38081718	38081739	-	CATCTTCCAGTACAGTGTTGGA
27/38081668-38081753(-)_cfa-mir-141_high_3p	27	38081677	38081697	-	TAACACTGTCTGGTAAAGATG
27/38082097-38082159(-)_cfa-mir-200c_high_5p	27	38082138	38082159	-	CGTCTTACCCAGCAGTGTTTGG
27/38082097-38082159(-)_cfa-mir-200c_high_3p	27	38082097	38082119	-	TAATACTGCCGGGTAATGATGGA
28/4484653-4484710(-)_cfa-mir-107_high_5p	28	4484688	4484710	-	AGCTTCTTTACAGTGTTGCCTTG
28/4484653-4484710(-)_cfa-mir-107_high_3p	28	4484653	4484673	-	AGCAGCATTGTACAGGGCTAT
28/4705462-4705592(+)_cfa-mir-8815-1_low_5p	28	4705486	4705512	+	TGACTTCTGCTTGCCAGTGGCCTGCGG
28/6819312-6819442(-)_cfa-mir-8815-2_low_5p	28	6819392	6819418	-	TGACTTCTGCTTGCCAGTGGCCTGCGG
28/11089077-11089148(-)_mir-3085_high_5p	28	11089119	11089143	-	AGGTGCCATTCTGAGGGCCAAGAGT
28/11089077-11089148(-)_mir-3085_high_3p	28	11089082	11089103	-	TCTGGCTGCTATGGCCCCCTCC
28/14940550-14940610(+)_cfa-mir-146b_high_5p	28	14940550	14940573	+	TGAGAACTGAATTCCATAGGCTGT
28/14940550-14940610(+)_cfa-mir-146b_high_3p	28	14940588	14940609	+	AGCCTAGGGACTCAGTTCTGGT
28/15765927-15765986(-)_cfa-mir-1307_high_5p	28	15765970	15765986	-	CGACCGGACCTCGACCG
28/15765927-15765986(-)_cfa-mir-1307_high_3p	28	15765927	15765948	-	ACTCGGCGTGGCGTCGGTCGTG
28/27372107-27372166(-)_mir-9851_high_5p	28	27372144	27372165	-	CGCTGGCAGTGTTGGTGGCACT
28/27372107-27372166(-)_mir-9851_high_3p	28	27372110	27372130	-	TGGCACCAGCACTGGCGGTGG
28/29309122-29309180(-)_mir-3084_high_5p	28	29309157	29309178	-	GTTGAAGGTTAATTAGCAGTAT
28/29309122-29309180(-)_mir-3084_high_3p	28	29309126	29309145	-	AATGCTGCCAGTCTCCTTCA
28/40842076-40842146(-)_cfa-mir-202_high_5p	28	40842118	40842138	-	TTCCTATGCATATACTTCTTT
28/40842076-40842146(-)_cfa-mir-202_high_3p	28	40842082	40842102	-	AGAGGTGTAAGGCATGGGAAA
28/41168746-41168870(+)_cfa-mir-8818_low_5p	28	41168785	41168803	+	CTGGGAGACCTTCCTGTCC
29/14264389-14264445(+)_cfa-mir-124-2_high_5p	29	14264390	14264410	+	TGTTCACAGCGGACCTTGATT
29/14264389-14264445(+)_cfa-mir-124-2_high_3p	29	14264425	14264444	+	TAAGGCACGCGGTGAATGCC
29/29264004-29264126(+)_cfa-mir-8799b_low_3p	29	29264073	29264095	+	TGCTGTTGGATTCGCGGTCCCGG
3/19997697-19997756(+)_cfa-mir-9-2_high_5p	3	19997697	19997719	+	TCTTTGGTTATCTAGCTGTATGA
3/19997697-19997756(+)_cfa-mir-9-2_high_3p	3	19997734	19997755	+	ATAAAGCTAGATAACCGAAAGT
3/21703284-21703348(-)_mir-3607_high_5p	3	21703324	21703346	-	TGCATATGATGAAGCAAATCAGT
3/21703284-21703348(-)_mir-3607_high_3p	3	21703287	21703311	-	ATGATACTGTAAACGCTTTCTGATG
3/31262394-31262490(-)_cfa-mir-8901_low_3p	3	31262407	31262423	-	TGGTGACTGTGGTCCCC
3/31617282-31617378(+)_cfa-mir-8901_low_3p	3	31617349	31617365	+	TGGTGACTGTGGTCCCC
3/32684275-32684397(-)_cfa-mir-8799g_low_5p	3	32684355	32684374	-	AGGCCGGATCCTGGGCTGTG
3/37882660-37882759(+)_cfa-mir-211_high_5p	3	37882681	37882702	+	TTCCCTTTGTCATCCTTTGCCT
3/51802454-51802515(+)_cfa-mir-7-2_high_5p	3	51802454	51802477	+	TGGAAGACTAGTGATTTTGTTGTT
3/51802454-51802515(+)_cfa-mir-7-2_high_3p	3	51802494	51802515	+	CAACAAGTCCCAGTCTGCCACA
3/52410840-52410900(+)_cfa-mir-9-3_high_5p	3	52410840	52410862	+	TCTTTGGTTATCTAGCTGTATGA
3/52410840-52410900(+)_cfa-mir-9-3_high_3p	3	52410879	52410900	+	ATAAAGCTAGATAACCGAAAGT
3/54579692-54579764(+)_cfa-mir-1839_high_5p	3	54579698	54579719	+	AAGGTAGATAGAACAGGTCTTG
3/54579692-54579764(+)_cfa-mir-1839_high_3p	3	54579737	54579758	+	AGACCTACTTAATCTACCAACA
3/57914444-57914511(-)_cfa-mir-184_high_3p	3	57914449	57914470	-	TGGACGGAGAACTGATAAGGGT
3/59867521-59867601(-)_cfa-mir-95_high_5p	3	59867568	59867588	-	CTCAATAAATGTTTGTTGAAT
3/59867521-59867601(-)_cfa-mir-95_high_3p	3	59867533	59867553	-	TTCAACGGGTATTTATTGAGC
3/63027413-63027493(+)_mir-3533_low_5p	3	63027413	63027430	+	ATGGAATCCTGCGGCATC
3/63027413-63027493(+)_mir-3533_low_3p	3	63027453	63027468	+	TCATGAAGTGTGACGT
3/73494062-73494119(-)_cfa-mir-574_high_5p	3	73494097	73494119	-	TGAGTGTGTGTGTGTGAGTGTGT
3/73494062-73494119(-)_cfa-mir-574_high_3p	3	73494062	73494083	-	CACGCTCATGCACACACCCACA
3/89044709-89044772(-)_cfa-mir-218-1_high_5p	3	89044752	89044772	-	TTGTGCTTGATCTAACCATGT
3/89044709-89044772(-)_cfa-mir-218-1_high_3p	3	89044713	89044733	-	AAACATGGTTCCGTCAAGCAC
30/3219341-3219485(-)_cfa-mir-8792_low_5p	30	3219467	3219482	-	AGTACTGTTTCTGATT
30/11800621-11800706(+)_cfa-mir-147_high_5p	30	11800636	11800657	+	TGGAAACATTGCTGCACAAACT
30/11800621-11800706(+)_cfa-mir-147_high_3p	30	11800673	11800694	+	GTGTGCGGAAATGCTTCTGCTA
30/16018399-16018543(-)_cfa-mir-8791a_low_3p	30	16018434	16018450	-	ATCCTGGGCTGTGTCCC
30/20769709-20769803(-)_cfa-mir-628_high_5p	30	20769760	20769781	-	ATGCTGACATATTTACTAGAGG
30/20769709-20769803(-)_cfa-mir-628_high_3p	30	20769723	20769743	-	TCTAGTAAGAGTGGCAGTCGA
30/27433122-27433206(+)_cfa-mir-190a_high_5p	30	27433136	27433158	+	TGATATGTTTGATATATTAGGTT
30/27433122-27433206(+)_cfa-mir-190a_high_3p	30	27433172	27433193	+	ACTATATATCAAACATATTCCT
31/13258782-13258840(+)_cfa-mir-99a-1_high_5p	31	13258782	13258802	+	AACCCGTAGATCCGATCTTGT
31/13258782-13258840(+)_cfa-mir-99a-1_high_3p	31	13258819	13258840	+	CAAGCTCGCTTCTATGGGTCTG
31/13259522-13259588(+)_cfa-let-7c_high_5p	31	13259522	13259543	+	TGAGGTAGTAGGTTGTATGGTT
31/13259522-13259588(+)_cfa-let-7c_high_3p	31	13259567	13259588	+	CTGTACAACCTTCTAGCTTTCC
31/13304980-13305040(+)_cfa-mir-125b-2_high_5p	31	13304980	13305001	+	TCCCTGAGACCCTAACTTGTGA
31/13304980-13305040(+)_cfa-mir-125b-2_high_3p	31	13305019	13305040	+	ACAAGTCAGGCTCTTGGGACCT
31/21078768-21078828(+)_cfa-mir-155_high_5p	31	21078768	21078790	+	TTAATGCTAATCGTGATAGGGGT
31/21078768-21078828(+)_cfa-mir-155_high_3p	31	21078807	21078828	+	CTCCTACATGTTAGCATTAACA
31/24034697-24034750(+)_mir-9027_low_5p	31	24034698	24034720	+	TTCTCATTGGCTTCATGTCCTGT
31/24034697-24034750(+)_mir-9027_low_3p	31	24034728	24034748	+	AGGAGCTGGCCAATGAGTTGT
31/28172857-28172923(+)_mir-6501_low_5p	31	28172859	28172881	+	AGTTGCCAGGGCTGCCTGCGGTG
31/29071706-29071772(+)_mir-6501_low_5p	31	29071708	29071730	+	AGTTGCCAGGGCTGCCTGCGGTG
31/31005200-31005289(+)_cfa-mir-802_high_5p	31	31005215	31005236	+	TCAGTAACAAAGATTCATCCTT
31/31005200-31005289(+)_cfa-mir-802_high_3p	31	31005253	31005274	+	AAGGAGAATCTTTGTCACTTAG
32/32429032-32429101(-)_cfa-mir-302d_low_3p	32	32429038	32429058	-	TAAGTGCTTCCATGTTTTAGT
32/32429209-32429277(-)_cfa-mir-302a_high_5p	32	32429248	32429269	-	TAAACGTGGATGTACTTGCTTT
32/32429209-32429277(-)_cfa-mir-302a_high_3p	32	32429214	32429234	-	TAAGTGCTTCCATGTTTTAGT
32/32429500-32429574(-)_cfa-mir-302b_low_3p	32	32429506	32429526	-	TAAGTGCTTCCATGTTTTAGT
33/23649303-23649411(-)_cfa-mir-6529_high_5p	33	23649368	23649388	-	GAGAGATCAGAGGCGCAGAGT
33/23649303-23649411(-)_cfa-mir-6529_high_3p	33	23649330	23649349	-	CCTGTGCCTTTTACCTCTTT
34/12141935-12142057(-)_mir-8790_low_3p	34	12141960	12141986	-	TGTACTCTGAAGGTGAGGGGAGGCCCT
34/12372846-12372968(+)_cfa-mir-8790_low_5p	34	12372866	12372892	+	TGGAGCCCCGTGTCATCACTGTAGGTC
34/17134367-17134457(+)_mir-1224_high_5p	34	17134368	17134388	+	GTGAGGACTCGGGAGGTGGAG
34/17134367-17134457(+)_mir-1224_high_3p	34	17134433	17134453	+	CCCCACCTCCTCTCTCCTCAG
34/19357972-19358072(+)_miR-1248_high_5p	34	19357972	19357995	+	ACCTTCTTGTATAAGCACTGTGCT
34/19357972-19358072(+)_miR-1248_high_3p	34	19358030	19358046	+	TAATAATGCTAGCAGAG
34/20971517-20971578(+)_cfa-mir-28_high_5p	34	20971517	20971538	+	AAGGAGCTCACAGTCTATTGAG
34/20971517-20971578(+)_cfa-mir-28_high_3p	34	20971557	20971578	+	CACTAGATTGTGAGCTCCTGGA
34/26460663-26460722(+)_cfa-mir-15b_high_5p	34	26460663	26460684	+	TAGCAGCACATCATGGTTTACA
34/26460663-26460722(+)_cfa-mir-15b_high_3p	34	26460701	26460721	+	CGAATCATTATTTGCTGCTCT
34/26460807-26460871(+)_cfa-mir-16-2_high_5p	34	26460807	26460828	+	TAGCAGCACGTAAATATTGGCG
34/26460807-26460871(+)_cfa-mir-16-2_high_3p	34	26460849	26460870	+	ACCAATATTATTGTGCTGCTTT
34/33292499-33292588(+)_cfa-mir-551b_high_5p	34	33292516	33292538	+	GAAATCAAGTGTGGGTGAGACCT
34/33292499-33292588(+)_cfa-mir-551b_high_3p	34	33292555	33292575	+	GCGACCCATACTTGGTTTCAG
35/1841482-1841542(-)_mir-6720_high_5p	35	1841520	1841541	-	TTCCAGCCCTGGTAGGCGCCGC
35/1841482-1841542(-)_mir-6720_high_3p	35	1841484	1841505	-	CGCGCCTGCAGGAACTGGTAGA
36/19958913-19959013(+)_cfa-mir-10b_high_5p	36	19958930	19958951	+	TACCCTGTAGAACCGAATTTGT
36/19958913-19959013(+)_cfa-mir-10b_high_3p	36	19958970	19958990	+	CAGATTCGATTCTAGGGGAAT
37/15549130-15549200(-)_mir-2355_high_5p	37	15549177	15549198	-	ATCCCCAGATACAATGGACAAT
37/15549130-15549200(-)_mir-2355_high_3p	37	15549135	15549155	-	ATTGTCCTTGCTGTTTGGAGA
37/25054488-25054543(+)_cfa-mir-26b_high_5p	37	25054488	25054509	+	TTCAAGTAATTCAGGATAGGTT
37/25054488-25054543(+)_cfa-mir-26b_high_3p	37	25054523	25054543	+	CCTGTTCTCCATTACTTGGCT
37/25568052-25568121(-)_cfa-mir-375_high_5p	37	25568097	25568116	-	GCGACGAGCCCCTCGCACAA
37/25568052-25568121(-)_cfa-mir-375_high_3p	37	25568060	25568081	-	TTTGTTCGTTCGGCTCGCGTGA
37/25734793-25734849(+)_cfa-mir-1840_high_5p	37	25734793	25734812	+	TTAGGGCGCGTCACGTGACG
37/25734793-25734849(+)_cfa-mir-1840_high_3p	37	25734830	25734849	+	TCACGTGACGGGCCTCGGCG
38/1926558-1926646(-)_cfa-mir-135b_high_5p	38	1926610	1926632	-	TATGGCTTTTCATTCCTATGTGA
38/1926558-1926646(-)_cfa-mir-135b_high_3p	38	1926573	1926593	-	ATGTAGGGCTAAAAGCCATGG
38/14895108-14895186(-)_cfa-mir-215_high_5p	38	14895154	14895175	-	ATGACCTACGAATTGATAGACA
38/14895108-14895186(-)_cfa-mir-215_high_3p	38	14895117	14895138	-	TCTGTCATTTTTGTAGGCCAAT
38/14895401-14895458(-)_cfa-mir-194_high_5p	38	14895437	14895458	-	TGTAACAGCAACTCCATGTGGA
38/14895401-14895458(-)_cfa-mir-194_high_3p	38	14895401	14895422	-	CCAGTGGAGATGCTGTTACTTT
38/14977030-14977090(-)_cfa-mir-664_high_5p	38	14977070	14977090	-	TGGGCTAGGAAAAATGATTGG
38/14977030-14977090(-)_cfa-mir-664_high_3p	38	14977030	14977053	-	TATTCATTTATCTCCCAGCCTACA
38/18675020-18675094(-)_mir-7177_high_5p	38	18675069	18675091	-	TCAGGACACCAGAGGACCATAGA
38/18675020-18675094(-)_mir-7177_high_3p	38	18675022	18675045	-	TAAATGATCCCCTGGTGCCCTGGA
4/8702838-8702897(-)_cfa-mir-1841_high_5p	4	8702876	8702897	-	AGAGGAAAGCTGGACGGCAAGC
4/8702838-8702897(-)_cfa-mir-1841_high_3p	4	8702838	8702857	-	CTCCGTCCTCTTTCCAAGCC
4/15180088-15180212(-)_cfa-mir-1296_high_5p	4	15180161	15180182	-	TTAGGGCCCTGGCTCCATCTCC
4/15180088-15180212(-)_cfa-mir-1296_high_3p	4	15180118	15180138	-	AGTGGGGCTTTGACCCTAACC
4/34073335-34073429(-)_cfa-mir-346_high_5p	4	34073388	34073410	-	TGTCTGCCCGCATGCCTGCCTCT
4/34073335-34073429(-)_cfa-mir-346_high_3p	4	34073351	34073372	-	AGGCAGGGGCTGGGCCTGCAGC
4/36279254-36279340(+)_mir-147_high_5p	4	36279270	36279291	+	TGGAAACATTGCTGCACAAACT
4/36951021-36951078(-)_cfa-mir-1271_high_5p	4	36951057	36951078	-	CTTGGCACCTAGTAAGCACTCA
4/36951021-36951078(-)_cfa-mir-1271_high_3p	4	36951023	36951042	-	AGTGCCTGCTATGTGCCAGG
4/43010775-43010838(+)_cfa-mir-218-2_high_5p	4	43010775	43010795	+	TTGTGCTTGATCTAACCATGT
4/43010775-43010838(+)_cfa-mir-218-2_high_3p	4	43010818	43010838	+	ATGGTTCTGTCAAGCACCGCG
4/43182876-43182937(+)_cfa-mir-103-1_high_5p	4	43182878	43182900	+	GGCTTCTTTACAGTGCTGCCTTG
4/43182876-43182937(+)_cfa-mir-103-1_high_3p	4	43182915	43182937	+	AGCAGCATTGTACAGGGCTATGA
4/50248597-50248654(-)_cfa-mir-146a_high_5p	4	50248633	50248654	-	TGAGAACTGAATTCCATGGGTT
4/50248597-50248654(-)_cfa-mir-146a_high_3p	4	50248599	50248619	-	ACCTGTGAAGTTCAGTTCTTC
4/50474008-50474112(+)_cfa-mir-8902_high_5p	4	50474028	50474050	+	CATCCATTTCTTTCACCTGGGGA
4/50474008-50474112(+)_cfa-mir-8902_high_3p	4	50474064	50474083	+	CCAGGAGAGGAAATGGAAGT
4/58838021-58838088(+)_mir-6982_low_3p	4	58838068	58838086	+	TGGCCCCTCTGCCCCTTCC
4/59276347-59276406(-)_cfa-mir-378_high_5p	4	59276385	59276406	-	CTCCTGACTCCAGGTCCTGTGT
4/59276347-59276406(-)_cfa-mir-378_high_3p	4	59276347	59276368	-	ACTGGACTTGGAGTCAGAAGGC
4/59533128-59533210(-)_cfa-mir-145_high_5p	4	59533178	59533200	-	GTCCAGTTTTCCCAGGAATCCCT
4/59533128-59533210(-)_cfa-mir-145_high_3p	4	59533141	59533160	-	ATTCCTGGAAATACTGTTCT
4/59534535-59534589(-)_cfa-mir-143_high_5p	4	59534569	59534589	-	GGTGCAGTGCTGCATCTCTGG
4/59534535-59534589(-)_cfa-mir-143_high_3p	4	59534535	59534555	-	TGAGATGAAGCACTGTAGCTC
4/75786287-75786429(+)_cfa-mir-8903_high_5p	4	75786327	75786348	+	TCTTGGGCCCCACCCCCGGAGA
4/75786287-75786429(+)_cfa-mir-8903_high_3p	4	75786364	75786386	+	TAGATCTGGGGTAGGGCCTGGGA
5/12047369-12047425(+)_cfa-mir-99a-2_high_5p	5	12047369	12047389	+	AACCCGTAGATCCGATCTTGT
5/12047369-12047425(+)_cfa-mir-99a-2_high_3p	5	12047404	12047424	+	CAAGCTTGTGTCTATAGGTAT
5/12052786-12052881(+)_cfa-let-7a-2_high_5p	5	12052802	12052823	+	TGAGGTAGTAGGTTGTATAGTT
5/12052786-12052881(+)_cfa-let-7a-2_high_3p	5	12052847	12052868	+	CTGTACAGCCTCCTAGCTTTCC
5/12097672-12097732(+)_cfa-mir-125b-1_high_5p	5	12097672	12097693	+	TCCCTGAGACCCTAACTTGTGA
5/12097672-12097732(+)_cfa-mir-125b-1_high_3p	5	12097712	12097732	+	ACGGGTTAGGCTCTTGGGAGC
5/16420822-16420966(-)_cfa-mir-8871_low_5p	5	16420937	16420952	-	TTGAGGATGTACTGCC
5/18630015-18630096(-)_mir-1244_low_3p	5	18630020	18630039	-	TTGGTTTGTATGAGATGGTT
5/21558106-21558160(-)_cfa-mir-34c_high_5p	5	21558138	21558160	-	AGGCAGTGTAGTTAGCTGATTGC
5/21558106-21558160(-)_cfa-mir-34c_high_3p	5	21558106	21558127	-	AATCACTAACCACACGGCCAGG
5/21558685-21558768(-)_cfa-mir-34b_high_5p	5	21558735	21558756	-	TAGGCAGTGTAATTAGCTGATT
5/21558685-21558768(-)_cfa-mir-34b_high_3p	5	21558697	21558718	-	AATCACTAACTCCACTGCCATC
5/26311212-26311288(-)_mir-2985_low_3p	5	26311218	26311239	-	TTGTTATAATATTCCACCTTCC
5/32045450-32045510(-)_cfa-mir-195_high_5p	5	32045489	32045510	-	TAGCAGCACAGAAATATTGGCA
5/32045450-32045510(-)_cfa-mir-195_high_3p	5	32045451	32045472	-	CCAATATTGGCTGTGCTGCTCT
5/32045759-32045825(-)_cfa-mir-497_high_5p	5	32045803	32045825	-	CAGCAGCACACTGTGGTTTGTAC
5/32045759-32045825(-)_cfa-mir-497_high_3p	5	32045765	32045786	-	CCAGACCACACTGTGGTGTTAG
5/32192273-32192340(-)_cfa-mir-324_high_5p	5	32192318	32192340	-	CGCATCCCCTAGGGCATTGGTGT
5/32192273-32192340(-)_cfa-mir-324_high_3p	5	32192284	32192303	-	ACTGCCCCAGGTGCTGCTGG
5/36178243-36178324(+)_mir-744_high_5p	5	36178245	36178265	+	TGCGGGGCTAGGGCTAACAGC
5/36178243-36178324(+)_mir-744_high_3p	5	36178302	36178322	+	CTGTTGCCACTAACCTCAACC
5/41262556-41262660(-)_cfa-mir-8872_low_5p	5	41262636	41262653	-	CCGCGTTAGCTGGTTCTG
5/41262556-41262660(-)_cfa-mir-8872_low_3p	5	41262583	41262606	-	TTCTGCCCTCGGGCCGGCAACGCT
5/41685165-41685258(+)_cfa-mir-33b_high_5p	5	41685180	41685198	+	GTGCATTGCTGTTGCATTG
5/41685165-41685258(+)_cfa-mir-33b_high_3p	5	41685218	41685238	+	CAGTGCCTCGGCAGTGCAGCC
5/42890895-42891009(-)_cfa-mir-8869_low_3p	5	42890899	42890925	-	TGTTTTTGCATTTTATTGTTTCCTTAG
5/45184774-45184828(+)_cfa-mir-101-1_high_5p	5	45184778	45184793	+	ATCACAGTGCTGATGC
5/45184774-45184828(+)_cfa-mir-101-1_high_3p	5	45184808	45184828	+	GTACAGTACTGTGATAACTGA
5/56368400-56368479(+)_cfa-mir-200b_high_5p	5	56368408	56368429	+	CATCTTACTGGGCAGCATTGGA
5/56368400-56368479(+)_cfa-mir-200b_high_3p	5	56368444	56368465	+	TAATACTGCCTGGTAATGATGA
5/56369063-56369152(+)_cfa-mir-200a_high_5p	5	56369078	56369099	+	CATCTTACCGGACAGTGCTGGA
5/56369063-56369152(+)_cfa-mir-200a_high_3p	5	56369116	56369137	+	TAACACTGTCTGGTAACGATGT
5/56369074-56369137(-)_mir-3548_high_5p	5	56369114	56369136	-	CATCGTTACCAGACAGTGTTAGA
5/56369074-56369137(-)_mir-3548_high_3p	5	56369076	56369097	-	CAGCACTGTCCGGTAAGATGCC
5/56370509-56370593(+)_cfa-mir-429_high_3p	5	56370561	56370582	+	TAATACTGTCTGGTAATGCCGT
5/58112708-58112801(-)_cfa-mir-551a_high_5p	5	58112758	58112780	-	GAAATCCAGAGTGGGTAAGGCCT
5/58112708-58112801(-)_cfa-mir-551a_high_3p	5	58112721	58112741	-	GCGACCCACTCTTGGTTTCCA
5/62485832-62485897(-)_cfa-mir-34a_high_5p	5	62485876	62485897	-	TGGCAGTGTCTTAGCTGGTTGT
5/62485832-62485897(-)_cfa-mir-34a_high_3p	5	62485832	62485853	-	AATCAGCAAGTATACTGCCCTA
5/79814256-79814316(-)_cfa-mir-140_high_5p	5	79814295	79814316	-	CAGTGGTTTTACCCTATGGTAG
5/79814256-79814316(-)_cfa-mir-140_high_3p	5	79814256	79814276	-	ACCACAGGGTAGAACCACGGA
5/82166208-82166270(+)_cfa-mir-328_high_5p	5	82166209	82166230	+	GGGGGGCAGGAAGGGCTCAGGG
5/82166208-82166270(+)_cfa-mir-328_high_3p	5	82166249	82166270	+	CTGGCCCTCTCTGCCCTTCCGT
6/5910293-5910435(-)_cfa-mir-2387_high_5p	6	5910366	5910388	-	TGGAAGGCCTGGCTTTGCAGCGT
6/5910293-5910435(-)_cfa-mir-2387_high_3p	6	5910336	5910356	-	TCTGCAGACCCGGCCTTGGCA
6/6186538-6186598(-)_cfa-mir-590_high_5p	6	6186577	6186598	-	GAGCTTATTCATAAAAGTACAG
6/6186538-6186598(-)_cfa-mir-590_high_3p	6	6186538	6186558	-	TAATTTTATGTATAAGCTAGT
6/9498558-9498616(+)_cfa-mir-106b_high_5p	6	9498558	9498578	+	TAAAGTGCTGACAGTGCAGAT
6/9498558-9498616(+)_cfa-mir-106b_high_3p	6	9498594	9498615	+	TACCGCACTGTGGGTACTTGCT
6/9498780-9498840(+)_cfa-mir-93_high_5p	6	9498780	9498802	+	CAAAGTGCTGTTCGTGCAGGTAG
6/9498780-9498840(+)_cfa-mir-93_high_3p	6	9498819	9498840	+	ACTGCTGAGCTAGCACTTCCCG
6/9498993-9499051(+)_cfa-mir-25_high_5p	6	9498993	9499015	+	AGGCGGAGACTTGGGCAATTGCT
6/9498993-9499051(+)_cfa-mir-25_high_3p	6	9499030	9499051	+	CATTGCACTTGTCTCGGTCTGA
6/12423353-12423433(+)_mir-3533_low_5p	6	12423353	12423370	+	ATGGAATCCTGCGGCATC
6/12423353-12423433(+)_mir-3533_low_3p	6	12423393	12423408	+	TCATGAAGTGTGACGT
6/14518647-14518775(-)_cfa-mir-8876_high_5p	6	14518717	14518738	-	AGTGGCCAAGTGGGAGGCACCC
6/14518647-14518775(-)_cfa-mir-8876_high_3p	6	14518684	14518703	-	CTGCCTCTGGCTTGGCCTGC
6/15817410-15817550(+)_cfa-mir-8879_low_5p	6	15817410	15817425	+	GACTTGATCCCAGGAC
6/15853520-15853577(+)_cfa-mir-339-1_high_5p	6	15853520	15853540	+	TCCCTGTCCTCCAGGAGCTCA
6/15853520-15853577(+)_cfa-mir-339-1_high_3p	6	15853555	15853575	+	TGAGCTCCTCGAGGCCAGAGC
6/21081056-21081200(-)_cfa-mir-8875_low_5p	6	21081185	21081200	-	AAAAAAAAAAAAAAAG
6/21081056-21081200(-)_cfa-mir-8875_low_3p	6	21081098	21081124	-	ACGCATCATTGTCTTTGGGTTCTTAGC
6/21119782-21119896(+)_cfa-mir-8878_low_5p	6	21119799	21119819	+	TAGAGTCTTCGTGACGGTGAC
6/28190589-28190677(-)_mir-484_high_5p	6	28190636	28190657	-	TCAGGCTCAGTCCCCTCCCGAT
6/28873135-28873221(-)_cfa-mir-365-1_high_5p	6	28873184	28873206	-	AGGGACTTTTGGGGGCAGATGTG
6/28873135-28873221(-)_cfa-mir-365-1_high_3p	6	28873145	28873166	-	TAATGCCCCTAAAAATCCTTAT
6/28878050-28878108(-)_cfa-mir-193b_high_5p	6	28878087	28878108	-	CGGGGTTTTGAGGGCGAGATGA
6/28878050-28878108(-)_cfa-mir-193b_high_3p	6	28878050	28878071	-	AACTGGCCCACAAAGTCCCGCT
6/31385077-31385179(-)_cfa-mir-8874_low_5p	6	31385137	31385156	-	TTCTCTGAGCCTCCCTTTCC
6/38309139-38309217(+)_mir-5125_low_3p	6	38309198	38309216	+	TTCCCTTGTCCGCCTGGTG
6/38759035-38759094(+)_cfa-mir-1842_high_5p	6	38759035	38759055	+	TGGCTCTGCGAGGTCAGCTCA
6/38759035-38759094(+)_cfa-mir-1842_high_3p	6	38759074	38759093	+	AGCAGGCCTGTCAGGGCGTT
6/40559217-40559329(-)_cfa-mir-8799f_low_3p	6	40559243	40559265	-	TGCTGTTGGAATCGTAGTCCCGG
6/42271719-42271779(-)_cfa-mir-197_high_5p	6	42271759	42271779	-	CGGGTAGAGAGGGCAGTGGGA
6/42271719-42271779(-)_cfa-mir-197_high_3p	6	42271719	42271740	-	TTCACCACCTTCTCCACCCAGC
6/43075720-43075852(+)_cfa-mir-8880_low_3p	6	43075799	43075817	+	TCAGCCCTGTGGACAAACA
6/51640476-51640530(+)_cfa-mir-137_high_5p	6	51640481	51640496	+	TTCTTGGGTGGATAAT
6/51640476-51640530(+)_cfa-mir-137_high_3p	6	51640510	51640530	+	TTATTGCTTAAGAATACGCGT
6/74881615-74881675(+)_cfa-mir-186_high_5p	6	74881615	74881636	+	CAAAGAATTCTCCTTTTGGGCT
6/74881615-74881675(+)_cfa-mir-186_high_3p	6	74881654	74881673	+	GCCCAAAGGTGAATTTTTTG
7/4055465-4055526(+)_cfa-mir-181a-1_high_5p	7	4055465	4055487	+	AACATTCAACGCTGTCGGTGAGT
7/4055465-4055526(+)_cfa-mir-181a-1_high_3p	7	4055505	4055526	+	ACCATCGACCGTTGATTGTACC
7/4055651-4055712(+)_cfa-mir-181b-1_high_5p	7	4055651	4055673	+	AACATTCATTGCTGTCGGTGGGT
7/4055651-4055712(+)_cfa-mir-181b-1_high_3p	7	4055691	4055710	+	CTCACTGAACAATGAATGCA
7/6588010-6588067(-)_cfa-mir-29c-1_high_5p	7	6588045	6588067	-	ACCGATTTCTCCTGGTGTTCAGA
7/6588010-6588067(-)_cfa-mir-29c-1_high_3p	7	6588011	6588031	-	TAGCACCATTTGAAATCGGTT
7/6651339-6651396(-)_cfa-mir-29c-2_high_5p	7	6651374	6651396	-	ACCGATTTCTCCTGGTGTTCAGA
7/6651339-6651396(-)_cfa-mir-29c-2_high_3p	7	6651340	6651360	-	TAGCACCATTTGAAATCGGTT
7/6651878-6651943(-)_cfa-mir-29b-2_high_5p	7	6651919	6651941	-	CTGGTTTCACATGGTGGCTTAGA
7/6651878-6651943(-)_cfa-mir-29b-2_high_3p	7	6651878	6651900	-	TAGCACCATTTGAAATCAGTGTT
7/8090511-8090579(+)_cfa-mir-205_high_5p	7	8090517	8090538	+	TCCTTCATTCCACCGGAGTCTG
7/8090511-8090579(+)_cfa-mir-205_high_3p	7	8090554	8090575	+	GATTTCAGTGGAGTGAAGTTCA
7/13400475-13400560(+)_mir-684_low_5p	7	13400477	13400499	+	TAGGGCAATCTGTCTTTAAGTAG
7/22597953-22598035(+)_cfa-mir-488_high_5p	7	22597966	22597988	+	CCCAGATAATGGCACTCTCAAAC
7/22597953-22598035(+)_cfa-mir-488_high_3p	7	22598004	22598024	+	TTGAAAGGCTATTTCTTGGTC
7/23539367-23539426(+)_cfa-mir-1843_high_5p	7	23539368	23539388	+	CTGGAGGTCTCTGTCTGGCTT
7/23539367-23539426(+)_cfa-mir-1843_high_3p	7	23539405	23539426	+	TCTGATCGTTCCCCTCCATACA
7/26812766-26812824(+)_cfa-mir-199-2_high_5p	7	26812766	26812787	+	CCAGTGTTCAGACTACCTGTTC
7/26812766-26812824(+)_cfa-mir-199-2_high_3p	7	26812804	26812824	+	ACAGTAGTCTGCACATTGGTT
7/26818559-26818668(+)_cfa-mir-214_high_5p	7	26818588	26818609	+	TGCCTGTCTACACTTGCTGTGC
7/26818559-26818668(+)_cfa-mir-214_high_3p	7	26818629	26818650	+	ACAGCAGGCACAGACAGGCAGT
7/27375123-27375185(-)_mir-7178_high_5p	7	27375165	27375185	-	TAGGAGCTATCAGAACTTAGT
7/34314838-34314894(-)_cfa-mir-350_high_3p	7	34314838	34314859	-	TTCACAAAGCCCATACACTTTT
7/34480300-34480366(+)_mir-4677_high_5p	7	34480306	34480325	+	TTGTTCTTTGGTCTTTCAGC
7/34480300-34480366(+)_mir-4677_high_3p	7	34480343	34480363	+	TCTGTAAGACCAAAGAGCTAC
7/35996308-35996410(+)_cfa-mir-7180_high_5p	7	35996333	35996353	+	AGTGTACTTCCTGGGGCCTCT
7/35996308-35996410(+)_cfa-mir-7180_high_3p	7	35996368	35996390	+	TGTGGCCTCTGGGTGTGTACCCT
7/37488050-37488190(+)_cfa-mir-8881_low_3p	7	37488128	37488152	+	TTTGTTTTCTCTGGTTCTGTACCTG
7/41509404-41509465(+)_cfa-mir-9-1_high_5p	7	41509404	41509426	+	TCTTTGGTTATCTAGCTGTATGA
7/41509404-41509465(+)_cfa-mir-9-1_high_3p	7	41509443	41509464	+	ATAAAGCTAGATAACCGAAAGT
7/42338480-42338542(-)_cfa-mir-92b_high_5p	7	42338520	42338542	-	AGGGACGGGACGCGGTGCAGTGT
7/42338480-42338542(-)_cfa-mir-92b_high_3p	7	42338480	42338501	-	TATTGCACTCGTCCCGGCCTCC
7/43037530-43037607(+)_cfa-mir-190b_high_5p	7	43037540	43037562	+	TGATATGTTTGATATTGGGTTGT
7/43037530-43037607(+)_cfa-mir-190b_high_3p	7	43037577	43037596	+	ACTAAATATCGAACATATTC
7/54261943-54262010(+)_cfa-mir-187_high_5p	7	54261948	54261969	+	GCTACAACACGGGACCCGGGCG
7/54261943-54262010(+)_cfa-mir-187_high_3p	7	54261983	54262005	+	TCGTGTCTTGTGTTGCAGCCGGA
7/63206303-63206375(+)_mir-1597_low_5p	7	63206310	63206329	+	ATGTGCTTCCCGAGCTCCTC
7/66214380-66214438(+)_cfa-mir-1-2_high_3p	7	66214418	66214437	+	TGGAATGTAAAGAAGTATGT
7/66217486-66217572(+)_cfa-mir-133a_high_5p	7	66217500	66217521	+	AGCTGGTAAAATGGAACCAAAT
7/66217486-66217572(+)_cfa-mir-133a_high_3p	7	66217537	66217559	+	TTTGGTCCCCTTCAACCAGCTGT
7/80965885-80965952(-)_mir-2904-1_low_5p	7	80965932	80965948	-	CAGCGCCGCGGAGCCTC
7/80965885-80965952(-)_mir-2904-1_low_3p	7	80965903	80965918	-	TAGCCGGTCCCCCGCC
7/80973870-80974011(-)_cfa-mir-8865_low_5p	7	80973972	80973988	-	GGGTGTCGTCGGCGACG
7/80973870-80974011(-)_cfa-mir-8865_low_3p	7	80973914	80973933	-	CCTCCCTTTCTCGGACGTCG
8/3636919-3636987(-)_cfa-mir-208a_high_5p	8	3636960	3636981	-	GAGCTTTTGGCTCGGGTTATAC
8/3636919-3636987(-)_cfa-mir-208a_high_3p	8	3636925	3636946	-	ATAAGACGAGCAAAAAGCTTGT
8/3665163-3665236(-)_cfa-mir-208b_high_5p	8	3665205	3665226	-	AAGCTTTTTGCTCGCGTTATGT
8/3665163-3665236(-)_cfa-mir-208b_high_3p	8	3665170	3665191	-	ATAAGACGAACAAAAGGTTTGT
8/26223920-26224014(+)_mir-1285_low_5p	8	26223924	26223941	+	AAAACTCCCGTGCTGATC
8/26223920-26224014(+)_mir-1285_low_3p	8	26223990	26224010	+	ACATAGCGAGACCCCGTCTCT
8/26256213-26256277(+)_mir-6517_high_5p	8	26256214	26256235	+	CTCCGGGTCCGTGAGCTCCTCG
8/26256213-26256277(+)_mir-6517_high_3p	8	26256256	26256275	+	CCGGAACTCCGGGTCCTGGA
8/26412225-26412319(-)_mir-1285_low_5p	8	26412298	26412315	-	AAAACTCCCGTGCTGATC
8/26412225-26412319(-)_mir-1285_low_3p	8	26412229	26412249	-	ACATAGCGAGACCCCGTCTCT
8/26422918-26423012(-)_mir-1285_low_5p	8	26422991	26423008	-	AAAACTCCCGTGCTGATC
8/26422918-26423012(-)_mir-1285_low_3p	8	26422922	26422942	-	ACATAGCGAGACCCCGTCTCT
8/32848208-32848352(+)_cfa-mir-8883_low_5p	8	32848214	32848230	+	ACCGGAGTTGCTGAGGA
8/53823682-53823810(-)_cfa-mir-8884_high_5p	8	53823756	53823777	-	GCGGAGCCAGGTCCATCAAAAC
8/53823682-53823810(-)_cfa-mir-8884_high_3p	8	53823717	53823738	-	TTTGATGGATTTGCTTAGCACC
8/68424656-68424718(+)_cfa-mir-342_high_5p	8	68424659	68424679	+	TGCTATCTGTGATTGAGGGAC
8/68424656-68424718(+)_cfa-mir-342_high_3p	8	68424696	68424718	+	TCTCACACAGAAATCGCACCCGT
8/68592447-68592506(+)_cfa-mir-345_high_5p	8	68592448	68592469	+	GCTGACTCTTAGTCCAGTGCTC
8/68592447-68592506(+)_cfa-mir-345_high_3p	8	68592485	68592505	+	CCCTGAACTAGGGGTCTGGAG
8/69094352-69094412(+)_cfa-mir-493_high_5p	8	69094355	69094376	+	ACATGGTAGGCTTTCATTCATT
8/69094352-69094412(+)_cfa-mir-493_high_3p	8	69094392	69094412	+	TGAAGGTCTACTGTGTGCCAG
8/69102956-69103023(+)_mir-431_high_5p	8	69102958	69102978	+	TGTCTTGCAGGCCGTCATGCA
8/69102956-69103023(+)_mir-431_high_3p	8	69102999	69103021	+	TGCAGGTCGTCTTGCAGGGCTTC
8/69103838-69103911(+)_cfa-mir-433_high_5p	8	69103838	69103859	+	TACGGTGAGCCTGTCATTATTC
8/69103838-69103911(+)_cfa-mir-433_high_3p	8	69103890	69103911	+	ATCATGATGGGCTCCTCGGTGT
8/69104938-69104997(+)_cfa-mir-127_high_5p	8	69104942	69104964	+	CTGAAGCTCAGAGGGCTCTGATT
8/69104938-69104997(+)_cfa-mir-127_high_3p	8	69104976	69104997	+	TCGGATCCGTCTGAGCTTGGCT
8/69106415-69106501(+)_cfa-mir-432_high_5p	8	69106428	69106448	+	TCTTGGAGTAGGTCATTGGGT
8/69106415-69106501(+)_cfa-mir-432_high_3p	8	69106476	69106496	+	CTGGATGGCTCCTCCATGTCT
8/69106615-69106670(+)_cfa-mir-136_high_5p	8	69106615	69106636	+	ACTCCATTTGTTTTGATGATGG
8/69106615-69106670(+)_cfa-mir-136_high_3p	8	69106649	69106670	+	CATCATCGTCTCAAATGAGTCT
8/69132786-69132864(+)_cfa-mir-370_high_5p	8	69132793	69132814	+	GAGGCCAGGTCACGTCTCTGCA
8/69132786-69132864(+)_cfa-mir-370_high_3p	8	69132833	69132854	+	GCCTGCTGGGGTGGAACCTGGT
8/69253808-69253866(+)_cfa-mir-379_high_5p	8	69253808	69253828	+	TGGTAGACTATGGAACGTAGG
8/69253808-69253866(+)_cfa-mir-379_high_3p	8	69253846	69253866	+	TATGTAACATGGTCCACTAAC
8/69255094-69255151(+)_cfa-mir-411_high_5p	8	69255094	69255115	+	ATAGTAGACCGTATAGCGTACG
8/69255094-69255151(+)_cfa-mir-411_high_3p	8	69255130	69255150	+	TATGTAACACGGTCCACTAAC
8/69255548-69255610(+)_cfa-mir-299_high_5p	8	69255554	69255575	+	TGGTTTACCGTCCCACATACAT
8/69255548-69255610(+)_cfa-mir-299_high_3p	8	69255586	69255607	+	TATGTGGGACGGTAAACCGCTT
8/69255552-69255605(-)_mir-299b_low_5p	8	69255583	69255603	-	GGTTTACCGTCCCACATACAT
8/69255552-69255605(-)_mir-299b_low_3p	8	69255555	69255572	-	TATGTGGGACGGTAAACC
8/69256764-69256820(+)_cfa-mir-380_high_5p	8	69256764	69256785	+	ATGGTTGACCATAGAACATGCG
8/69256764-69256820(+)_cfa-mir-380_high_3p	8	69256800	69256820	+	TATGTAATATGGTCCACGTCT
8/69256924-69256983(+)_mir-411b_low_5p	8	69256925	69256946	+	TGGTAGACCATAAAGCGTACGT
8/69256924-69256983(+)_mir-411b_low_3p	8	69256960	69256980	+	TATGTGACATGGTCCACTAAT
8/69257328-69257390(+)_mir-1197_high_5p	8	69257332	69257355	+	CGGTTGACCATGGTGTGTACGCTT
8/69257328-69257390(+)_mir-1197_high_3p	8	69257367	69257387	+	TAGGACACATGGTCTACTTCT
8/69257494-69257549(+)_cfa-mir-323_high_5p	8	69257494	69257514	+	AGGTGGTCCGTGGCGCGTTCG
8/69257494-69257549(+)_cfa-mir-323_high_3p	8	69257529	69257549	+	CACATTACACGGTCGACCTCT
8/69257782-69257862(+)_cfa-mir-758_high_5p	8	69257796	69257813	+	TGGTTGACCAGAGAGCAC
8/69257782-69257862(+)_cfa-mir-758_high_3p	8	69257831	69257851	+	TTTGTGACCTGGTCCACTAAC
8/69258528-69258607(+)_cfa-mir-329b_high_5p	8	69258540	69258561	+	GAGGTTTTCTGGGTTTCTGTTT
8/69258528-69258607(+)_cfa-mir-329b_high_3p	8	69258577	69258596	+	AACACACCTGGTTAACCTCT
8/69258855-69258914(+)_cfa-mir-329a_high_5p	8	69258856	69258877	+	GAGGTTTTCTGGGTTTCTGTTT
8/69261385-69261465(+)_cfa-mir-494_high_5p	8	69261399	69261420	+	AGGTTGTCCGTGTTGTCTTCTC
8/69261385-69261465(+)_cfa-mir-494_high_3p	8	69261432	69261454	+	TGAAACATACACGGGAAACCTCT
8/69261833-69261896(+)_mir-1193_high_5p	8	69261834	69261856	+	AGGATGGTAGACCGGTGACGTGC
8/69261833-69261896(+)_mir-1193_high_3p	8	69261873	69261894	+	AGGTCACCCGTTTGACTATCCA
8/69263406-69263463(+)_cfa-mir-543_high_5p	8	69263407	69263427	+	AAGTTGCCCGTGTTTTTTTCG
8/69263406-69263463(+)_cfa-mir-543_high_3p	8	69263442	69263463	+	AAACATTCGCGGTGCACTTCTT
8/69265169-69265226(+)_cfa-mir-495_high_5p	8	69265169	69265190	+	GAAGTTGCCCGTGTTATTTTCG
8/69265169-69265226(+)_cfa-mir-495_high_3p	8	69265205	69265226	+	AAACAAACATGGTGCACTTCTT
8/69267134-69267274(+)_cfa-mir-3958_high_5p	8	69267179	69267200	+	AGGTTGTCCGTGATGTATTTGC
8/69267134-69267274(+)_cfa-mir-3958_high_3p	8	69267213	69267234	+	AGATATTGCACGGTTGATCTCT
8/69269752-69269810(+)_cfa-mir-376a-3_high_5p	8	69269753	69269773	+	GTGGATGTTCCTTCTATGTTT
8/69269752-69269810(+)_cfa-mir-376a-3_high_3p	8	69269790	69269810	+	ATCATAGAGGAAAATCCACGT
8/69270100-69270185(+)_cfa-mir-376c_high_5p	8	69270115	69270135	+	GTGGATATTCCTTCTATGTTT
8/69270100-69270185(+)_cfa-mir-376c_high_3p	8	69270152	69270172	+	AACATAGAGGAAATTCCACGT
8/69270499-69270556(+)_cfa-mir-376a-2_high_5p	8	69270500	69270519	+	TAGATTTTCCTTCTATGATT
8/69270499-69270556(+)_cfa-mir-376a-2_high_3p	8	69270536	69270556	+	ATCATAGAGGAAAATCCACGT
8/69270651-69270712(+)_mir-654_high_5p	8	69270653	69270674	+	CTGGTGGACCGCGGAACATGTG
8/69270651-69270712(+)_mir-654_high_3p	8	69270689	69270709	+	TATGTCTGCCGACCATCACCT
8/69270858-69270956(+)_cfa-mir-376b_high_5p	8	69270881	69270901	+	GTGGATATTCCTTCTATGTTT
8/69270858-69270956(+)_cfa-mir-376b_high_3p	8	69270918	69270938	+	ATCATAGAGGAAAATCCATGT
8/69271259-69271316(+)_cfa-mir-376a-1_high_5p	8	69271259	69271279	+	GTAGATTCTCCTTCTATGAGT
8/69271259-69271316(+)_cfa-mir-376a-1_high_3p	8	69271296	69271316	+	ATCATAGAGGAAAATCCACGT
8/69271815-69271892(+)_cfa-mir-300_high_5p	8	69271824	69271845	+	AGAGAGGTTATCCTTCGTGTGT
8/69271815-69271892(+)_cfa-mir-300_high_3p	8	69271864	69271885	+	TATGCAAGGACAAGCTCTCTCC
8/69273204-69273332(+)_cfa-mir-1185_high_5p	8	69273238	69273258	+	AGAGGATACCCTTTGTATGTT
8/69273204-69273332(+)_cfa-mir-1185_high_3p	8	69273276	69273297	+	ATATACAGGGGGAGACTCTTAT
8/69274983-69275057(+)_cfa-mir-381_high_5p	8	69274990	69275012	+	AGCGAGGTTGCCCTTTGTATATT
8/69274983-69275057(+)_cfa-mir-381_high_3p	8	69275031	69275052	+	TATACAAGGGCAAGCTCTCTGT
8/69275496-69275553(+)_cfa-mir-487b_high_5p	8	69275497	69275517	+	TGGTTATCCCTGTCCTGTTCG
8/69275496-69275553(+)_cfa-mir-487b_high_3p	8	69275532	69275553	+	AATCGTACAGGGTCATCCACTT
8/69276311-69276386(+)_cfa-mir-539_high_5p	8	69276318	69276339	+	GGAGAAATTATCCTTGGTGTGT
8/69276311-69276386(+)_cfa-mir-539_high_3p	8	69276360	69276381	+	CATACAAGGACAATTTCTTTTT
8/69276842-69276980(+)_cfa-mir-889_high_5p	8	69276881	69276902	+	AATGGTTGTCCGTAGTATGGTC
8/69276842-69276980(+)_cfa-mir-889_high_3p	8	69276919	69276939	+	TTAATATCGGACAACCATTGT
8/69277656-69277744(+)_cfa-mir-544_high_5p	8	69277674	69277694	+	TCTTGTTAAAAGGCAGATTCT
8/69277656-69277744(+)_cfa-mir-544_high_3p	8	69277710	69277731	+	ATTCTGCATTTTTAGCAAGTTC
8/69278521-69278586(+)_mir-655_high_5p	8	69278524	69278545	+	AGAGGTTATCCGTGTTCTGTTC
8/69278521-69278586(+)_mir-655_high_3p	8	69278562	69278583	+	ATAATACATGGTTAACCTCTTT
8/69280666-69280724(+)_mir-3959_high_5p	8	69280668	69280689	+	GGTTGATCAGAGAACATACATT
8/69280666-69280724(+)_mir-3959_high_3p	8	69280700	69280721	+	TGTATGTCAACTGATCCACAGT
8/69281078-69281157(+)_cfa-mir-487a_high_5p	8	69281090	69281111	+	GTGGTTATCCCTGCTGTGTTCG
8/69281078-69281157(+)_cfa-mir-487a_high_3p	8	69281126	69281147	+	AATCATACAGGGACATCCAGTT
8/69283123-69283179(+)_cfa-mir-382_high_5p	8	69283123	69283143	+	AAGTTGTTCGTGGTGGATTCG
8/69283123-69283179(+)_cfa-mir-382_high_3p	8	69283158	69283179	+	AATCATTCACGGACAACACTTT
8/69283496-69283568(+)_cfa-mir-134_high_5p	8	69283503	69283524	+	TGTGACTGGTTGACCAGAGGGG
8/69283496-69283568(+)_cfa-mir-134_high_3p	8	69283542	69283561	+	CTGTGGGCCACCTAGTCACC
8/69284077-69284142(+)_mir-668_high_5p	8	69284078	69284098	+	GTAAGTGCGTCTCGGGTGAGC
8/69284077-69284142(+)_mir-668_high_3p	8	69284119	69284138	+	TGTCACTCGGCCCACTACCC
8/69284239-69284297(+)_cfa-mir-485_high_5p	8	69284239	69284261	+	AGAGGCTGGCCGTGATGAATTCG
8/69284239-69284297(+)_cfa-mir-485_high_3p	8	69284276	69284297	+	GTCATACACGGCTCTCCTCTCT
8/69285041-69285101(+)_mir-323b_high_5p	8	69285042	69285063	+	AGGTTGTCCGTGGTGAGTTCGC
8/69285041-69285101(+)_mir-323b_high_3p	8	69285078	69285098	+	CCCAATACACGGTCGATCTCT
8/69289410-69289507(+)_cfa-mir-496_high_5p	8	69289429	69289449	+	GGTTGTCCATGGTGTGTTCAT
8/69289410-69289507(+)_cfa-mir-496_high_3p	8	69289461	69289481	+	TGAGTATTACATGGCCAATCT
8/69290937-69291005(+)_cfa-mir-377_high_5p	8	69290943	69290964	+	AGAGGTTGCCCTTGGTGAATTC
8/69290937-69291005(+)_cfa-mir-377_high_3p	8	69290981	69291002	+	ATCACACAAAGGCAACTTTTGT
8/69293782-69293835(+)_cfa-mir-409_high_5p	8	69293782	69293802	+	AGGTTACCCGAGCAACTTTGC
8/69293782-69293835(+)_cfa-mir-409_high_3p	8	69293814	69293835	+	GAATGTTGCTCGTTGAACCCCT
8/69294073-69294128(+)_cfa-mir-369_high_5p	8	69294078	69294093	+	GACCGTGTTATATTCG
8/69294073-69294128(+)_cfa-mir-369_high_3p	8	69294108	69294128	+	AATAATACATGGTTGGTCTTT
8/69294377-69294432(+)_cfa-mir-410_high_5p	8	69294377	69294397	+	AGGTTGTCTGTGATGAGTTCG
8/69294377-69294432(+)_cfa-mir-410_high_3p	8	69294412	69294432	+	AATATAACACAGATGGCCTGT
8/69294874-69294949(+)_mir-541_low_3p	8	69294920	69294940	+	CACAATACACGGTCGGCCTCT
8/69295119-69295180(+)_mir-656_high_5p	8	69295121	69295142	+	ATAGGTTGCCTGTGAGGTGTTC
8/69295119-69295180(+)_mir-656_high_3p	8	69295158	69295178	+	AATATTATACAGTCAACCTCT
8/71774247-71774340(+)_cfa-mir-203_high_5p	8	71774264	71774285	+	AGTGGTTCTTAACAGTTCAACA
8/71774247-71774340(+)_cfa-mir-203_high_3p	8	71774302	71774323	+	GTGAAATGTTTAGGACCACTAG
9/637175-637251(+)_mir-3533_low_5p	9	637182	637199	+	AGTCCTGCGGCATCCACG
9/637175-637251(+)_mir-3533_low_3p	9	637230	637249	+	ACGTGGACATCCGGAAGGAC
9/918646-918712(-)_mir-3065_high_5p	9	918688	918710	-	TCAACAAAATCACTGATGCTGGA
9/918646-918712(-)_mir-3065_high_3p	9	918648	918670	-	TCAGCACCAGGATATTGTTGGGG
9/918652-918710(+)_cfa-mir-338_high_5p	9	918652	918672	+	AACAATATCCTGGTGCTGAGT
9/918652-918710(+)_cfa-mir-338_high_3p	9	918688	918708	+	TCCAGCATCAGTGATTTTGTT
9/3776763-3776877(-)_cfa-mir-6516_high_5p	9	3776832	3776852	-	TTTGCAGTAACAGGTGTGAAC
9/3776763-3776877(-)_cfa-mir-6516_high_3p	9	3776790	3776811	-	ATCATGTATGATACTGCAAACA
9/9429575-9429719(+)_cfa-mir-8885_low_5p	9	9429624	9429641	+	CGGCACCGGGAGAGGCTG
9/10288946-10289040(-)_cfa-mir-8841-1_low_5p	9	10289023	10289040	-	TTGGACTTCAGGGGTACT
9/10288946-10289040(-)_cfa-mir-8841-1_low_3p	9	10288969	10288992	-	TACAGAATTTCCAGCTTCCTTAAG
9/12301854-12301921(-)_mir-3064_high_5p	9	12301900	12301919	-	TCTGGCTGTTGTGGTGTGCA
9/12301854-12301921(-)_mir-3064_high_3p	9	12301857	12301879	-	TTGCCACACTGCAACACCTTACA
9/12471995-12472086(-)_mir-3141_low_3p	9	12472004	12472024	-	AGACAAGAGGGCGGGTGGAGG
9/17998769-17998862(+)_mir-8841_low_5p	9	17998769	17998786	+	TTGGACTTCAGGGGTACT
9/17998769-17998862(+)_mir-8841_low_3p	9	17998816	17998839	+	TACAGAATTTCCAGCTTCCTTAAG
9/18025439-18025532(-)_mir-8841_low_5p	9	18025515	18025532	-	TTGGACTTCAGGGGTACT
9/18025439-18025532(-)_mir-8841_low_3p	9	18025462	18025485	-	TACAGAATTTCCAGCTTCCTTAAG
9/19261101-19261192(+)_mir-8101_low_5p	9	19261105	19261121	+	GCGGCGGCGAGCGGAGC
9/20322763-20322830(-)_mir-9788_high_3p	9	20322765	20322786	-	TAGAGGAGAGGCTACCACCACC
9/20359448-20359515(-)_mir-9788_high_3p	9	20359450	20359471	-	TAGAGGAGAGGCTACCACCACC
9/24335161-24335219(-)_cfa-mir-152_high_5p	9	24335197	24335219	-	AGGTTCTGTGATACACTCCGACT
9/24335161-24335219(-)_cfa-mir-152_high_3p	9	24335161	24335181	-	TCAGTGCATGACAGAACTTGG
9/24842171-24842233(-)_cfa-mir-10a_high_5p	9	24842212	24842233	-	TACCCTGTAGATCCGAATTTGT
9/24842171-24842233(-)_cfa-mir-10a_high_3p	9	24842172	24842192	-	CAAATTCGTATCTAGGGGAAT
9/24895666-24895756(-)_cfa-mir-196a-1_high_5p	9	24895722	24895742	-	TAGGTAGTTTCATGTTGTTGG
9/32395941-32396026(-)_mir-378_high_3p	9	32395945	32395964	-	ACTGGACTTGGAGTCAGAAG
9/32760904-32760963(+)_cfa-mir-1844_high_5p	9	32760904	32760925	+	AGGACTACGGACGGGCTGAGCT
9/32760904-32760963(+)_cfa-mir-1844_high_3p	9	32760942	32760963	+	CTCTGCCCGACTCTGGTTCGCA
9/32977393-32977455(-)_cfa-mir-142_high_5p	9	32977436	32977455	-	CCCATAAAGTAGAAAGCACT
9/32977393-32977455(-)_cfa-mir-142_high_3p	9	32977395	32977416	-	GTAGTGTTTCCTACTTTATGGA
9/33714192-33714261(-)_cfa-mir-454_high_5p	9	33714237	33714258	-	ACCCTATCGATATTGTCTCTGC
9/33714192-33714261(-)_cfa-mir-454_high_3p	9	33714196	33714218	-	TAGTGCAATATTGCTTATAGGGT
9/33724572-33724655(-)_cfa-mir-301a_high_5p	9	33724622	33724643	-	GCTCTGACTTTATTGCACTACT
9/33724572-33724655(-)_cfa-mir-301a_high_3p	9	33724584	33724606	-	CAGTGCAATAGTATTGTCAAAGC
9/34340550-34340609(+)_cfa-mir-21_high_5p	9	34340550	34340571	+	TAGCTTATCAGACTGATGTTGA
9/34340550-34340609(+)_cfa-mir-21_high_3p	9	34340588	34340609	+	CAACAGCAGTCGATGGGCTGTC
9/40612586-40612682(-)_cfa-mir-632_low_3p	9	40612603	40612618	-	TGTTTCCTGTGGGACG
9/41303092-41303202(-)_cfa-mir-365-2_high_5p	9	41303152	41303174	-	AGGGACTTTCAGGGGCAGCTGTG
9/41303092-41303202(-)_cfa-mir-365-2_high_3p	9	41303114	41303135	-	TAATGCCCCTAAAAATCCTTAT
9/41316481-41316536(-)_cfa-mir-193a_high_5p	9	41316515	41316536	-	TGGGTCTTTGCGGGCGAGATGA
9/41316481-41316536(-)_cfa-mir-193a_high_3p	9	41316481	41316502	-	AACTGGCCTACAAAGTCCCAGT
9/43030863-43030931(-)_cfa-mir-451_high_5p	9	43030899	43030916	-	AAACCGTTACCATTACTG
9/43030863-43030931(-)_cfa-mir-451_high_3p	9	43030868	43030889	-	ATGGTAATGGTTCTCTTGCTGT
9/43031035-43031094(-)_cfa-mir-144_high_5p	9	43031071	43031093	-	GGATATCATCATATACTGTAAGT
9/43031035-43031094(-)_cfa-mir-144_high_3p	9	43031037	43031056	-	TACAGTATAGATGATGTACT
9/44155913-44155971(+)_cfa-mir-423a_high_5p	9	44155913	44155935	+	TGAGGGGCAGAGAGCGAGACTTT
9/44155913-44155971(+)_cfa-mir-423a_high_3p	9	44155949	44155971	+	AGCTCGGTCTGAGGCCCCTCAGT
9/45852534-45852593(-)_cfa-mir-22_high_5p	9	45852573	45852593	-	AGTTCTTCAGTGGCAAGCTTT
9/45852534-45852593(-)_cfa-mir-22_high_3p	9	45852534	45852555	-	AAGCTGCCAGTTGAAGAACTGT
9/46153531-46153590(-)_cfa-mir-132_high_5p	9	46153568	46153589	-	ACCGTGGCTTTCGATTGTTACT
9/46153531-46153590(-)_cfa-mir-132_high_3p	9	46153532	46153553	-	TAACAGTCTACAGCCATGGTCG
9/46153913-46153974(-)_cfa-mir-212_high_5p	9	46153952	46153974	-	ACCTTGGCTCTAGACTGCTTACT
9/46153913-46153974(-)_cfa-mir-212_high_3p	9	46153913	46153934	-	TAACAGTCTCCAGTCACGGCCA
9/47791955-47792083(-)_cfa-mir-8889_low_5p	9	47792050	47792075	-	TTGGGGCCTGAGAGGCAGTTCTGAGG
9/48879438-48879496(-)_cfa-mir-126_high_5p	9	48879476	48879496	-	CATTATTACTTTTGGTACGCG
9/48879438-48879496(-)_cfa-mir-126_high_3p	9	48879438	48879459	-	TCGTACCGTGAGTAATAATGCG
9/55139107-55139171(+)_cfa-mir-219-2_high_5p	9	55139107	55139129	+	TGATTGTCCAAACGCAATTCTTG
9/55139107-55139171(+)_cfa-mir-219-2_high_3p	9	55139150	55139171	+	AGAATTGTGGCTGGACATCTGT
9/55262159-55262231(+)_mir-3154_high_3p	9	55262204	55262225	+	CAGAAGGGGAGTCGGGAGCAGA
9/55262354-55262412(+)_cfa-mir-199-3_high_5p	9	55262354	55262375	+	CCAGTGTTTAGACTATCTGTTC
9/55262354-55262412(+)_cfa-mir-199-3_high_3p	9	55262392	55262412	+	ACAGTAGTCTGCACATTGGTT
9/58301314-58301373(-)_cfa-mir-181b-2_high_5p	9	58301351	58301373	-	AACATTCATTGCTGTCGGTGGGT
9/58301314-58301373(-)_cfa-mir-181b-2_high_3p	9	58301316	58301335	-	CTCACTGATCAATGAATGCA
9/58302547-58302606(-)_cfa-mir-181a-2_high_5p	9	58302584	58302606	-	AACATTCAACGCTGTCGGTGAGT
9/58302547-58302606(-)_cfa-mir-181a-2_high_3p	9	58302547	58302568	-	ACCACCGACCGTTGACTGTACC
AAEX03022212.1/16938-17031(+)_mir-8841_low_5p	AAEX03022212.1	16938	16955	+	TTGGACTTCAGGGGTACT
AAEX03022212.1/16938-17031(+)_mir-8841_low_3p	AAEX03022212.1	16985	17008	+	TACAGAATTTCCAGCTTCCTTAAG
AAEX03024183.1/8568-8635(-)_mir-2904_low_5p	AAEX03024183.1	8615	8631	-	CAGCGCCGCGGAGCCTC
AAEX03024183.1/8568-8635(-)_mir-2904_low_3p	AAEX03024183.1	8586	8601	-	TAGCCGGTCCCCCGCC
AAEX03024228.1/2238-2348(+)_cfa-mir-8896_low_3p	AAEX03024228.1	2303	2327	+	ATTCTGAGAGTGCTCCTTTTGCAGC
AAEX03024828.1/6548-6615(-)_mir-2904_low_5p	AAEX03024828.1	6595	6611	-	CAGCGCCGCGGAGCCTC
AAEX03024828.1/6548-6615(-)_mir-2904_low_3p	AAEX03024828.1	6566	6581	-	TAGCCGGTCCCCCGCC
AAEX03025000.1/461-528(+)_mir-2904_low_5p	AAEX03025000.1	465	481	+	CAGCGCCGCGGAGCCTC
AAEX03025000.1/461-528(+)_mir-2904_low_3p	AAEX03025000.1	495	510	+	TAGCCGGTCCCCCGCC
AAEX03025102.1/5518-5585(-)_mir-2904_low_5p	AAEX03025102.1	5565	5581	-	CAGCGCCGCGGAGCCTC
AAEX03025102.1/5518-5585(-)_mir-2904_low_3p	AAEX03025102.1	5536	5551	-	TAGCCGGTCCCCCGCC
AAEX03025132.1/5588-5655(-)_mir-2904_low_5p	AAEX03025132.1	5635	5651	-	CAGCGCCGCGGAGCCTC
AAEX03025132.1/5588-5655(-)_mir-2904_low_3p	AAEX03025132.1	5606	5621	-	TAGCCGGTCCCCCGCC
AAEX03025416.1/5934-6001(-)_mir-2904_low_5p	AAEX03025416.1	5981	5997	-	CAGCGCCGCGGAGCCTC
AAEX03025416.1/5934-6001(-)_mir-2904_low_3p	AAEX03025416.1	5952	5967	-	TAGCCGGTCCCCCGCC
AAEX03025524.1/4458-4525(-)_mir-2904_low_5p	AAEX03025524.1	4505	4521	-	CAGCGCCGCGGAGCCTC
AAEX03025524.1/4458-4525(-)_mir-2904_low_3p	AAEX03025524.1	4476	4491	-	TAGCCGGTCCCCCGCC
AAEX03025644.1/1229-1296(+)_mir-2904_low_5p	AAEX03025644.1	1233	1249	+	CAGCGCCGCGGAGCCTC
AAEX03025644.1/1229-1296(+)_mir-2904_low_3p	AAEX03025644.1	1263	1278	+	TAGCCGGTCCCCCGCC
AAEX03025665.1/4046-4113(-)_mir-2904_low_5p	AAEX03025665.1	4093	4109	-	CAGCGCCGCGGAGCCTC
AAEX03025665.1/4046-4113(-)_mir-2904_low_3p	AAEX03025665.1	4064	4079	-	TAGCCGGTCCCCCGCC
AAEX03025866.1/3500-3606(+)_mir-8865_low_5p	AAEX03025866.1	3523	3539	+	GGGTGTCGTCGGCGACG
AAEX03025866.1/3500-3606(+)_mir-8865_low_3p	AAEX03025866.1	3578	3597	+	CCTCCCTTTCTCGGACGTCG
JH373319.1/81142-81254(-)_mir-8794_low_5p	JH373319.1	81232	81250	-	TTATCCCAGTGGAGCTGAT
JH373319.1/98211-98315(-)_mir-8793_low_5p	JH373319.1	98285	98310	-	TCGATCACCTCTGGCTCTGAAGCTTT
JH373319.1/109588-109720(-)_mir-8852_low_5p	JH373319.1	109682	109706	-	ATGTGGAGCATGTGTGCAAGTGTCC
JH373319.1/109588-109720(-)_mir-8852_low_3p	JH373319.1	109628	109652	-	TGCATTCGTGTGGACTCTGTGCATG
JH373377.1/11739-11853(-)_cfa-mir-8869_low_3p	JH373377.1	11743	11769	-	TGTTTTTGCATTTTATTGTTTCCTTAG
JH373389.1/12198-12310(-)_mir-8794_low_5p	JH373389.1	12288	12306	-	TTATCCCAGTGGAGCTGAT
JH373389.1/15358-15486(-)_cfa-mir-8907_low_5p	JH373389.1	15436	15459	-	TAGAGAGGTGCCGATTCTGAAGTG
JH373389.1/61631-61765(-)_mir-8906_low_5p	JH373389.1	61707	61730	-	TCCTCTGCATTTGGCTGGGACGGC
JH373426.1/19686-19820(-)_mir-8906_low_5p	JH373426.1	19762	19785	-	TCCTCTGCATTTGGCTGGGACGGC
JH373426.1/37343-37471(-)_mir-8907_low_5p	JH373426.1	37421	37444	-	TAGAGAGGTGCCGATTCTGAAGTG
JH373475.1/25818-25922(+)_mir-8793_low_5p	JH373475.1	25823	25848	+	TCGATCACCTCTGGCTCTGAAGCTTT
JH373475.1/42635-42763(+)_mir-8907_low_5p	JH373475.1	42662	42685	+	TAGAGAGGTGCCGATTCTGAAGTG
JH373475.1/45815-45927(+)_mir-8794_low_5p	JH373475.1	45819	45837	+	TTATCCCAGTGGAGCTGAT
JH373485.1/14855-14922(-)_mir-2904_low_5p	JH373485.1	14902	14918	-	CAGCGCCGCGGAGCCTC
JH373485.1/14855-14922(-)_mir-2904_low_3p	JH373485.1	14873	14888	-	TAGCCGGTCCCCCGCC
JH373485.1/22229-22335(-)_mir-8865_low_5p	JH373485.1	22296	22312	-	GGGTGTCGTCGGCGACG
JH373485.1/22229-22335(-)_mir-8865_low_3p	JH373485.1	22238	22257	-	CCTCCCTTTCTCGGACGTCG
JH373600.1/19752-19828(+)_mir-8793_low_5p	JH373600.1	19757	19782	+	TCGATCACCTCTGGCTCTGAAGCTTT
JH373668.1/949-1031(+)_cfa-mir-8908c_high_5p	JH373668.1	963	984	+	TGCTCAGGATGGCGCTGATTAC
JH373668.1/949-1031(+)_cfa-mir-8908c_high_3p	JH373668.1	998	1019	+	GATTAGCATCTGCCTGGGCCGA
JH373668.1/7412-7475(+)_mir-8908b_high_5p	JH373668.1	7415	7436	+	TATTCAGGGAGGTGCTAATGAC
JH373668.1/7412-7475(+)_mir-8908b_high_3p	JH373668.1	7450	7471	+	GATTAGTTCCTGCCTGGATACA
JH373668.1/10365-10424(+)_mir-8908_high_5p	JH373668.1	10366	10387	+	TGCCCAGGATGGCGCTCATTAC
JH373668.1/10365-10424(+)_mir-8908_high_3p	JH373668.1	10401	10422	+	GATTAGCATCTGCCTGGGCAGA
JH373668.1/23671-23753(+)_mir-8908_high_3p	JH373668.1	23726	23747	+	TTAGCGCCTGACTGAGTGGGGT
JH373721.1/20094-20238(-)_mir-8905_low_5p	JH373721.1	20196	20221	-	CCGGGGCGATGAGAGAACTACCATCC
JH373721.1/20094-20238(-)_mir-8905_low_3p	JH373721.1	20137	20162	-	TGATTGGAAAGTCCCGACGTGGAGGA
JH373733.1/3510-3621(-)_cfa-mir-8863_low_5p	JH373733.1	3602	3621	-	GGGATGTGCAGCCTGCACTG
JH373733.1/12166-12278(-)_mir-8794_low_5p	JH373733.1	12256	12274	-	TTATCCCAGTGGAGCTGAT
JH373758.1/16181-16275(+)_mir-8841_low_5p	JH373758.1	16181	16198	+	TTGGACTTCAGGGGTACT
JH373758.1/16181-16275(+)_mir-8841_low_3p	JH373758.1	16229	16252	+	TACAGAATTTCCAGCTTCCTTAAG
JH373785.1/7319-7377(+)_cfa-mir-1837-3_high_5p	JH373785.1	7319	7338	+	ATGTGATGGCTCTTCTGAGA
JH373785.1/7319-7377(+)_cfa-mir-1837-3_high_3p	JH373785.1	7356	7377	+	TCTCAGAGGGACTGCGACATCT
JH374091.1/8441-8524(-)_cfa-mir-133b_high_5p	JH374091.1	8494	8514	-	GCTGGTCAAACGGAACCAAGT
JH374091.1/8441-8524(-)_cfa-mir-133b_high_3p	JH374091.1	8457	8477	-	TTTGGTCCCCTTCAACCAGCT
X/39523890-39523951(-)_cfa-mir-221_high_5p	X	39523930	39523951	-	ACCTGGCATACAATGTAGATTT
X/39523890-39523951(-)_cfa-mir-221_high_3p	X	39523890	39523911	-	AGCTACATTGTCTGCTGGGTTT
X/39524519-39524608(-)_cfa-mir-222_high_5p	X	39524578	39524600	-	GGCTCAGTAGCCAGTGTAGATCC
X/39524519-39524608(-)_cfa-mir-222_high_3p	X	39524536	39524560	-	AGCTACATCTGGCTACTGGGTCTCT
X/42774680-42774738(+)_cfa-mir-532_high_5p	X	42774680	42774701	+	CATGCCTTGAGTGTAGGACCGT
X/42774680-42774738(+)_cfa-mir-532_high_3p	X	42774717	42774738	+	CCTCCCACACCCAAGGCTTGCA
X/42775058-42775143(+)_cfa-mir-188_high_5p	X	42775072	42775092	+	CATCCCTTGCATGGTGGAGGG
X/42775058-42775143(+)_cfa-mir-188_high_3p	X	42775111	42775131	+	CTCCCACATGCAGGGTTTGCA
X/42779872-42779930(+)_cfa-mir-500_high_5p	X	42779872	42779895	+	AATCCTTGCTACCTGGGTGAGAGT
X/42779872-42779930(+)_cfa-mir-500_high_3p	X	42779909	42779929	+	AATGCACCTGGGCAAGGATTC
X/42780368-42780435(+)_cfa-mir-362_high_5p	X	42780369	42780392	+	AATCCTTGGAACCTAGGTGTGAGT
X/42780368-42780435(+)_cfa-mir-362_high_3p	X	42780406	42780427	+	AACACACCTATTCAAGGATTCA
X/42781867-42781932(+)_mir-500_high_5p	X	42781869	42781891	+	TAATCCTTGCTACCTGGGTGAGA
X/42781867-42781932(+)_mir-500_high_3p	X	42781908	42781930	+	ATGCACCTAGGCAAGGATTCCGA
X/42783965-42784023(+)_cfa-mir-660_high_5p	X	42783965	42783987	+	TACCCATTGCATATCGGAGTTGT
X/42783965-42784023(+)_cfa-mir-660_high_3p	X	42784001	42784022	+	ACCTCCTGTGTGCATGGATTAC
X/42785601-42785659(+)_cfa-mir-502_high_5p	X	42785601	42785624	+	AATCCTTGCTATCTGGGTGCTAGT
X/42785601-42785659(+)_cfa-mir-502_high_3p	X	42785638	42785659	+	AATGCACCTGGGCAAGGATTCA
X/45253693-45253772(-)_cfa-mir-98_high_5p	X	45253751	45253772	-	TGAGGTAGTAAGTTGTATTGTT
X/45253693-45253772(-)_cfa-mir-98_high_3p	X	45253693	45253714	-	CTATACAACTTACTACTTTCCC
X/45254534-45254608(-)_let-7f_high_5p	X	45254586	45254607	-	TGAGGTAGTAGATTGTATAGTT
X/45254534-45254608(-)_let-7f_high_3p	X	45254536	45254557	-	CTATACAGTCTACTGTCTTTCC
X/48070440-48070580(-)_cfa-mir-8834a-2_low_5p	X	48070541	48070556	-	GCCAGCTCTGGAAACC
X/48070440-48070580(-)_cfa-mir-8834a-2_low_3p	X	48070468	48070485	-	CCGGGGCGGGGCCGCTGA
X/49313381-49313471(-)_cfa-mir-1468_high_5p	X	49313435	49313456	-	CTCCGTTTGCCTGTTTTGCTGA
X/50838131-50838233(+)_cfa-mir-223_high_5p	X	50838156	50838177	+	CGTGTATTTGACAAGCTGAGTT
X/50838131-50838233(+)_cfa-mir-223_high_3p	X	50838198	50838219	+	TGTCAGTTTGTCAAATACCCCA
X/54495387-54495443(+)_cfa-mir-676_high_5p	X	54495387	54495408	+	CTCTTCAATCTCAGGACTCGCA
X/54495387-54495443(+)_cfa-mir-676_high_3p	X	54495423	54495443	+	CCGTCCTAAGGTTGGTGAGTT
X/57550055-57550110(-)_cfa-mir-421_high_5p	X	57550090	57550110	-	CTCATTAAATGTTTGTTGAAT
X/57550055-57550110(-)_cfa-mir-421_high_3p	X	57550055	57550076	-	ATCAACAGACATTAATTGGGCG
X/57550217-57550268(-)_cfa-mir-374b_high_5p	X	57550247	57550268	-	ATATAATACAACCTGCTAAGTG
X/57550217-57550268(-)_cfa-mir-374b_high_3p	X	57550217	57550238	-	CTTATCAGGTTGTATTATCATT
X/57590201-57590306(-)_cfa-mir-545_high_5p	X	57590285	57590304	-	CAGCCTGGCACATTAGTAGG
X/57590201-57590306(-)_cfa-mir-545_high_3p	X	57590221	57590244	-	TCAACAAACATTTATCGTGTGCCT
X/57590394-57590445(-)_cfa-mir-374a_high_5p	X	57590424	57590445	-	TTATAATACAACCTGATAAGTG
X/57590394-57590445(-)_cfa-mir-374a_high_3p	X	57590394	57590415	-	CTTACCAGGTTGTATTGTAATT
X/59390415-59390477(-)_cfa-mir-384_high_5p	X	59390455	59390477	-	TGTAAACAATTCCTAGGCAATGT
X/59390415-59390477(-)_cfa-mir-384_high_3p	X	59390415	59390436	-	ATTCCTAGAAATTGTTCACAAT
X/59443927-59444020(-)_cfa-mir-325_high_5p	X	59443988	59444009	-	CCTAGTAGGTGTTCAGTAAGTG
X/59443927-59444020(-)_cfa-mir-325_high_3p	X	59443951	59443971	-	TTTATTGAGCACCTCCTATCA
X/66698698-66698760(-)_cfa-mir-361_high_5p	X	66698739	66698760	-	TTATCAGAATCTCCAGGGGTAC
X/66698698-66698760(-)_cfa-mir-361_high_3p	X	66698701	66698722	-	TCCCCCAGGTGTGATTCTGATT
X/83271857-83271919(+)_cfa-mir-652_high_5p	X	83271857	83271880	+	ACAACCCTAGGAGAGGGTGCCATT
X/83271857-83271919(+)_cfa-mir-652_high_3p	X	83271898	83271918	+	AATGGCGCCACTAGGGTTGTG
X/87387040-87387144(+)_mir-3552_high_5p	X	87387059	87387079	+	AGGCTGCAGGCCCACTTCCCT
X/87389790-87389885(+)_cfa-mir-764_high_5p	X	87389803	87389823	+	GGTGCTCACTTGTCCTCCTCC
X/87389790-87389885(+)_cfa-mir-764_high_3p	X	87389843	87389864	+	AGGAGGCCATAGTGGCAACTGT
X/87400541-87400601(+)_mir-1912_high_5p	X	87400543	87400564	+	CTCATTGCATGAGCTGTGTATA
X/87400541-87400601(+)_mir-1912_high_3p	X	87400576	87400596	+	TACCCAGAGCGTGCAGTGTGA
X/87401649-87401716(+)_mir-1264_high_5p	X	87401652	87401673	+	AGGTCCTCAATAAGTATTTGTT
X/87401649-87401716(+)_mir-1264_high_3p	X	87401693	87401714	+	CAAGTCTTATTTGAGCACCTGT
X/87468911-87468987(+)_mir-1298_high_5p	X	87468912	87468933	+	TTCATTCGGCTGTCCAGATGTA
X/87468911-87468987(+)_mir-1298_high_3p	X	87468962	87468984	+	TACATCTGGGCAACTGATTGAAC
X/87505481-87505543(+)_mir-1911_high_5p	X	87505482	87505504	+	TGAGTACCGCCATGTCTGTTGGG
X/87505481-87505543(+)_mir-1911_high_3p	X	87505519	87505540	+	CACCAGGCATTGTGGTCTCTGC
X/87558063-87558172(+)_cfa-mir-448_high_5p	X	87558075	87558096	+	AACATCCTGCATAGTGCTGCCA
X/87558063-87558172(+)_cfa-mir-448_high_3p	X	87558132	87558152	+	TTGCATATGTAGGATGTCCCA
X/93909532-93909646(+)_cfa-mir-8904b_low_3p	X	93909593	93909610	+	TCCCTAAGGGCTGCAGCG
X/96560867-96561005(-)_cfa-mir-2483_high_5p	X	96560944	96560965	-	AGTCAACCATCCAGCTGTTTGA
X/96560867-96561005(-)_cfa-mir-2483_high_3p	X	96560910	96560931	-	AAACATCTGGTTGGTTGAGAGA
X/104895657-104895723(-)_cfa-mir-363_high_5p	X	104895700	104895722	-	CGGGTGGATCACGATGCAATTTT
X/104895657-104895723(-)_cfa-mir-363_high_3p	X	104895658	104895679	-	AATTGCACGGTATCCATCTGTA
X/104895826-104895886(-)_cfa-mir-92a-2_high_5p	X	104895864	104895886	-	GGGTGGGGATTTGTGGCATTACT
X/104895826-104895886(-)_cfa-mir-92a-2_high_3p	X	104895826	104895847	-	TATTGCACTTGTCCCGGCCTGT
X/104895962-104896025(-)_cfa-mir-19b-2_high_3p	X	104895962	104895983	-	TGTGCAAATCCATGCAAAACTG
X/104896091-104896158(-)_cfa-mir-20b_high_5p	X	104896132	104896154	-	CAAAGTGCTCACAGTGCAGGTAG
X/104896091-104896158(-)_cfa-mir-20b_high_3p	X	104896096	104896116	-	ACTGTAGTGTGGGCACTTCCG
X/104896339-104896415(-)_cfa-mir-18b_high_5p	X	104896389	104896408	-	TAAGGTGCATCTAGTGCAGT
X/104896339-104896415(-)_cfa-mir-18b_high_3p	X	104896345	104896368	-	TACTGCCCTAAATGCCCCTTCCGG
X/104896518-104896574(-)_cfa-mir-106a_high_5p	X	104896553	104896574	-	AAAGTGCTTACAGTGCAGGTAG
X/104896518-104896574(-)_cfa-mir-106a_high_3p	X	104896520	104896539	-	ACTGCAATGCAAGCACTTCT
X/105177287-105177344(-)_cfa-mir-450b_high_5p	X	105177324	105177344	-	TTTTGCAATATGTTCCTGAAT
X/105177287-105177344(-)_cfa-mir-450b_high_3p	X	105177287	105177307	-	TTGGGAACATTTTGCATCCAT
X/105177439-105177529(-)_cfa-mir-450a_high_5p	X	105177493	105177512	-	TTTTGCGATGTGTTCCTAAT
X/105177439-105177529(-)_cfa-mir-450a_high_3p	X	105177456	105177476	-	TTGGGAGCATTTTGCATGCAT
X/105177585-105177648(-)_mir-450_high_5p	X	105177627	105177646	-	TTTTGCGATGTGTTCCTAAT
X/105177585-105177648(-)_mir-450_high_3p	X	105177590	105177610	-	TTGGGAACATTTTGCATTCAT
X/105178359-105178417(-)_cfa-mir-542_high_5p	X	105178395	105178417	-	TCGGGGATCATCATGTCACGAGA
X/105178359-105178417(-)_cfa-mir-542_high_3p	X	105178361	105178380	-	TGTGACAGATTGATAACTGA
X/105183139-105183201(-)_cfa-mir-503_high_5p	X	105183179	105183201	-	TAGCAGCGGGAACAGTACTGCAG
X/105183139-105183201(-)_cfa-mir-503_high_3p	X	105183139	105183161	-	GGAGTATTGTTTCTGCTGCCCGG
X/105183437-105183493(-)_cfa-mir-424_high_5p	X	105183474	105183493	-	AGCAGCAATTCATGTTTTGA
X/105183437-105183493(-)_cfa-mir-424_high_3p	X	105183437	105183457	-	CAAAACGTGAGGCGCTGCTAT
X/108693063-108693145(-)_cfa-mir-504_high_5p	X	108693112	108693133	-	AGACCCTGGTCTGCACTCTATC
X/108693063-108693145(-)_cfa-mir-504_high_3p	X	108693075	108693097	-	AGGGAGCGCAGGGCAGGGTTTCC
X/109866448-109866523(-)_cfa-mir-505_high_5p	X	109866496	109866517	-	GGGAGCCAGGAAGTATTGATGT
X/109866448-109866523(-)_cfa-mir-505_high_3p	X	109866458	109866480	-	GTCAACACTTGCTGGTTTCCTCT
X/114675824-114675906(-)_cfa-mir-8908c_high_5p	X	114675871	114675892	-	TGCTCAGGATGGCGCTGATTAC
X/114675824-114675906(-)_cfa-mir-8908c_high_3p	X	114675836	114675857	-	GATTAGCATCTGCCTGGGCCGA
X/114676803-114676943(-)_cfa-mir-8908e_high_5p	X	114676882	114676903	-	TGCATAGGAAGGTCCTGATTAC
X/114676803-114676943(-)_cfa-mir-8908e_high_3p	X	114676848	114676868	-	AACAGTGCCTGCCTGGGTAGA
X/114678475-114678595(-)_cfa-mir-8908b_high_5p	X	114678540	114678561	-	TATTCAGGGAGGTGCTAATGAC
X/114678475-114678595(-)_cfa-mir-8908b_high_3p	X	114678505	114678526	-	GATTAGTTCCTGCCTGGATACA
X/114679949-114680061(-)_cfa-mir-8908d-2_high_5p	X	114680015	114680034	-	CTACCCAGAAAGGTGCTGAT
X/114679949-114680061(-)_cfa-mir-8908d-2_high_3p	X	114679975	114679996	-	TTAGCGCCTGACTGAGTGGGGT
X/114680866-114681010(-)_cfa-mir-8908a-4_high_5p	X	114680949	114680970	-	TGCTGAGGAAGGTGCTCATTGC
X/114680866-114681010(-)_cfa-mir-8908a-4_high_3p	X	114680911	114680932	-	AATTAGGACCTCCCTGAGCGGA
X/114684058-114684202(-)_cfa-mir-8908a-1_high_5p	X	114684138	114684159	-	TGCTGAGGAAGGTGCTCATTGC
X/114684058-114684202(-)_cfa-mir-8908a-1_high_3p	X	114684100	114684121	-	AATTAGGACCTCCCTGAGCGGA
X/114686137-114686259(-)_cfa-mir-8908d-3_high_5p	X	114686208	114686227	-	CTACCCAGAAAGGTGCTGAT
X/114686137-114686259(-)_cfa-mir-8908d-3_high_3p	X	114686168	114686189	-	TTAGCGCCTGACTGAGTGGGGT
X/114686988-114687132(-)_cfa-mir-8908a-2_high_5p	X	114687068	114687089	-	TGCTGAGGAAGGTGCTGGTTGC
X/114686988-114687132(-)_cfa-mir-8908a-2_high_3p	X	114687030	114687051	-	AATTAGGACCTCCCTGAGCGGA
X/114688835-114688977(-)_cfa-mir-8908d-1_high_5p	X	114688916	114688935	-	CTACCCAGAAAGGTGCTGAT
X/114688835-114688977(-)_cfa-mir-8908d-1_high_3p	X	114688876	114688897	-	TTAGCGCCTGACTGAGTGGGGT
X/114689771-114689915(-)_cfa-mir-8908a-3_high_5p	X	114689851	114689872	-	TGCTGAGGAAGGTGCTCATTGC
X/114689771-114689915(-)_cfa-mir-8908a-3_high_3p	X	114689813	114689834	-	AATTAGGACCTCCCTGAGCGGA
X/114717056-114717200(-)_cfa-mir-8908f_high_5p	X	114717161	114717178	-	AGACTGTGTGCAGTGCCC
X/114717056-114717200(-)_cfa-mir-8908f_high_3p	X	114717103	114717125	-	TAGTGACTGCAAGCCTGAGTAGA
X/115652383-115652517(-)_cfa-mir-506_high_5p	X	115652460	115652482	-	TACTCAGGGAGGCGTCATTCACA
X/115652383-115652517(-)_cfa-mir-506_high_3p	X	115652425	115652447	-	TGAATGGCACCTTTTTGAGTAGG
X/115652681-115652825(-)_cfa-mir-507a_high_5p	X	115652757	115652779	-	CACTTCAGGAAGTGCCATCCATG
X/115652681-115652825(-)_cfa-mir-507a_high_3p	X	115652722	115652743	-	TGATTGGCACCTCTTTGAGTGT
X/115658377-115658471(-)_cfa-mir-508a_high_5p	X	115658436	115658456	-	TACTTGAGAGGGTGACATTCA
X/115658377-115658471(-)_cfa-mir-508a_high_3p	X	115658399	115658419	-	ACTGTCACCTTTTTTGAGTAC
X/115658599-115658681(-)_cfa-mir-508b_high_5p	X	115658646	115658666	-	TACTTGAGAGGGTGACATTCA
X/115658599-115658681(-)_cfa-mir-508b_high_3p	X	115658610	115658630	-	ACTGTCACCTTTTTTGAGTAC
X/115665368-115665474(-)_cfa-mir-507b_high_5p	X	115665451	115665470	-	CCAAACTTTGTGCAGTGCCC
X/115665368-115665474(-)_cfa-mir-507b_high_3p	X	115665393	115665413	-	ATTGGCACTTTTTTGAGTGTG
X/115688006-115688082(-)_cfa-mir-514_high_5p	X	115688055	115688076	-	TACTCCAGAGAGTGGCAATCAT
X/115688006-115688082(-)_cfa-mir-514_high_3p	X	115688019	115688041	-	TGATTGACACCTCTGTGAGTGGA
X/118541319-118541461(+)_cfa-mir-2114_high_5p	X	118541359	118541381	+	TAGTCCCTTCCTTGAAGGATCGG
X/118541319-118541461(+)_cfa-mir-2114_high_3p	X	118541394	118541413	+	AGAGCCTCAAGCAAGGGACT
X/119925345-119925413(-)_cfa-mir-224_high_5p	X	119925392	119925413	-	CAAGTCACTAGTGGTTCCGTTT
X/119925345-119925413(-)_cfa-mir-224_high_3p	X	119925346	119925367	-	AAATGGTGCCCTAGTGACTGCA
X/119926379-119926463(-)_cfa-mir-452_high_5p	X	119926429	119926450	-	AACTGTTTGCAGAGGAAACTGA
X/119926379-119926463(-)_cfa-mir-452_high_3p	X	119926390	119926411	-	TCAGTCTCATCTGCAAAGAAGT
X/120403195-120403275(-)_cfa-mir-105a_high_5p	X	120403242	120403263	-	TCAAATGCTCAGACTCCTGTGG
X/120403195-120403275(-)_cfa-mir-105a_high_3p	X	120403206	120403227	-	CCACGGATGTTTGAGCATGTGC
X/120405349-120405428(-)_cfa-mir-105b_high_5p	X	120405394	120405414	-	AAATGCTCAGACTCCTTGGTG
X/120405349-120405428(-)_cfa-mir-105b_high_3p	X	120405360	120405381	-	CCATGAATGTTTGAGCATGTGC
12/33290936-33291015(+)_mir-684_low_5p	12	33290938	33290960	+	TAGGGCAATCTGTCTTTAAGTAG
16/4113941-4114030(-)_mir-684_low_5p	16	4113996	4114018	-	TAGGGCAATCTGTCTTTAAGTAG
31/28082610-28082693(+)_mir-684_low_5p	31	28082612	28082634	+	TAGGGCAATCTGTCTTTAAGTAG
31/28981557-28981640(+)_mir-684_low_5p	31	28981559	28981581	+	TAGGGCAATCTGTCTTTAAGTAG
32/5648665-5648745(+)_mir-682_low_3p	32	5648712	5648732	+	CAACACCACTTCTGCTGTCAC
35/24800423-24800527(+)_mir-9277_low_5p	35	24800434	24800449	+	GTAGTCGTGGCCGAGT
35/24800423-24800527(+)_mir-9277_low_3p	35	24800484	24800505	+	TCCCCGCGCAGGTTCGAATCCT
35/24816215-24816339(+)_mir-9277_low_5p	35	24816246	24816261	+	GTAGTCGTGGCCGAGT
35/24816215-24816339(+)_mir-9277_low_3p	35	24816296	24816317	+	TCCCCGCGCAGGTTCGAATCCT
5/33032200-33032319(-)_mir-9277_low_5p	5	33032278	33032293	-	GTAGTCGTGGCCGAGT
5/33032200-33032319(-)_mir-9277_low_3p	5	33032222	33032243	-	TCCCCGCGCAGGTTCGAATCCT
9/5311077-5311161(+)_mir-684_low_5p	9	5311079	5311101	+	TAGGGCAATCTGTCTTTAAGTAG
