# Supplementary material for: An Improved microRNA Annotation of the Canine Genome
Source: PLoS One. 2016 Apr 27;11(4):e0153453. doi: 10.1371/journal.pone.0153453 (PMC4847789; doi:10.1371/journal.pone.0153453)
Supplement: S4 Table — (TXT) [file pone.0153453.s015.txt]

1/57572323-57572382(-)_5p	1	57572358	57572379	-	TCCTCTGTACTGTGCACAATAC
1/57572323-57572382(-)_3p	1	57572326	57572347	-	ATTGTGCGGAATACATAGGTGT
1/85806432-85806487(-)_5p	1	85806469	85806486	-	GTGGACTGCGTGGGGGAG
1/85806432-85806487(-)_3p	1	85806433	85806453	-	TCTCCCCCGCGTCTTCCCTGT
1/103606023-103606083(+)_5p	1	103606026	103606047	+	ACACACAAAGTGGGAGCACTTT
1/103606023-103606083(+)_3p	1	103606061	103606082	+	GAAGTGCCCTCATTTTGTGTAT
1/103606025-103606081(-)_5p	1	103606059	103606080	-	ACACAAAATGAGGGCACTTCCC
1/103606025-103606081(-)_3p	1	103606026	103606047	-	AAAGTGCTCCCACTTTGTGTGT
1/105629712-105629767(+)_5p	1	105629713	105629734	+	GAGCTCAGGGTGGTAGAAGCTT
1/105629712-105629767(+)_3p	1	105629747	105629767	+	AGCATTCTGACCACCCTGAGC
1/108631035-108631093(-)_5p	1	108631071	108631092	-	CTGAGGGCTGGTGCTCAGGTCC
1/108631035-108631093(-)_3p	1	108631038	108631058	-	TGACCATTGCCCCTGCCCTCA
10/252418-252480(-)_5p	10	252460	252480	-	TAAGAAGAGAGCTCCAACAGT
10/252418-252480(-)_3p	10	252421	252442	-	TGTTGGCCTCTCTTCCCCTGCA
10/16647734-16647799(-)_5p	10	16647778	16647799	-	TTGAGGGGCAGTTCAGGTCAGG
10/16647734-16647799(-)_3p	10	16647735	16647757	-	CAGCTCCTGAAACTCCCCTCAGA
10/16743433-16743508(+)_5p	10	16743441	16743463	+	TGACAGGGACGTGCCAAGCGCAA
10/16743433-16743508(+)_3p	10	16743485	16743506	+	TGCGGTGGCCTCTCTGTTGCAG
10/16859591-16859655(-)_5p	10	16859635	16859655	-	CCCAGGGCCGACCGCGCAGGT
10/16859591-16859655(-)_3p	10	16859592	16859612	-	ACAGCGGGCAGGCCTTGCCAT
10/21445001-21445070(+)_5p	10	21445010	21445031	+	CCAGCTCCCCGGAATGGCCTGT
10/21445001-21445070(+)_3p	10	21445045	21445065	+	TGGCCAGACGGAGGACTGAGT
10/25876509-25876568(+)_5p	10	25876509	25876529	+	ACCGAGACCTTGGAAGTTGGA
10/25876509-25876568(+)_3p	10	25876545	25876567	+	TCCTGCTTCTGAGGTCTCACTCT
10/26687382-26687452(+)_5p	10	26687388	26687409	+	TGGGCTCAGACTTTAGCTGTGT
10/26687382-26687452(+)_3p	10	26687426	26687446	+	GACACAGCTGAGTCGGAGCCC
10/30926391-30926451(-)_5p	10	30926431	30926450	-	TGGGCCGGGAAGACGCGGAG
10/30926391-30926451(-)_3p	10	30926394	30926412	-	CCCGTGTTTCCCCCGCCGA
10/48900710-48900770(+)_5p	10	48900710	48900730	+	CCATCCTAAGGTGTCTGTGGA
10/48900710-48900770(+)_3p	10	48900749	48900768	+	ACAGACACTCTGAGGGTGAC
10/49109852-49109906(-)_5p	10	49109887	49109906	-	TCAGAACTAGGCAGCTGCTT
10/49109852-49109906(-)_3p	10	49109855	49109875	-	TAAGCAGCTGCCTAGTTCTGA
10/49109855-49109908(+)_5p	10	49109855	49109874	+	TCAGAACTAGGCAGCTGCTT
10/49109855-49109908(+)_3p	10	49109886	49109906	+	TAAGCAGCTGCCTAGTTCTGA
10/64552476-64552542(+)_5p	10	64552483	64552503	+	CACGGCCTGGTGTCCTGGGAG
10/64552476-64552542(+)_3p	10	64552515	64552537	+	CACACCCACGGCAGCAGGCCGGG
10/68808635-68808688(+)_5p	10	68808635	68808654	+	GTGCGGGTGCAGACGTGTGC
10/68808635-68808688(+)_3p	10	68808666	68808686	+	CACGTCTGCACCCACACTTGT
12/1123069-1123144(+)_5p	12	1123078	1123099	+	AGGTGGGATGTGGAGGATATGC
12/1123069-1123144(+)_3p	12	1123119	1123140	+	TCTCCTTTGCATCACTACCACA
12/2732962-2733033(-)_5p	12	2733008	2733028	-	CCACCCAAGCACCCGTCAGCT
12/2732962-2733033(-)_3p	12	2732969	2732989	-	CTTGGTGGGACGCCTGGGTGG
12/37307857-37307917(+)_5p	12	37307857	37307876	+	ATACACATGCATATACATGT
12/37307857-37307917(+)_3p	12	37307895	37307917	+	CATGTATAAATCTGTATGTGTTT
13/31025559-31025622(-)_5p	13	31025599	31025619	-	AAGGAGTGTGCTTTACAGATG
13/31025559-31025622(-)_3p	13	31025562	31025582	-	TCTGTCATGCTCACTGCGTCC
13/36492902-36492964(-)_5p	13	36492943	36492964	-	GCAGCTGCTTTGTCCTGTGTGC
13/36492902-36492964(-)_3p	13	36492903	36492924	-	GGCAGGACAGGGGTGCTGCTGC
13/37816081-37816136(+)_5p	13	37816082	37816101	+	CGGGGGGAGATGGAGCACAG
13/37816081-37816136(+)_3p	13	37816114	37816133	+	GCTGTGCTCTTCTCTCCCCA
14/3837155-3837232(-)_5p	14	3837203	3837225	-	TGAGGAAAATGTGGCTCCTGACG
14/3837155-3837232(-)_3p	14	3837163	3837183	-	TCTGAGCTGCCTTTTCCTTTT
15/3645321-3645379(-)_5p	15	3645356	3645378	-	GTCCTCTTGAGTCCTGATGGGTT
15/3645321-3645379(-)_3p	15	3645322	3645342	-	TCTTCTGGAGCAAGAGGAAGC
15/6058619-6058681(-)_5p	15	6058661	6058681	-	CCAAGGTCCCAGATCAGAGCT
15/6058619-6058681(-)_3p	15	6058620	6058641	-	TGTCTGATCTGAGGCCTAGAGC
15/23529215-23529290(-)_5p	15	23529265	23529285	-	TGGGATCTCAGGGTAAAGCTG
15/23529215-23529290(-)_3p	15	23529219	23529241	-	GCTGGACCTTGAATATCCTATAT
16/20758529-20758592(-)_5p	16	20758571	20758592	-	CCATTCCCCACTCCAGCTATGT
16/20758529-20758592(-)_3p	16	20758531	20758552	-	CTGGCTGGGAGGAGGAAGGTTG
16/34820461-34820519(-)_5p	16	34820498	34820519	-	CCGGAGCCTCAGGGCCAAGTTC
16/34820461-34820519(-)_3p	16	34820462	34820483	-	GAACTTCCCTGCGACACCGTGT
17/56210646-56210706(-)_5p	17	56210685	56210706	-	AGCGGACCGAGGAGCGCACTGG
17/56210646-56210706(-)_3p	17	56210649	56210669	-	TAGAGCGCTCCTTGGTCCTCT
18/1808442-1808501(-)_5p	18	1808481	1808501	-	CGGAGGAGAGCAGCTCTCGGT
18/1808442-1808501(-)_3p	18	1808444	1808464	-	CAGAGTGTTCTGTTCTCTTCC
18/25540642-25540717(+)_5p	18	25540653	25540673	+	GTGGGTGCGCGGGGTGGGCGG
18/25540642-25540717(+)_3p	18	25540690	25540711	+	CTCCCACACGGCGCACTCGGGC
18/48955796-48955862(-)_5p	18	48955839	48955858	-	ACAAGGGTGAGGGCCTGGCA
18/48955796-48955862(-)_3p	18	48955804	48955825	-	TACTGCCAGCCCCTCATCCCCT
18/49182272-49182343(+)_5p	18	49182278	49182300	+	GTGTTCCTCACCCCGTGGCCTGC
18/49182272-49182343(+)_3p	18	49182322	49182341	+	AGGACTGGGGGAGGGACAGA
18/50102465-50102527(+)_5p	18	50102466	50102486	+	TGGGGCTGGTGAAATCAGATC
18/50102465-50102527(+)_3p	18	50102504	50102524	+	TCTCTGGTTTCTCTGCCCCCA
18/51583561-51583618(-)_5p	18	51583598	51583618	-	TGAGGTGAGGTGCCAGCAGAT
18/51583561-51583618(-)_3p	18	51583562	51583582	-	CCTGCTGTTTCTCCCCTCACA
2/68975015-68975075(-)_5p	2	68975055	68975075	-	ACTCCCCCCTTGCTCACCTCT
2/68975015-68975075(-)_3p	2	68975015	68975035	-	GAAGGTGCCAAAAGGGGAGGC
2/69438625-69438685(+)_5p	2	69438625	69438645	+	TGGCTCCTCCTGCAGCTGCTC
2/69438625-69438685(+)_3p	2	69438664	69438684	+	AGAAGCTGTGGTTGGAGCCGG
20/1756517-1756573(+)_5p	20	1756519	1756539	+	CTGGGGACCACAGAGAGCTCC
20/1756517-1756573(+)_3p	20	1756552	1756572	+	AGCTTCCTGTGTCTCCCCTAG
20/29479403-29479467(-)_5p	20	29479445	29479466	-	GTTCCCGGCTGGCCGAGCTAGA
20/29479403-29479467(-)_3p	20	29479404	29479427	-	TGGCCGGCTTAAGACGGGAACAGT
20/45467261-45467318(-)_5p	20	45467297	45467318	-	ACAGGGGCAGAGAGGGATCTAT
20/45467261-45467318(-)_3p	20	45467264	45467283	-	ATAGCCCCTCCCTGGCCCCA
20/56995004-56995063(+)_5p	20	56995004	56995026	+	TCTCGGCCTGACCCGGCTGCGGC
20/56995004-56995063(+)_3p	20	56995041	56995062	+	GGCTCCGAGGACGGCCTGAGCG
20/57809617-57809691(-)_5p	20	57809663	57809684	-	AGCAGGAGCCTCGCAGGAGCCT
20/57809617-57809691(-)_3p	20	57809626	57809645	-	CGGCCGCGGGGTCTCCTGCC
22/3273074-3273129(-)_5p	22	3273108	3273129	-	AAAAATACAAAACTCAATAAGT
22/3273074-3273129(-)_3p	22	3273075	3273096	-	TTATTGAGTTTTGTATTTTTCT
22/3273077-3273132(+)_5p	22	3273077	3273098	+	AAAAATACAAAACTCAATAAGT
22/3273077-3273132(+)_3p	22	3273110	3273131	+	TTATTGAGTTTTGTATTTTTCT
24/5063142-5063213(+)_5p	24	5063148	5063169	+	TGCAGTGAACATGACCCAGACA
24/5063142-5063213(+)_3p	24	5063191	5063212	+	TGGGGCTTGTTCTGCTGCTGCT
24/12967802-12967877(-)_5p	24	12967848	12967869	-	TGAGCTAAACCAACAACTTTTG
24/12967802-12967877(-)_3p	24	12967810	12967831	-	TGGGTTATTGGTTTGGAACACA
24/22892647-22892711(-)_5p	24	22892689	22892709	-	AGTGGCAGTCAGGACCTGGAG
24/22892647-22892711(-)_3p	24	22892651	22892671	-	TTCAGTCTTTGGCCTGCCTCT
24/25522856-25522920(-)_5p	24	25522896	25522916	-	TGGACTGGCGTCCCGAGGTCA
24/25522856-25522920(-)_3p	24	25522862	25522881	-	TGCCCCGGGACACCATTCGG
24/39048198-39048268(+)_5p	24	39048206	39048226	+	TTCTCCTCCTCCCAGCCAGGT
24/39048198-39048268(+)_3p	24	39048242	39048264	+	TCTGGGATGGGGGGCGGGGAAGG
24/46482522-46482587(+)_5p	24	46482522	46482544	+	TGGCACCCGTAGCTGGGAGGTAG
24/46482522-46482587(+)_3p	24	46482565	46482586	+	TTCCTTCCGGCCACTGGGCCCT
25/7638700-7638766(+)_5p	25	7638707	7638728	+	ACTTACACGTGGCTTTTTTACT
25/7638700-7638766(+)_3p	25	7638742	7638761	+	TGAAAAAGCCACGTGTAAGT
26/37475852-37475909(-)_5p	26	37475888	37475909	-	TGGGAGAGAGCCCGAGCGCAGC
26/37475852-37475909(-)_3p	26	37475854	37475874	-	TGCGGTCTGTCCCTTCCCCGG
27/4015234-4015301(-)_5p	27	4015279	4015301	-	CCACGAGGGAGGCGGCGGACTGC
27/4015234-4015301(-)_3p	27	4015235	4015256	-	GGTCCTCTGTTTCCCTCGTGCT
27/7687440-7687513(+)_5p	27	7687451	7687472	+	CAGCGGCGGCCGTGCAGGTGCT
27/7687440-7687513(+)_3p	27	7687486	7687506	+	TACCTGTCCGCCCGGCGCTGC
27/34484954-34485016(-)_5p	27	34484995	34485016	-	CCTTCTCGCTGATCTCAGGCCT
27/34484954-34485016(-)_3p	27	34484955	34484976	-	CCCTGAGAACTGCAAGTTGGCT
28/14231912-14231979(-)_5p	28	14231954	14231975	-	GTGGGGCTGGAGCAGCCAGGGA
28/14231912-14231979(-)_3p	28	14231916	14231938	-	TTTTGGCTGGACCTGCCCCAGCT
28/21274742-21274813(-)_5p	28	21274792	21274813	-	TGCCGGGAAACTACAGGACCGA
28/21274742-21274813(-)_3p	28	21274744	21274764	-	CCTCCTGGGTTTTCTTTGGCA
28/40247886-40247962(-)_5p	28	40247933	40247955	-	GAGCTGTCGGGTTGCACTCGGCG
28/40247886-40247962(-)_3p	28	40247893	40247914	-	CTCGTGTCACCCGTCACTTCAC
3/15387052-15387126(+)_5p	3	15387060	15387081	+	AGGAGTCAGTCACTCTCAGGGT
3/15387052-15387126(+)_3p	3	15387101	15387122	+	CCTGAGAGTGAGTACCTCCTGA
3/35437734-35437810(+)_5p	3	35437742	35437763	+	TTCAGAGCCCTCCTACAATGTG
3/35437734-35437810(+)_3p	3	35437784	35437804	+	ATTTGTAGGGCAGCTCTGCGG
3/71615149-71615222(+)_5p	3	71615157	71615178	+	ATCTTGTTAGTATTGTGTACTT
3/71615149-71615222(+)_3p	3	71615194	71615215	+	TAAGTACAGAACACTAGCAAGA
3/84489968-84490044(-)_5p	3	84490016	84490037	-	AATACTCCCACAGCCCTCTGCT
3/84489968-84490044(-)_3p	3	84489975	84489996	-	TGGAGGCTCATGGAAGTATTTT
3/89188779-89188838(-)_5p	3	89188817	89188838	-	ATCGGGATGCTGTTTAGATTGT
3/89188779-89188838(-)_3p	3	89188782	89188802	-	CATCTTGACAGGCATCCTGCT
3/91623821-91623880(+)_5p	3	91623821	91623841	+	TGCTGTCGGGAGACGCCTAGC
3/91623821-91623880(+)_3p	3	91623860	91623880	+	TTGTTGGGTGTCCTCCTGCAG
3/91819518-91819578(-)_5p	3	91819558	91819578	-	GCAAGTCCAGGCCACCTCTGG
3/91819518-91819578(-)_3p	3	91819519	91819539	-	CCTGTGTGCTTGGACTGGTCT
30/10421046-10421110(-)_5p	30	10421087	10421110	-	TTAAGGCACCTGAGTCAGACCGGT
30/10421046-10421110(-)_3p	30	10421046	10421069	-	CATCTGACTAGTGGAGCCTTTTCT
30/23619736-23619806(-)_5p	30	23619785	23619803	-	AAGCTACCCGGATGCCCCT
30/23619736-23619806(-)_3p	30	23619740	23619761	-	TCAGGGGTGCCCGGGTGGCTCA
31/33913940-33913998(+)_5p	31	33913940	33913961	+	TGCTGCACGGTGTTGCACGGTG
31/33913940-33913998(+)_3p	31	33913976	33913995	+	ACGGTGCTGCGCGGTGCTGC
32/1515732-1515788(+)_5p	32	1515732	1515752	+	AAGTCGGAGACCCTGGAAGCT
32/1515732-1515788(+)_3p	32	1515766	1515787	+	CACGCCAGGCGGTGCTCCGACT
32/22278067-22278124(-)_5p	32	22278103	22278124	-	CTTGATAGGTGAGATGAAATTG
32/22278067-22278124(-)_3p	32	22278069	22278089	-	TTTCATCTATCTTATCAAACT
33/28347611-28347671(-)_5p	33	28347652	28347671	-	CTCGGGGGTCACTGACCATC
33/28347611-28347671(-)_3p	33	28347613	28347633	-	CTTGGTCTGGGACCTCGCAGA
36/14003329-14003410(-)_5p	36	14003379	14003400	-	TGCCACCCGGGCTGCCCACTGA
36/14003329-14003410(-)_3p	36	14003337	14003359	-	TTGTGGCACCTGGATGGCTCAGT
4/35856577-35856639(+)_5p	4	35856580	35856600	+	TAGAGGGCAGGGCAGAGACAG
4/35856577-35856639(+)_3p	4	35856618	35856638	+	AACCTCTGCCCTGTGCCTACA
4/39521096-39521169(-)_5p	4	39521144	39521165	-	TGAGTGAGCCGGACCCAGCAAG
4/39521096-39521169(-)_3p	4	39521100	39521123	-	TCCTGGGTCTGCTGCTTCCTCAGT
5/56526222-56526290(+)_5p	5	56526222	56526245	+	AGGGGGCCTGGGAGCCAAGTGGGG
5/56526222-56526290(+)_3p	5	56526268	56526290	+	TCACTGTTCCCAGGCCCCCTAGA
6/12878996-12879065(-)_5p	6	12879037	12879058	-	CACCTGGCATCTTGCTGTCGTC
6/12878996-12879065(-)_3p	6	12879003	12879024	-	TGGCAGCATGATGCCAGGGCAG
6/39910577-39910636(-)_5p	6	39910617	39910636	-	CCCCCACCCCAGGTCTAGCT
6/39910577-39910636(-)_3p	6	39910577	39910598	-	AGCTGACCTTGGACGGGGCCGT
8/42665000-42665064(-)_5p	8	42665042	42665064	-	CCAGGAGGGCTATCTGAGCAGCT
8/42665000-42665064(-)_3p	8	42665004	42665025	-	TGGCTCAGATTCCCCCACCTTG
9/9465133-9465207(+)_5p	9	9465143	9465163	+	TCAAGGGACACAGGTAACTTT
9/9465133-9465207(+)_3p	9	9465179	9465200	+	AAAATTACCTGTGTCCCTTGAT
9/22412451-22412517(-)_5p	9	22412496	22412517	-	TTTGGGGGTCAGAATAAGGGCT
9/22412451-22412517(-)_3p	9	22412454	22412476	-	AGAAGCCCTTTATCTGTCCTCCA
9/23698122-23698183(-)_5p	9	23698161	23698183	-	ATGGGGGACTGGAGATCAGAGCT
9/23698122-23698183(-)_3p	9	23698122	23698142	-	ACCTGGTTTCCTCCCTCACCC
9/60446487-60446563(+)_5p	9	60446497	60446518	+	CCTGGCCTCTTGAGAAGCTGGA
9/60446487-60446563(+)_3p	9	60446535	60446556	+	AGCTTCTGAGAGAGTCTGGGGA
9/60777545-60777611(-)_5p	9	60777586	60777610	-	GCTTAGCCCAGTTGGTGTGACATCT
9/60777545-60777611(-)_3p	9	60777549	60777571	-	TGATGCCACATCTGGGCTCTGAG
JH373668.1/13007-13064(+)_5p	JH373668.1	13007	13028	+	TATCCAGAAAGGCGCTCGTTAT
JH373668.1/13007-13064(+)_3p	JH373668.1	13042	13063	+	AACGAGTACCTTTCTGGATTGA
X/15639699-15639775(-)_5p	X	15639744	15639768	-	AGGTGCGTGGAGAGTGGTGCCTGGA
X/15639699-15639775(-)_3p	X	15639706	15639727	-	CACGCCCTTTCCCCGTGCCTTG
X/32945413-32945490(-)_5p	X	32945462	32945483	-	TGTTCCAAGCAGCTGTCTGCTT
X/32945413-32945490(-)_3p	X	32945420	32945441	-	ACCAGCAGAGGCTTGGAGCAGG
X/37879006-37879067(-)_5p	X	37879042	37879064	-	CTCCGGGACTCGCCACCGTGTTC
X/37879006-37879067(-)_3p	X	37879009	37879029	-	AACGTTGGCAGCCCCAGATCT
X/55489331-55489397(+)_5p	X	55489338	55489359	+	GACAGAGAGACCCTTGGTATTG
X/55489331-55489397(+)_3p	X	55489373	55489394	+	ATACTAAGGGTCTCTCTGATGT
