# Supplementary material for: An Improved microRNA Annotation of the Canine Genome
Source: PLoS One. 2016 Apr 27;11(4):e0153453. doi: 10.1371/journal.pone.0153453 (PMC4847789; doi:10.1371/journal.pone.0153453)
Supplement: S5 Table — (ZIP) [file pone.0153453.s016.zip › S5_Table.fa]

1/17593857-17593917(+)_miR-3591_high
CTATTTAGTGTGATAATGGCGTTTGATAGTTTGGACACAAACACCATTGTCACACTCCACA
...TTTAGTGTGATAATGGCGTTTG....................................	24
...TTTAGTGTGATAATGGCGTTT.....................................	3
...TTTAGTGTGATAATGGCGTTTGA...................................	3
...TTTAGTGTGATAATGGCGTT......................................	1
......(((((((((((((.(((((............))))).)))))))))))))..... (-23.60)

1/17593858-17593915(-)_cfa-mir-122_high
TGGAGTGTGACAATGGTGTTTGTGTCCAAACTATCAAACGCCATTATCACACTAAATA
TGGAGTGTGACAATGGTGTTT.....................................	389
TGGAGTGTGACAATGGTGTTTG....................................	360
TGGAGTGTGACAATGGTGTTTGT...................................	177
TGGAGTGTGACAATGGTGTT......................................	17
TGGAGTGTGACAATGGTGT.......................................	11
....................................AACGCCATTATCACACTAAAT.	5
TGGAGTGTGACAATGGTG........................................	4
TGGAGTGTGACAATGGT.........................................	3
TGGAGTGTGACAATGG..........................................	1
.GGAGTGTGACAATGGTGTTT.....................................	1
......GTGACAATGGTGTTTG....................................	1
TGGAGTGTGACAATGGTGTTTGTG..................................	1
...................................AAACGCCATTATCACACTAAA..	1
...................................AAACGCCATTATCACACTAAAT.	1
...(((((((.(((((((((((.((....))...))))))))))).)))))))..... (-24.90)

1/44444979-44445123(-)_cfa-mir-8873b_low
GTCCGGGCCCTGCGCTGCTGGAATTGTGCTCCCGGCCGCGGCTCCTGAAGGCAGCAGGTGCAGCCCCCTCCGCGTGGAGCTGCGACCTGAGCTGCTTCTGAGGCCCCACCAGGTGTGCGCTCCAGCCCTTTACCGCGCTTGCCCG
...(((((...((((.((((((..((..(.((.((..(.(((..(.((((.(((((((((((((.(((.....).)).))))).))))..)))))))).)..))))..)).)).)..)).))))))........))))..))))) (-67.90)

1/49030637-49030693(-)_cfa-mir-1836_high
TAGGCCATGGTAGATAGAGATGGAGTAACCATTTCATCTCATCTGCACTGCCCAGAC
TAGGCCATGGTAGATAGAGATGG..................................	24
TAGGCCATGGTAGATAGAGATG...................................	5
TAGGCCATGGTAGATAGAGATGGA.................................	3
.AGGCCATGGTAGATAGAGATGGA.................................	2
TAGGCCATGGTAGATAGAGA.....................................	1
..................................CATCTCATCTGCACTGCCCA...	1
..(((....((((((.((((((((((....))))))))))))))))...)))..... (-23.10)

1/71677608-71677669(-)_cfa-mir-24-1_high
GGTGCCTACTGAGCTGATATCAGTTCTCATTGTACACACTGGCTCAGTTCAGCAGGAACAGG
.......................................TGGCTCAGTTCAGCAGGAAC...	248185
.......................................TGGCTCAGTTCAGCAGGAACAG.	109126
.......................................TGGCTCAGTTCAGCAGGAACA..	58899
......................................CTGGCTCAGTTCAGCAGGAAC...	7879
.......................................TGGCTCAGTTCAGCAGGAA....	4920
.......................................TGGCTCAGTTCAGCAGGAACAGG	3697
.......................................TGGCTCAGTTCAGCAGGA.....	3026
......................................CTGGCTCAGTTCAGCAGGAACA..	2248
.GTGCCTACTGAGCTGATATCAGT......................................	737
.GTGCCTACTGAGCTGATATCA........................................	589
.......................................TGGCTCAGTTCAGCAGG......	384
.GTGCCTACTGAGCTGATATC.........................................	375
......................................CTGGCTCAGTTCAGCAGGAACAG.	365
......................................CTGGCTCAGTTCAGCAGGAA....	287
........................................GGCTCAGTTCAGCAGGAAC...	258
........................................GGCTCAGTTCAGCAGGAACAG.	175
......................................CTGGCTCAGTTCAGCAGGA.....	165
..TGCCTACTGAGCTGATATCAGT......................................	119
.GTGCCTACTGAGCTGATATCAG.......................................	100
GGTGCCTACTGAGCTGATATCA........................................	95
..TGCCTACTGAGCTGATATCA........................................	94
........................................GGCTCAGTTCAGCAGGAACA..	93
.GTGCCTACTGAGCTGATAT..........................................	53
..TGCCTACTGAGCTGATATC.........................................	46
GGTGCCTACTGAGCTGATATC.........................................	45
.......................................TGGCTCAGTTCAGCAG.......	30
......................................CTGGCTCAGTTCAGCAGGAACAGG	29
GGTGCCTACTGAGCTGATAT..........................................	28
.GTGCCTACTGAGCTGATA...........................................	23
.........................................GCTCAGTTCAGCAGGAAC...	23
GGTGCCTACTGAGCTGATATCAGT......................................	21
......................................CTGGCTCAGTTCAGCAGG......	13
..TGCCTACTGAGCTGATAT..........................................	11
........................................GGCTCAGTTCAGCAGGAA....	11
............................................CAGTTCAGCAGGAACAG.	11
........................................GGCTCAGTTCAGCAGGAACAGG	11
.........................................GCTCAGTTCAGCAGGAACAGG	11
.........................................GCTCAGTTCAGCAGGAACAG.	10
GGTGCCTACTGAGCTGAT............................................	8
GGTGCCTACTGAGCTGATATCAG.......................................	8
........................................GGCTCAGTTCAGCAGGA.....	8
...........................................TCAGTTCAGCAGGAAC...	8
.GTGCCTACTGAGCTGA.............................................	7
...........................................TCAGTTCAGCAGGAACAG.	7
.GTGCCTACTGAGCTGAT............................................	6
..TGCCTACTGAGCTGATATCAG.......................................	6
..TGCCTACTGAGCTGATA...........................................	5
...........................................TCAGTTCAGCAGGAACA..	5
............................................CAGTTCAGCAGGAACA..	5
.GTGCCTACTGAGCTGATATCAGTT.....................................	4
..........................................CTCAGTTCAGCAGGAAC...	4
..........................................CTCAGTTCAGCAGGAACA..	4
GGTGCCTACTGAGCTG..............................................	3
..TGCCTACTGAGCTGAT............................................	3
......................................CTGGCTCAGTTCAGCA........	3
.........................................GCTCAGTTCAGCAGGA.....	3
.........................................GCTCAGTTCAGCAGGAACA..	3
GGTGCCTACTGAGCTGATA...........................................	2
..TGCCTACTGAGCTGATATCAGTT.....................................	2
.............................................AGTTCAGCAGGAACAG.	2
.....CTACTGAGCTGATATCA........................................	1
........CTGAGCTGATATCAGT......................................	1
...GCCTACTGAGCTGATATCAGTTCT...................................	1
......................GTTCTCATTGTACACACTG.....................	1
........................TCTCATTGTACACACTGGCT..................	1
.............................TTGTACACACTGGCTCAGTTCAGC.........	1
.........................................GCTCAGTTCAGCAGGAA....	1
..........................................CTCAGTTCAGCAGGAACAG.	1
............................................CAGTTCAGCAGGAACAGG	1
.((.(((.(((((((((..(((((.............))))).))))))))).))).))... (-20.62)

1/71677609-71677673(+)_mir-3074_high
CTGTTCCTGCTGAACTGAGCCAGTGTGTACAATGAGAACTGATATCAGCTCAGTAGGCACCGGAG
...TTCCTGCTGAACTGAGCCAGT.........................................	32
..GTTCCTGCTGAACTGAGCCAGT.........................................	22
.TGTTCCTGCTGAACTGAGCCA...........................................	9
.TGTTCCTGCTGAACTGAGCCAGT.........................................	5
...TTCCTGCTGAACTGAGCCA...........................................	4
..GTTCCTGCTGAACTGAGCCAG..........................................	4
....TCCTGCTGAACTGAGCCAGT.........................................	3
..GTTCCTGCTGAACTGAGCCA...........................................	1
.TGTTCCTGCTGAACTGAGCCAG..........................................	1
(((..((((((((.((((..((((.............))))...)))).))))))))...))).. (-22.42)

1/71678117-71678179(-)_cfa-mir-27b_high
AGAGCTTAGCTGATTGGTGAACAGTGACTGGTTTCCGCTTTGTTCACAGTGGCTAAGTTCTGC
..........................................TTCACAGTGGCTAAGTTCTGC	1236767
..........................................TTCACAGTGGCTAAGTTCTG.	176618
..........................................TTCACAGTGGCTAAGTTCT..	64424
..........................................TTCACAGTGGCTAAGTTC...	9169
.........................................GTTCACAGTGGCTAAGTTCTGC	1741
...........................................TCACAGTGGCTAAGTTCTGC	1245
..........................................TTCACAGTGGCTAAGT.....	772
AGAGCTTAGCTGATTGGTGAACA........................................	495
AGAGCTTAGCTGATTGGTGAAC.........................................	460
..........................................TTCACAGTGGCTAAGTT....	448
.........................................GTTCACAGTGGCTAAGTTCTG.	361
.............................................ACAGTGGCTAAGTTCTGC	272
............................................CACAGTGGCTAAGTTCTGC	227
...........................................TCACAGTGGCTAAGTTCTG.	149
..............................................CAGTGGCTAAGTTCTGC	146
.........................................GTTCACAGTGGCTAAGTTCT..	125
...............................................AGTGGCTAAGTTCTGC	82
...........................................TCACAGTGGCTAAGTTCT..	81
.............................................ACAGTGGCTAAGTTCTG.	44
............................................CACAGTGGCTAAGTTCTG.	39
AGAGCTTAGCTGATTGGTGA...........................................	27
AGAGCTTAGCTGATTGGTGAA..........................................	27
AGAGCTTAGCTGATTGGTGAACAG.......................................	23
AGAGCTTAGCTGATTGGTGAACAGT......................................	20
..............................................CAGTGGCTAAGTTCTG.	20
............................................CACAGTGGCTAAGTTCT..	14
.......................GTGACTGGTTTCCGCTTTG.....................	13
.............................................ACAGTGGCTAAGTTCT..	13
AGAGCTTAGCTGATTGGTG............................................	4
...........................................TCACAGTGGCTAAGTTC...	4
............................................CACAGTGGCTAAGTTC...	3
.......................................TTGTTCACAGTGGCTAAGTTCT..	3
......TAGCTGATTGGTGAACA........................................	2
AGAGCTTAGCTGATTGGT.............................................	1
.GAGCTTAGCTGATTGGTG............................................	1
....CTTAGCTGATTGGTGAAC.........................................	1
...GCTTAGCTGATTGGTGAACA........................................	1
.....TTAGCTGATTGGTGAACAG.......................................	1
........GCTGATTGGTGAACAG.......................................	1
AGAGCTTAGCTGATTGGTGAACAGTG.....................................	1
..........TGATTGGTGAACAGTGAC...................................	1
..........TGATTGGTGAACAGTGACTG.................................	1
...............GGTGAACAGTGACTGGTT..............................	1
..........TGATTGGTGAACAGTGACTGGTTT.............................	1
.....................CAGTGACTGGTTTCCGCTTTGTT...................	1
.......................................TTGTTCACAGTGGCTAAGTTC...	1
.........................................GTTCACAGTGGCTAAGTTC...	1
........................................TGTTCACAGTGGCTAAGTTCTG.	1
......................................TTTGTTCACAGTGGCTAAGTTCTGC	1
((((((((((((....((((((((....(((...)))..))))))))..)))))))))))).. (-25.70)

1/71678353-71678406(-)_cfa-mir-23b_high
GTTCCTGGCATGCTGATTTGTGACTTAAGATTAAAATCACATTGCCAGGGATTA
...................................ATCACATTGCCAGGGATT.	3866
...................................ATCACATTGCCAGGGA...	3843
...................................ATCACATTGCCAGGGAT..	910
...................................ATCACATTGCCAGGGATTA	747
..................................AATCACATTGCCAGGGATT.	39
....................................TCACATTGCCAGGGATT.	30
..................................AATCACATTGCCAGGG....	19
..................................AATCACATTGCCAGGGAT..	15
...................GTGACTTAAGATTAAA...................	14
....................................TCACATTGCCAGGGATTA	14
....................................TCACATTGCCAGGGAT..	13
..................................AATCACATTGCCAGGGA...	11
..................TGTGACTTAAGATTAAAA..................	5
..................................AATCACATTGCCAGGGATTA	3
.........ATGCTGATTTGTGACTTAAG.........................	1
..........TGCTGATTTGTGACTTAAGA........................	1
.............TGATTTGTGACTTAAGA........................	1
..................TGTGACTTAAGATTAAAATCA...............	1
..............................TTAAAATCACATTGCCAGGGATT.	1
.....................................CACATTGCCAGGGATT.	1
((((((((((((.((((((..............)))))))).)))))))))).. (-19.84)

1/75509765-75509828(+)_cfa-mir-7-1_high
TGGAAGACTAGTGATTTTGTTGTTTTTAGATAACTAAATCGACAACAAATCACAGTCTGCCATA
TGGAAGACTAGTGATTTTGTTGTT........................................	181197
TGGAAGACTAGTGATTTTGTTGT.........................................	92532
TGGAAGACTAGTGATTTTGTTG..........................................	6473
TGGAAGACTAGTGATTTTGTT...........................................	3789
TGGAAGACTAGTGATTTTGTTGTTT.......................................	2137
TGGAAGACTAGTGATTTTGT............................................	1821
..........................................CAACAAATCACAGTCTGCCATA	673
TGGAAGACTAGTGATTTTG.............................................	327
TGGAAGACTAGTGATT................................................	310
TGGAAGACTAGTGATTTT..............................................	274
..........................................CAACAAATCACAGTCTGCCAT.	116
...........................................AACAAATCACAGTCTGCCATA	106
.GGAAGACTAGTGATTTTGTTGTT........................................	97
TGGAAGACTAGTGATTT...............................................	89
TGGAAGACTAGTGATTTTGTTGTTTT......................................	82
....AGACTAGTGATTTTGTTGTT........................................	60
...AAGACTAGTGATTTTGTTGTT........................................	47
.GGAAGACTAGTGATTTTGTTGT.........................................	45
.......CTAGTGATTTTGTTGTT........................................	44
....AGACTAGTGATTTTGTTGT.........................................	28
.......CTAGTGATTTTGTTGT.........................................	28
..........................................CAACAAATCACAGTCTGCCA..	26
..GAAGACTAGTGATTTTGTTGTT........................................	24
...........................................AACAAATCACAGTCTGCCAT.	18
TGGAAGACTAGTGATTTTGTTGTTTTT.....................................	15
...AAGACTAGTGATTTTGTTGT.........................................	14
......ACTAGTGATTTTGTTGTT........................................	8
..........................................CAACAAATCACAGTCTGC....	8
..........................................CAACAAATCACAGTCTGCC...	8
.GGAAGACTAGTGATTTTGTTG..........................................	7
........TAGTGATTTTGTTGTT........................................	7
..GAAGACTAGTGATTTTGTTGT.........................................	5
......ACTAGTGATTTTGTTGT.........................................	5
...........................................AACAAATCACAGTCTGCCA..	5
...AAGACTAGTGATTTTGT............................................	2
....AGACTAGTGATTTTGT............................................	2
..GAAGACTAGTGATTTTGTT...........................................	2
...AAGACTAGTGATTTTGTT...........................................	2
....AGACTAGTGATTTTGTT...........................................	2
......ACTAGTGATTTTGTTG..........................................	2
.....GACTAGTGATTTTGTTGT.........................................	2
.GGAAGACTAGTGATTTTGTTGTTT.......................................	2
..GAAGACTAGTGATTTTGTTG..........................................	1
....AGACTAGTGATTTTGTTG..........................................	1
.....GACTAGTGATTTTGTTGTT........................................	1
...AAGACTAGTGATTTTGTTGTTT.......................................	1
....AGACTAGTGATTTTGTTGTTT.......................................	1
.......CTAGTGATTTTGTTGTTT.......................................	1
.............................ATAACTAAATCGACAACAAATC.............	1
...............................AACTAAATCGACAACAAATCAC...........	1
..........................................CAACAAATCACAGTCT......	1
...........................................AACAAATCACAGTCTGCC...	1
.............................................CAAATCACAGTCTGCCATA	1
(((.(((((.(((((((.(((((((((((....)))))..)))))))))))))))))).))).. (-25.00)

1/86818494-86818553(+)_cfa-mir-204_high
TTCCCTTTGTCATCCTATGCCTGAGAATATATGAAGGAGGCTGGGAAGGCAAAGGGACGT
TTCCCTTTGTCATCCTATGCCT......................................	24396
TTCCCTTTGTCATCCTATGCCTG.....................................	3884
TTCCCTTTGTCATCCTATGCC.......................................	1269
TTCCCTTTGTCATCCTATGCCTGA....................................	403
TTCCCTTTGTCATCCTATGC........................................	398
.......................................GCTGGGAAGGCAAAGGGACGT	331
TTCCCTTTGTCATCCTATG.........................................	59
.......................................GCTGGGAAGGCAAAGGGACG.	38
.TCCCTTTGTCATCCTATGCCT......................................	30
TTCCCTTTGTCATCCTAT..........................................	12
...CCTTTGTCATCCTATGCCT......................................	10
.TCCCTTTGTCATCCTATGCCTG.....................................	10
TTCCCTTTGTCATCCT............................................	6
TTCCCTTTGTCATCCTA...........................................	4
....CTTTGTCATCCTATGCCT......................................	4
.....TTTGTCATCCTATGCCT......................................	3
....CTTTGTCATCCTATGCCTG.....................................	3
.TCCCTTTGTCATCCTATGCC.......................................	2
.TCCCTTTGTCATCCTATGC........................................	1
...CCTTTGTCATCCTATGC........................................	1
...CCTTTGTCATCCTATGCC.......................................	1
....CTTTGTCATCCTATGCC.......................................	1
..CCCTTTGTCATCCTATGCCT......................................	1
......TTGTCATCCTATGCCT......................................	1
.....TTTGTCATCCTATGCCTG.....................................	1
TTCCCTTTGTCATCCTATGCCTGAG...................................	1
TTCCCTTTGTCATCCTATGCCTGAGA..................................	1
.......................................GCTGGGAAGGCAAAGG.....	1
.......................................GCTGGGAAGGCAAAGGGA...	1
.......................................GCTGGGAAGGCAAAGGGAC..	1
........................................CTGGGAAGGCAAAGGGACGT	1
.((((((((((.(((((.((((...............))))))))).))))))))))... (-27.76)

1/93194328-93194382(+)_cfa-mir-101-2_high
GGTTATCATGGTACCGATGCTGTATATCTGAAAGGTACAGTACTGTGATAACTGA
..................................GTACAGTACTGTGATAACTGA	258001
...................................TACAGTACTGTGATAACTGA	244091
..................................GTACAGTACTGTGATAACTG.	30790
..................................GTACAGTACTGTGATAACT..	25872
...................................TACAGTACTGTGATAACTG.	18928
...................................TACAGTACTGTGATAACT..	8542
..................................GTACAGTACTGTGATA.....	1535
..................................GTACAGTACTGTGATAAC...	982
...................................TACAGTACTGTGATAAC...	538
.......................................GTACTGTGATAACTGA	287
....................................ACAGTACTGTGATAACTGA	167
.....................................CAGTACTGTGATAACTGA	103
...................................TACAGTACTGTGATAA....	88
.................................GGTACAGTACTGTGATAACTGA	77
..................................GTACAGTACTGTGATAA....	41
.................................GGTACAGTACTGTGATAACT..	28
......................................AGTACTGTGATAACTGA	27
....................................ACAGTACTGTGATAACTG.	20
.................................GGTACAGTACTGTGATAACTG.	16
.....................................CAGTACTGTGATAACTG.	13
....................................ACAGTACTGTGATAACT..	11
.....................................CAGTACTGTGATAACT..	8
.................................GGTACAGTACTGTGATAAC...	3
......................TATATCTGAAAGGTACAGTACTG..........	2
......................................AGTACTGTGATAACTG.	2
.......ATGGTACCGATGCTGTATATCTGA........................	1
........TGGTACCGATGCTGTATATCTGAAAGG....................	1
....................TGTATATCTGAAAGGTACAGTA.............	1
................................AGGTACAGTACTGTGA.......	1
.........................ATCTGAAAGGTACAGTACTGTGAT......	1
................................AGGTACAGTACTGTGATAACT..	1
..............................AAAGGTACAGTACTGTGATAACTGA	1
................................AGGTACAGTACTGTGATAACTGA	1
((((((((((((((.(.((((............))))).)))))))))))))).. (-18.90)

1/97902012-97902136(-)_cfa-let-7d_high
AAATGGGTTCCTAGGAAGAGGTAGTAGGTTGCATAGTTTTAGGGCAGGGATTTTGCCCACAAGGAGGTAACTATACGACCTGCTGCCTTTCTTAGGGCCTTATTACTCCACGGTAACCTGCTCTT
................AGAGGTAGTAGGTTGCATAGTT.......................................................................................	15877
................AGAGGTAGTAGGTTGCATAGT........................................................................................	6737
......................................................................CTATACGACCTGCTGCCTTTCT.................................	5522
................AGAGGTAGTAGGTTGCATAGTTT......................................................................................	1154
......................................................................CTATACGACCTGCTGCCTTTC..................................	1152
.......................................................................TATACGACCTGCTGCCTTTCT.................................	580
................AGAGGTAGTAGGTTGCATAG.........................................................................................	484
................AGAGGTAGTAGGTTGCAT...........................................................................................	260
......................................................................CTATACGACCTGCTGCCTTT...................................	158
.......................................................................TATACGACCTGCTGCCTTTC..................................	119
................AGAGGTAGTAGGTTGCATA..........................................................................................	112
................AGAGGTAGTAGGTTGCA............................................................................................	45
.................GAGGTAGTAGGTTGCATAGTT.......................................................................................	40
......................................................................CTATACGACCTGCTGCCTTTCTT................................	34
......................................................................CTATACGACCTGCTGCC......................................	26
......................................................................CTATACGACCTGCTGCCTT....................................	25
................AGAGGTAGTAGGTTGCATAGTTTT.....................................................................................	24
......................................................................CTATACGACCTGCTGCCT.....................................	23
...............AAGAGGTAGTAGGTTGCATAGT........................................................................................	21
......................................................................CTATACGACCTGCTGC.......................................	18
................AGAGGTAGTAGGTTGC.............................................................................................	17
...............AAGAGGTAGTAGGTTGCATAGTT.......................................................................................	15
.....................TAGTAGGTTGCATAGTT.......................................................................................	11
.................GAGGTAGTAGGTTGCATAGT........................................................................................	10
.......................................................................TATACGACCTGCTGCCTTT...................................	10
......................AGTAGGTTGCATAGTT.......................................................................................	7
...........................................................................CGACCTGCTGCCTTTCT.................................	5
.......................................................................TATACGACCTGCTGCCTTTCTT................................	5
.................GAGGTAGTAGGTTGCATAGTTT......................................................................................	3
...............AAGAGGTAGTAGGTTGCATAG.........................................................................................	2
....................GTAGTAGGTTGCATAGTT.......................................................................................	2
.......................GTAGGTTGCATAGTTT......................................................................................	2
.......................................................................TATACGACCTGCTGCC......................................	2
.......................................................................TATACGACCTGCTGCCT.....................................	2
...............AAGAGGTAGTAGGTTGCA............................................................................................	1
..................AGGTAGTAGGTTGCATAGT........................................................................................	1
.....................TAGTAGGTTGCATAGT........................................................................................	1
..................AGGTAGTAGGTTGCATAGTT.......................................................................................	1
...................GGTAGTAGGTTGCATAGTT.......................................................................................	1
...............AAGAGGTAGTAGGTTGCATAGTTT......................................................................................	1
.................GAGGTAGTAGGTTGCATAGTTTT.....................................................................................	1
......................................TTAGGGCAGGGATTTTGCCCACA................................................................	1
...........................................................................CGACCTGCTGCCTTTC..................................	1
.....................................................................ACTATACGACCTGCTGCCTTTCT.................................	1
........................................................................ATACGACCTGCTGCCTTTCT.................................	1
........................................................................ATACGACCTGCTGCCTTTCTT................................	1
...........................................................................................TTAGGGCCTTATTACT..................	1
.((((((..(((((((.((((((((((((((.((((((...((((((.....)))))).(.....)..)))))).)))))))))))))))))))))..))))))..................... (-50.20)

1/97903931-97904008(-)_cfa-let-7f_high
TGAGGTAGTAGATTGTATAGTTGTGGGGTAGTGATTTTACCCTGTTCAGGAGATAACTATACAATCTATTGCCTTCCC
TGAGGTAGTAGATTGTATAGTT........................................................	709072
TGAGGTAGTAGATTGTATAGT.........................................................	203956
TGAGGTAGTAGATTGTATAG..........................................................	16969
TGAGGTAGTAGATTGTAT............................................................	15788
TGAGGTAGTAGATTGTATA...........................................................	6937
TGAGGTAGTAGATTGTA.............................................................	3484
TGAGGTAGTAGATTGTATAGTTG.......................................................	2000
TGAGGTAGTAGATTGT..............................................................	1770
......AGTAGATTGTATAGTT........................................................	888
.....TAGTAGATTGTATAGTT........................................................	675
.GAGGTAGTAGATTGTATAGTT........................................................	632
....GTAGTAGATTGTATAGTT........................................................	181
.GAGGTAGTAGATTGTATAGT.........................................................	168
.....TAGTAGATTGTATAGT.........................................................	152
TGAGGTAGTAGATTGTATAGTTGT......................................................	94
...GGTAGTAGATTGTATAGTT........................................................	90
..AGGTAGTAGATTGTATAGTTGT......................................................	74
....GTAGTAGATTGTATAGT.........................................................	45
........................................................CTATACAATCTATTGCCTTCC.	42
........................................................CTATACAATCTATTGCCTTCCC	41
..AGGTAGTAGATTGTATAGTT........................................................	26
......................................................AACTATACAATCTATTGCCTTC..	24
.GAGGTAGTAGATTGTATAG..........................................................	17
.GAGGTAGTAGATTGTAT............................................................	16
...GGTAGTAGATTGTATAGT.........................................................	16
.......GTAGATTGTATAGTTG.......................................................	16
.GAGGTAGTAGATTGTATA...........................................................	10
..AGGTAGTAGATTGTATAGTTG.......................................................	9
.GAGGTAGTAGATTGTA.............................................................	8
..AGGTAGTAGATTGTATAGT.........................................................	7
....GTAGTAGATTGTATAG..........................................................	6
..................................................AGATAACTATACAATCTATTGCC.....	6
.GAGGTAGTAGATTGTATAGTTG.......................................................	4
......AGTAGATTGTATAGTTG.......................................................	4
......................................................AACTATACAATCTATTGCCTT...	4
...GGTAGTAGATTGTATAG..........................................................	3
.......GTAGATTGTATAGTTGT......................................................	3
TGAGGTAGTAGATTGTATAGTTGTG.....................................................	3
..............................GTGATTTTACCCTGTTC...............................	2
......................................................AACTATACAATCTATTGCCTTCC.	2
..AGGTAGTAGATTGTAT............................................................	1
...GGTAGTAGATTGTATA...........................................................	1
...GGTAGTAGATTGTATAGTTG.......................................................	1
.....TAGTAGATTGTATAGTTG.......................................................	1
TGAGGTAGTAGATTGTATAGTTGTGGG...................................................	1
.....TAGTAGATTGTATAGTTGTGGGG..................................................	1
...............................TGATTTTACCCTGTTC...............................	1
......................................................AACTATACAATCTATTGCC.....	1
......................................................AACTATACAATCTATTGCCT....	1
.....................................................TAACTATACAATCTATTGCCTT...	1
........................................................CTATACAATCTATTGCCTT...	1
.....................................................TAACTATACAATCTATTGCCTTC..	1
.......................................................ACTATACAATCTATTGCCTTC..	1
.......................................................ACTATACAATCTATTGCCTTCC.	1
.........................................................TATACAATCTATTGCCTTCC.	1
.........................................................TATACAATCTATTGCCTTCCC	1
.((((((((((((((((((((((((((((((.....))))))).........)))))))))))))))))))))))... (-37.90)

1/97904313-97904387(-)_let-7a_high
ATGAGGTAGTAGGTTGTATAGTTTTAGGGTCACACCCACCACTGGGAGATAACTATACAATCTACTGTCTTTCCT
.TGAGGTAGTAGGTTGTATAGTT....................................................	390455
.TGAGGTAGTAGGTTGTATAGT.....................................................	117074
.TGAGGTAGTAGGTTGTATAGTTT...................................................	18617
.TGAGGTAGTAGGTTGTATAG......................................................	11241
.TGAGGTAGTAGGTTGTAT........................................................	7046
.TGAGGTAGTAGGTTGTATA.......................................................	3620
.TGAGGTAGTAGGTTGTA.........................................................	1245
....................................................CTATACAATCTACTGTCTTTCC.	1072
.TGAGGTAGTAGGTTGT..........................................................	819
......TAGTAGGTTGTATAGTT....................................................	539
..GAGGTAGTAGGTTGTATAGTT....................................................	491
.......AGTAGGTTGTATAGTT....................................................	386
....................................................CTATACAATCTACTGTCTTTC..	379
.TGAGGTAGTAGGTTGTATAGTTTT..................................................	256
......TAGTAGGTTGTATAGT.....................................................	158
....................................................CTATACAATCTACTGTCTTT...	128
..GAGGTAGTAGGTTGTATAGT.....................................................	114
.....................................................TATACAATCTACTGTCTTTCC.	75
.....GTAGTAGGTTGTATAGTT....................................................	64
.....................................................TATACAATCTACTGTCTTTCCT	62
.......................TTAGGGTCACACCCACCACTGGGA............................	48
........GTAGGTTGTATAGTTT...................................................	46
......TAGTAGGTTGTATAGTTT...................................................	40
....GGTAGTAGGTTGTATAGTT....................................................	38
ATGAGGTAGTAGGTTGTATAGTT....................................................	32
....................................................CTATACAATCTACTGTCTTTCCT	27
.......AGTAGGTTGTATAGTTT...................................................	22
..GAGGTAGTAGGTTGTATAGTTT...................................................	19
....GGTAGTAGGTTGTATAGT.....................................................	16
ATGAGGTAGTAGGTTGTATAGT.....................................................	14
.....GTAGTAGGTTGTATAGT.....................................................	13
....................................................CTATACAATCTACTGTCT.....	11
....................................................CTATACAATCTACTGTCTT....	10
..GAGGTAGTAGGTTGTATA.......................................................	9
.................................................TAACTATACAATCTACTGTCTTT...	8
......................................................ATACAATCTACTGTCTTTCCT	8
..GAGGTAGTAGGTTGTATAG......................................................	7
...AGGTAGTAGGTTGTATAGTT....................................................	7
.TGAGGTAGTAGGTTGTATAGTTTTA.................................................	7
....................................................CTATACAATCTACTGT.......	7
.....GTAGTAGGTTGTATAGTTT...................................................	6
.......................TTAGGGTCACACCCACCACTGG..............................	6
.......................TTAGGGTCACACCCACCACTGGG.............................	6
.....................................................TATACAATCTACTGTCTTTC..	6
....................................................CTATACAATCTACTGTC......	5
ATGAGGTAGTAGGTTGTATAGTTT...................................................	4
.....................................................TATACAATCTACTGTCTTT...	4
......................................................ATACAATCTACTGTCTTTCC.	4
..GAGGTAGTAGGTTGTAT........................................................	3
.....GTAGTAGGTTGTATAG......................................................	3
.......................TTAGGGTCACACCCACCACTGGGAGA..........................	3
.........................................................CAATCTACTGTCTTTCC.	3
...AGGTAGTAGGTTGTATAGT.....................................................	2
....GGTAGTAGGTTGTATAGTTT...................................................	2
...AGGTAGTAGGTTGTATAGTTTT..................................................	2
......TAGTAGGTTGTATAGTTTT..................................................	2
.................................................TAACTATACAATCTACTGTCTTTC..	2
......................................................ATACAATCTACTGTCTTTC..	2
.................................................TAACTATACAATCTACTGTCTTTCC.	2
....GGTAGTAGGTTGTATA.......................................................	1
..GAGGTAGTAGGTTGTATAGTTTT..................................................	1
.....GTAGTAGGTTGTATAGTTTT..................................................	1
.......AGTAGGTTGTATAGTTTT..................................................	1
........GTAGGTTGTATAGTTTT..................................................	1
.........TAGGTTGTATAGTTTT..................................................	1
......TAGTAGGTTGTATAGTTTTA.................................................	1
.TGAGGTAGTAGGTTGTATAGTTTTAGG...............................................	1
.......................TTAGGGTCACACCCACCACT................................	1
.......................TTAGGGTCACACCCACCACTGGGAG...........................	1
.......................TTAGGGTCACACCCACCACTGGGAGAT.........................	1
.....................................ACCACTGGGAGATAACTAT...................	1
....................................CACCACTGGGAGATAACTATA..................	1
..............................................AGATAACTATACAATCTACTGT.......	1
..............................................AGATAACTATACAATCTACTGTC......	1
.....................................................TATACAATCTACTGTCTT....	1
...................................................ACTATACAATCTACTGTCTTTC..	1
.........................................................CAATCTACTGTCTTTC..	1
.......................................................TACAATCTACTGTCTTTCC.	1
.........................................................CAATCTACTGTCTTTCCT	1
..(((..((((((((((((((((...(((.....))).((....))....))))))))))))))))..))).... (-30.30)

1/98603965-98604081(+)_cfa-mir-8893_low
AGGAGCTTGCAGCGGCACGCTGGGAACGGCTCTAATGGAGAGGGGAGTGCGGTGCTCTGGTCCCCACACTGCAGCCTGGGCTCTGGTGCTGGCACACAGCCCCCGCCAACGCTTCAG
.((((((((..((((...(((((...((((.((...((((..(((..(((((((...(((...)))))))))).)))...)))))).))))...).))))..))))))).))))).. (-45.70)

1/103250644-103250706(-)_mir-935_high
GCAGTGGCGGGAGCGGCCCCTCGGCCATCCTCCGTCTGCCCAGTTACCGCTTCCGCTACCGCC
........................................CAGTTACCGCTTCCGCTACCGC.	533
........................................CAGTTACCGCTTCCGCTACCG..	140
.......................................CCAGTTACCGCTTCCGCTACCGC.	58
........................................CAGTTACCGCTTCCGCTACC...	36
.......................................CCAGTTACCGCTTCCGCTACCG..	18
.........................................AGTTACCGCTTCCGCTACCGC.	4
........................................CAGTTACCGCTTCCGCTACCGCC	4
..AGTGGCGGGAGCGGCCCCTCGG.......................................	3
........................................CAGTTACCGCTTCCGCTA.....	2
.......................................CCAGTTACCGCTTCCGCTACC...	2
..AGTGGCGGGAGCGGCCCCTC.........................................	1
..AGTGGCGGGAGCGGCCCCTCG........................................	1
..AGTGGCGGGAGCGGCCCCTCGGC......................................	1
........................................CAGTTACCGCTTCCGCT......	1
.......................................CCAGTTACCGCTTCCGCTAC....	1
........................................CAGTTACCGCTTCCGCTAC....	1
((.(((((((((((((...((.(((............))).))...))))))))))))).)). (-32.00)

1/103406612-103406686(-)_mir-371_high
GCCTGTGCCACTCAAACTGTGGGGGCACTTTCTGTTCTAGGTAGGAAAGTGCCGCCATTTTTTGAGTGTCCCCGG
.........ACTCAAACTGTGGGGGCACTTT............................................	22
.........ACTCAAACTGTGGGGGCACTTTC...........................................	11
.........ACTCAAACTGTGGGGGCAC...............................................	4
.........ACTCAAACTGTGGGGGCACTT.............................................	3
.........ACTCAAACTGTGGGGGCACT..............................................	2
..............................................AAGTGCCGCCATTTTTTGAGTGT......	2
.........ACTCAAACTGTGGGGGC.................................................	1
.((.(.(.((((((((..((((.((((((((((..........)))))))))).))))..)))))))).).).)) (-35.50)

1/103406620-103406679(+)_cfa-mir-371_high
ACTCAAAAAATGGCGGCACTTTCCTACCTAGAACAGAAAGTGCCCCCACAGTTTGAGTGG
ACTCAAAAAATGGCGGCACTTT......................................	29
ACTCAAAAAATGGCGGCACTT.......................................	13
.....................................AAGTGCCCCCACAGTTTGAGT..	6
.....................................AAGTGCCCCCACAGTTTGAGTGG	5
....................................AAAGTGCCCCCACAGTTTGAGT..	4
ACTCAAAAAATGGCGGCACT........................................	3
ACTCAAAAAATGGCGGCACTTTC.....................................	3
.....................................AAGTGCCCCCACAGTTTGAGTG.	3
..TCAAAAAATGGCGGCACTTTC.....................................	2
..TCAAAAAATGGCGGCACTTT......................................	1
.....................................AAGTGCCCCCACAGTTTGAG...	1
......................................AGTGCCCCCACAGTTTGAGTG.	1
(((((((...(((.(((((((((............))))))))).)))...))))))).. (-25.00)

1/103606515-103606589(-)_mir-371_high
GCCTGTGCCACTCAAACTGTGGGGGCACTTTCTGTTCTAGGTAGGAAAGTGCCGCCATTTTTTGAGTGTCCCCGG
.........ACTCAAACTGTGGGGGCACTTT............................................	22
.........ACTCAAACTGTGGGGGCACTTTC...........................................	11
.........ACTCAAACTGTGGGGGCAC...............................................	4
.........ACTCAAACTGTGGGGGCACTT.............................................	3
.........ACTCAAACTGTGGGGGCACT..............................................	2
..............................................AAGTGCCGCCATTTTTTGAGTGT......	2
.........ACTCAAACTGTGGGGGC.................................................	1
.((.(.(.((((((((..((((.((((((((((..........)))))))))).))))..)))))))).).).)) (-35.50)

1/103606523-103606582(+)_cfa-mir-371_high
ACTCAAAAAATGGCGGCACTTTCCTACCTAGAACAGAAAGTGCCCCCACAGTTTGAGTGG
ACTCAAAAAATGGCGGCACTTT......................................	29
ACTCAAAAAATGGCGGCACTT.......................................	13
.....................................AAGTGCCCCCACAGTTTGAGT..	6
.....................................AAGTGCCCCCACAGTTTGAGTGG	5
....................................AAAGTGCCCCCACAGTTTGAGT..	4
ACTCAAAAAATGGCGGCACT........................................	3
ACTCAAAAAATGGCGGCACTTTC.....................................	3
.....................................AAGTGCCCCCACAGTTTGAGTG.	3
..TCAAAAAATGGCGGCACTTTC.....................................	2
..TCAAAAAATGGCGGCACTTT......................................	1
.....................................AAGTGCCCCCACAGTTTGAG...	1
......................................AGTGCCCCCACAGTTTGAGTG.	1
(((((((...(((.(((((((((............))))))))).)))...))))))).. (-25.00)

1/104785535-104785677(+)_cfa-mir-8891_low
TGGTTCGTGCCGCGGGCGCGCTCATAAGGCCCCTCCTCCCTACCCAGTTTCGGGGTCGCCTGGTAAGGTAAAATCCTTGAACCCACTCGTTCCTGTCGCTGGGAGGGCGTCCCTTTCGCCTGTCACAGCGTCGCCGTGGGACG
......GTGCCGCGGGCGCGCTCATA.....................................................................................................................	1
.....(((.((((((.((((((....((((.....(.((((.((((((..((((..((..((((((((......)))))...)))..))..))))..)))))))))).)........)))).....)))).)))))))).))) (-62.12)

1/105400273-105400332(-)_cfa-mir-125a_high
TCCCTGAGACCCTTTAACCTGTGAGGACATCCAGGGTCACAGGTGAGGTTCTTGGGAGCC
TCCCTGAGACCCTTTAACCTGT......................................	128729
TCCCTGAGACCCTTTAACCTGTG.....................................	80693
TCCCTGAGACCCTTTAACCTGTGA....................................	15121
TCCCTGAGACCCTTTAACCTG.......................................	6478
TCCCTGAGACCCTTTAACCT........................................	1622
TCCCTGAGACCCTTTAACC.........................................	448
......................................ACAGGTGAGGTTCTTGGGAGC.	390
TCCCTGAGACCCTTTA............................................	260
TCCCTGAGACCCTTTAAC..........................................	215
..CCTGAGACCCTTTAACCTGT......................................	214
.CCCTGAGACCCTTTAACCTGTG.....................................	196
..CCTGAGACCCTTTAACCTGTG.....................................	146
.CCCTGAGACCCTTTAACCTGTGA....................................	104
.CCCTGAGACCCTTTAACCTGT......................................	90
......................................ACAGGTGAGGTTCTTGGGAGCC	76
....TGAGACCCTTTAACCTGT......................................	55
...CTGAGACCCTTTAACCTGT......................................	49
......................................ACAGGTGAGGTTCTTGGGAG..	47
......AGACCCTTTAACCTGT......................................	35
.....GAGACCCTTTAACCTGT......................................	31
..CCTGAGACCCTTTAACCTGTGA....................................	29
.......................................CAGGTGAGGTTCTTGGGAGC.	27
...CTGAGACCCTTTAACCTGTG.....................................	25
....TGAGACCCTTTAACCTGTG.....................................	21
.......................................CAGGTGAGGTTCTTGGGAGCC	18
TCCCTGAGACCCTTTAA...........................................	17
TCCCTGAGACCCTTTAACCTGTGAG...................................	15
......AGACCCTTTAACCTGTG.....................................	13
......................................ACAGGTGAGGTTCTTGGGA...	9
..CCTGAGACCCTTTAACCTG.......................................	8
...CTGAGACCCTTTAACCTGTGA....................................	8
.....GAGACCCTTTAACCTGTG.....................................	7
....TGAGACCCTTTAACCTGTGA....................................	7
.......GACCCTTTAACCTGTG.....................................	5
.....GAGACCCTTTAACCTGTGA....................................	5
.......................................CAGGTGAGGTTCTTGGGAG..	5
.CCCTGAGACCCTTTAACCTG.......................................	4
....TGAGACCCTTTAACCTG.......................................	4
......................................ACAGGTGAGGTTCTTGGG....	3
.......................................CAGGTGAGGTTCTTGGGA...	3
..CCTGAGACCCTTTAACCT........................................	2
...CTGAGACCCTTTAACCTG.......................................	2
......................................ACAGGTGAGGTTCTTG......	2
..CCTGAGACCCTTTAACC.........................................	1
.CCCTGAGACCCTTTAACCT........................................	1
....TGAGACCCTTTAACCT........................................	1
.....GAGACCCTTTAACCTG.......................................	1
......AGACCCTTTAACCTGTGA....................................	1
........ACCCTTTAACCTGTGA....................................	1
.......................................CAGGTGAGGTTCTTGG.....	1
.....................................CACAGGTGAGGTTCTTGGGAGC.	1
..........................................GTGAGGTTCTTGGGAGC.	1
..((..(((.((((..((((((((((....))....)))))))))))).)))..)).... (-26.60)

1/105400740-105400806(-)_cfa-let-7e_high
TGAGGTAGGAGGTTGTATAGTTGAGGAGGACACCCACGGAGATCACTATACGGCCTCCTAGCTTTCC
TGAGGTAGGAGGTTGTATAGTT.............................................	45005
TGAGGTAGGAGGTTGTATAGT..............................................	14173
TGAGGTAGGAGGTTGTATAGTTG............................................	1928
TGAGGTAGGAGGTTGTATAG...............................................	1830
TGAGGTAGGAGGTTGTAT.................................................	899
.............................................CTATACGGCCTCCTAGCTTTCC	645
TGAGGTAGGAGGTTGTATA................................................	472
TGAGGTAGGAGGTTGTATAGTTGA...........................................	184
.............................................CTATACGGCCTCCTAGCTTTC.	144
TGAGGTAGGAGGTTGTA..................................................	142
.GAGGTAGGAGGTTGTATAGTT.............................................	66
TGAGGTAGGAGGTTGT...................................................	61
..............................................TATACGGCCTCCTAGCTTTCC	44
.............................................CTATACGGCCTCCTAGCTTT..	41
.GAGGTAGGAGGTTGTATAGT..............................................	27
......AGGAGGTTGTATAGTT.............................................	16
.....TAGGAGGTTGTATAGTT.............................................	14
............................................ACTATACGGCCTCCTAGCTTTC.	10
..............................................TATACGGCCTCCTAGCTTTC.	10
.....TAGGAGGTTGTATAGT..............................................	7
............................................ACTATACGGCCTCCTAGCTTTCC	6
.............................................CTATACGGCCTCCTAGC.....	4
...........................................CACTATACGGCCTCCTAGCTTT..	4
..............................................TATACGGCCTCCTAGCTTT..	4
.GAGGTAGGAGGTTGTATAG...............................................	3
.GAGGTAGGAGGTTGTATAGTTG............................................	3
.GAGGTAGGAGGTTGTATAGTTGA...........................................	3
.............................................CTATACGGCCTCCTAGCTT...	3
...........................................CACTATACGGCCTCCTAGCTTTC.	3
....GTAGGAGGTTGTATAGTT.............................................	2
...........................................CACTATACGGCCTCCTAGCT....	2
..........................................TCACTATACGGCCTCCTAGCTTT..	2
..AGGTAGGAGGTTGTATAGTT.............................................	1
...GGTAGGAGGTTGTATAGTT.............................................	1
.....TAGGAGGTTGTATAGTTGAGGA........................................	1
..................................CACGGAGATCACTATACGGCCTC..........	1
.............................................CTATACGGCCTCCTAGCT....	1
...........................................CACTATACGGCCTCCTAGCTT...	1
...........................................CACTATACGGCCTCCTAGCTTTCC	1
.(((.((((((((((((((((.((.(.((....)).).....)))))))))))))))))).)))... (-29.20)

1/105400925-105400984(-)_cfa-mir-99b_high
CACCCGTAGAACCGACCTTGCGGGGCCTTCGCCGCACACAAGCTCGAGTCTGTGGGTCTG
CACCCGTAGAACCGACCTTGCG......................................	63828
CACCCGTAGAACCGACCTTGC.......................................	26670
CACCCGTAGAACCGACCTTG........................................	5024
......................................CAAGCTCGAGTCTGTGGGTCT.	1091
CACCCGTAGAACCGACCTT.........................................	705
......................................CAAGCTCGAGTCTGTGGGTCTG	668
CACCCGTAGAACCGACCTTGCGG.....................................	588
CACCCGTAGAACCGACC...........................................	419
.ACCCGTAGAACCGACCTTGCG......................................	302
CACCCGTAGAACCGACCT..........................................	246
......................................CAAGCTCGAGTCTGTGGGTC..	108
......................................CAAGCTCGAGTCTGTGGGT...	93
.ACCCGTAGAACCGACCTTGC.......................................	82
CACCCGTAGAACCGAC............................................	78
....CGTAGAACCGACCTTGCG......................................	33
.ACCCGTAGAACCGACCTTG........................................	13
.......................................AAGCTCGAGTCTGTGGGTCT.	9
......................................CAAGCTCGAGTCTGTG......	8
....CGTAGAACCGACCTTGC.......................................	6
.ACCCGTAGAACCGACCTTGCGG.....................................	6
.......................................AAGCTCGAGTCTGTGGGTCTG	6
.ACCCGTAGAACCGACCTT.........................................	5
.....GTAGAACCGACCTTGCG......................................	5
......................................CAAGCTCGAGTCTGTGGG....	5
.....................................ACAAGCTCGAGTCTGTGGGTCT.	4
.ACCCGTAGAACCGACC...........................................	3
...CCGTAGAACCGACCTTGC.......................................	3
..CCCGTAGAACCGACCTTGCG......................................	3
CACCCGTAGAACCGACCTTGCGGG....................................	3
.....GTAGAACCGACCTTGC.......................................	2
...CCGTAGAACCGACCTTGCG......................................	2
CACCCGTAGAACCGACCTTGCGGGG...................................	2
CACCCGTAGAACCGACCTTGCGGGGC..................................	2
......................................CAAGCTCGAGTCTGTGG.....	2
.ACCCGTAGAACCGACCT..........................................	1
..CCCGTAGAACCGACCTTGC.......................................	1
......TAGAACCGACCTTGCG......................................	1
.....................................ACAAGCTCGAGTCTGTGGGTC..	1
.......................................AAGCTCGAGTCTGTGGGTC..	1
.....................................ACAAGCTCGAGTCTGTGGGTCTG	1
...........................................TCGAGTCTGTGGGTCTG	1
.(((((((((..(((.((((.(((((....))).).).)))).)))..)))))))))... (-23.90)

1/106998756-106998812(+)_cfa-mir-150_high
TCTCCCAACCCTTGTACCAGTGCTGTGCCTCAGTCCCTGGTACAGGCATGGGGGGCA
TCTCCCAACCCTTGTACCAGTG...................................	9931
TCTCCCAACCCTTGTACCAGT....................................	4292
TCTCCCAACCCTTGTACCAGTGC..................................	1129
TCTCCCAACCCTTGTACCAG.....................................	199
TCTCCCAACCCTTGTACC.......................................	92
TCTCCCAACCCTTGTACCA......................................	50
TCTCCCAACCCTTGTACCAGTGCT.................................	14
.CTCCCAACCCTTGTACCAGTG...................................	13
.CTCCCAACCCTTGTACCAGT....................................	9
TCTCCCAACCCTTGTA.........................................	8
..TCCCAACCCTTGTACCAGT....................................	5
.CTCCCAACCCTTGTACCAGTGC..................................	4
..TCCCAACCCTTGTACCAGTG...................................	3
....................................CTGGTACAGGCATGGGGGGCA	2
...CCCAACCCTTGTACCAGTG...................................	1
....CCAACCCTTGTACCAGTG...................................	1
.....CAACCCTTGTACCAGTG...................................	1
......AACCCTTGTACCAGTG...................................	1
TCTCCCAACCCTTGTACCAGTGCTG................................	1
TCTCCCAACCCTTGTACCAGTGCTGTG..............................	1
(((((((...((((((((((.((((.....))))..))))))))))..))))))).. (-28.40)

1/107121560-107121694(+)_cfa-mir-8890_low
AACGTGAGCCGAAATCAAGAGTTGGACGTTTAGCTGACTGAGCCACCTAGGTACCCCTTAAGATTTTATTTTTAGGGTGCTTGGGTGGCTCAGTCGGTTAAGTGTCTGCTTTCAGCTCAGGTCATGATCCCAGGG
..............................................................................................................TTCAGCTCAGGTCATGATC......	2
...........AAATCAAGAGTTGGACGTT.........................................................................................................	1
.................................CTGACTGAGCCACCTA......................................................................................	1
.................................CTGACTGAGCCACCTAGG....................................................................................	1
....................................ACTGAGCCACCTAGGTACCCCT.............................................................................	1
......................................................................................GGCTCAGTCGGTTAAG.................................	1
.....................................................................................TGGCTCAGTCGGTTAAGTG...............................	1
.((.(((((.((......((((.(((((((((((((((((((((((((((((((((..(((((......)))))))))))))))))))))))))))))))))))))))))))).))))).))............. (-69.90)

1/109618325-109618465(-)_cfa-mir-769_high
CATCTGGGCTGACCTGGTGCTGATTCCTGCGCTCTGACCTGAGACCTCTGGGTTCTGAGCTGTGATGTTCCTTCCAAGCTGGGATCTCTGGGGTCTTGGTTCAGGGTCGGGGCCTCTGGGTTATGAGCACCAGCGAGGACA
.......................................TGAGACCTCTGGGTTCTGAGCT................................................................................	11033
.......................................TGAGACCTCTGGGTTCTGAGC.................................................................................	4825
.......................................TGAGACCTCTGGGTTCTGAG..................................................................................	867
..............................................................................CTGGGATCTCTGGGGTCTTGGTT........................................	720
...............................................................................TGGGATCTCTGGGGTCTTGGTT........................................	436
.......................................TGAGACCTCTGGGTTCTGA...................................................................................	338
..............................................................................CTGGGATCTCTGGGGTCTTGGT.........................................	229
.......................................TGAGACCTCTGGGTTCTG....................................................................................	154
......................................CTGAGACCTCTGGGTTCTGAGC.................................................................................	117
...............................................................................TGGGATCTCTGGGGTCTTGGT.........................................	80
......................................CTGAGACCTCTGGGTTCTGAGCT................................................................................	61
.......................................TGAGACCTCTGGGTTCTGAGCTG...............................................................................	48
.......................................TGAGACCTCTGGGTTCTGAGCTGT..............................................................................	30
..............................................................................CTGGGATCTCTGGGGTCTTGGTTC.......................................	14
...............................................................................TGGGATCTCTGGGGTCTTGGTTC.......................................	13
.......................................TGAGACCTCTGGGTTC......................................................................................	12
......................................CTGAGACCTCTGGGTTCTGAG..................................................................................	11
..............................................................................CTGGGATCTCTGGGGTCTTG...........................................	9
...............................................................................TGGGATCTCTGGGGTCTTGG..........................................	9
.................TGCTGATTCCTGCGCTCTGACC......................................................................................................	8
.......................................TGAGACCTCTGGGTTCT.....................................................................................	8
..............................................................................CTGGGATCTCTGGGGTCTTGG..........................................	5
...................CTGATTCCTGCGCTCTGACC......................................................................................................	4
........................................GAGACCTCTGGGTTCTGAGC.................................................................................	4
........................................GAGACCTCTGGGTTCTGAGCT................................................................................	4
..............................................................................CTGGGATCTCTGGGGT...............................................	4
..............................................................................CTGGGATCTCTGGGGTCT.............................................	4
..............TGGTGCTGATTCCTGCGCTCTGACC......................................................................................................	3
......................................CTGAGACCTCTGGGTTCTGA...................................................................................	3
............................................CCTCTGGGTTCTGAGCT................................................................................	3
..............................................................................CTGGGATCTCTGGGGTCTT............................................	3
....................TGATTCCTGCGCTCTGACC......................................................................................................	2
......................ATTCCTGCGCTCTGACC......................................................................................................	2
...........................................ACCTCTGGGTTCTGAGCT................................................................................	2
......................................CTGAGACCTCTGGGTTCTGAGCTG...............................................................................	2
..............................................................................CTGGGATCTCTGGGGTC..............................................	2
...............................................................................TGGGATCTCTGGGGTCTTG...........................................	2
..................GCTGATTCCTGCGCTCTGAC.......................................................................................................	1
................GTGCTGATTCCTGCGCTCTGACC......................................................................................................	1
......................ATTCCTGCGCTCTGACCTGAG..................................................................................................	1
....................TGATTCCTGCGCTCTGACCTGAGAC................................................................................................	1
........................................GAGACCTCTGGGTTCTGA...................................................................................	1
.............................................CTCTGGGTTCTGAGCT................................................................................	1
...............................................................................TGGGATCTCTGGGGTCT.............................................	1
...............................................................................TGGGATCTCTGGGGTCTT............................................	1
..................................................................................GATCTCTGGGGTCTTGGTT........................................	1
...(((((((((((..(.((.....((((.(((((((.(..(((((((.(((.(((.((((..((.......))..)))).))).))).)))))))..).)))))))))))))..)..))))...))).))))........ (-61.50)

1/109922138-109922226(+)_cfa-mir-330_high
CTTTGGCGATCACTGCCTCTCTGGGCCTGTGTCTTAGGCTCTGCAAGATCAACCGAGCAAAGCACACGGCCTGCAGAGAGGCAGCGCTC
........................................................GCAAAGCACACGGCCTGCAGAGA..........	3749
.........................................................CAAAGCACACGGCCTGCAGAGA..........	1655
........................................................GCAAAGCACACGGCCTGCAGA............	649
........................................................GCAAAGCACACGGCCTGCAGAG...........	587
.........................................................CAAAGCACACGGCCTGCAGAGAG.........	538
.................TCTCTGGGCCTGTGTCTTAGGC..................................................	482
.................TCTCTGGGCCTGTGTCTTAG....................................................	417
.................TCTCTGGGCCTGTGTCTTAGGCT.................................................	322
.................TCTCTGGGCCTGTGTCTTAGG...................................................	307
.........................................................CAAAGCACACGGCCTGCAGAGAGG........	282
.........................................................CAAAGCACACGGCCTGCAGAG...........	266
........................................................GCAAAGCACACGGCCTGCAGAGAG.........	242
.........................................................CAAAGCACACGGCCTGCAGA............	155
........................................................GCAAAGCACACGGCCTGCAGAGAGG........	133
..........................................................AAAGCACACGGCCTGCAGAGAGG........	113
.................TCTCTGGGCCTGTGTCTTAGGCTCT...............................................	102
..........................................................AAAGCACACGGCCTGCAGAGAG.........	78
..........................................................AAAGCACACGGCCTGCAGAGA..........	76
.................TCTCTGGGCCTGTGTCTTA.....................................................	71
.................TCTCTGGGCCTGTGTCTTAGGCTC................................................	56
........................................................GCAAAGCACACGGCCTGCAG.............	49
.................TCTCTGGGCCTGTGTCTT......................................................	27
.........................................................CAAAGCACACGGCCTGCAG.............	26
..........................................................AAAGCACACGGCCTGCAGAG...........	16
.........................................................CAAAGCACACGGCCTGCAGAGAGGC.......	15
.................TCTCTGGGCCTGTGTCT.......................................................	11
.................TCTCTGGGCCTGTGTC........................................................	9
........................................................GCAAAGCACACGGCCTGC...............	9
........................................................GCAAAGCACACGGCCTGCAGAGAGGC.......	6
..........................................................AAAGCACACGGCCTGCAGAGAGGC.......	6
...............................................................ACACGGCCTGCAGAGAGG........	5
........................................................GCAAAGCACACGGCCTGCA..............	4
...............................................................ACACGGCCTGCAGAGA..........	4
..........................................................AAAGCACACGGCCTGCAGA............	3
.........................................................CAAAGCACACGGCCTGC...............	2
.........................................................CAAAGCACACGGCCTGCA..............	2
..............................................................CACACGGCCTGCAGAGAG.........	2
...................TCTGGGCCTGTGTCTT......................................................	1
...................TCTGGGCCTGTGTCTTAG....................................................	1
..................CTCTGGGCCTGTGTCTTAGG...................................................	1
...................TCTGGGCCTGTGTCTTAGGC..................................................	1
..................CTCTGGGCCTGTGTCTTAGGCTC................................................	1
..................CTCTGGGCCTGTGTCTTAGGCTCT...............................................	1
.................TCTCTGGGCCTGTGTCTTAGGCTCTG..............................................	1
..........................................................AAAGCACACGGCCTGC...............	1
.......................................................AGCAAAGCACACGGCCTGCAGAG...........	1
.......................................................AGCAAAGCACACGGCCTGCAGAGA..........	1
.............................................................GCACACGGCCTGCAGAGA..........	1
................................................................CACGGCCTGCAGAGAG.........	1
...............................................................ACACGGCCTGCAGAGAGGC.......	1
....((((....(((((((((((((((((((.(((..((((.............)))).))))))).))))..))))))))))))))). (-42.82)

1/110690638-110690711(+)_mir-6516_low
GTTTGAATTTGCAATAACAGGTGTAAACATTGTAGCAGCAGTTTGATGATCATATGTGTTATTGCAAATAGGAC
((((..(((((((((((((.((((...(((((.(((....))))))))...)))).))))))))))))).)))) (-22.70)

1/113031313-113031437(+)_cfa-mir-8892_low
GATTCAAAGGTCAGCTCCAAGGTTCCGAACTGGGGCCCGGGATGTGAGGGGTTTCAGAGCCTAAATTCCCTAGTCTGTAGCCCCGGCCCCCGAATCCCACCCGAGCGGGGCCTTCCTTTTCCCAA
.....(((((........(((((((((...(((((..((((..((..((((((.((((..(((.......))))))).)))))).)).))))..)))))......))))))))))))))...... (-44.40)

1/114501780-114501849(+)_mir-9087_low
CCAGCCCCTCTGCCTTGTTCTGTCTCTCGAAGGCGTTGAGATCCAGGACGCTGGGAGAAAGAAAGGAAAG
((......(((.((.(((((((..((((((.....))))))..)))))))..)).)))......)).... (-22.00)

1/121781461-121781543(-)_mir-2901_low
ACGCGCTTCTCCGCCCTCACGCGGCGCCACCACTGCCGCAAGTGCGGCTTCGTGGTCTGCGCCGAGTGCTCCCGGGAGCGCTT
..(((((.(.(((....(((.((((((.(((((.(((((....)))))...)))))..)))))).)))....))))))))).. (-47.10)

1/122413078-122413146(+)_cfa-mir-578_low
CCAAGTAGCTTCTTGTGCTCTAGATTGGTGTTTTTCATAGTGTGGAGTCAAGAAGTTGCTTTAGGGATC
(((((((((((((((.((((((.((((.((.....)))))).)))))))))))))))))))..)).... (-28.20)

10/874423-874490(-)_mir-677_high
CTCACTGATGAGTAGCTTCTGACTTTCGTTCTTCTGAGTTTGCTGAAGCCAGATGCCATTCCTGAGAA
CTCACTGATGAGTAGCTTCTGACTTTC.........................................	255
CTCACTGATGAGTAGCTTCTGACT............................................	27
........................................TGCTGAAGCCAGATGCCATTCCTGAGA.	16
CTCACTGATGAGTAGCTTCTG...............................................	8
CTCACTGATGAGTAGCTTCTGACTTT..........................................	6
..........................................CTGAAGCCAGATGCCATTCCTGAGA.	6
CTCACTGATGAGTAGCT...................................................	5
.................................................CAGATGCCATTCCTGAGA.	5
CTCACTGATGAGTAGC....................................................	3
CTCACTGATGAGTAGCTTC.................................................	3
CTCACTGATGAGTAGCTTCTGACTT...........................................	3
..................................................AGATGCCATTCCTGAGA.	3
CTCACTGATGAGTAGCTTCTGAC.............................................	2
............................................GAAGCCAGATGCCATTCCTGAGA.	2
...................................................GATGCCATTCCTGAGA.	2
CTCACTGATGAGTAGCTT..................................................	1
CTCACTGATGAGTAGCTTCT................................................	1
CTCACTGATGAGTAGCTTCTGA..............................................	1
.TCACTGATGAGTAGCTTCTGACT............................................	1
...ACTGATGAGTAGCTTCTGACTTT..........................................	1
...ACTGATGAGTAGCTTCTGACTTTC.........................................	1
......GATGAGTAGCTTCTGACTTTC.........................................	1
.......ATGAGTAGCTTCTGACTTTCGT.......................................	1
.........GAGTAGCTTCTGACTTTCGTT......................................	1
........................TTCGTTCTTCTGAGTT............................	1
........................TTCGTTCTTCTGAGTTT...........................	1
.............................TCTTCTGAGTTTGCTGAA.....................	1
..............................CTTCTGAGTTTGCTGAA.....................	1
...........................GTTCTTCTGAGTTTGCTGAAGC...................	1
.........................................GCTGAAGCCAGATGCCATTCCTGAGA.	1
...........................................TGAAGCCAGATGCCATTCCTGAGA.	1
................................................CCAGATGCCATTCCTGAGA.	1
((((..((((.((((((((.(((((..........)))))....)))))....)))))))..)))).. (-16.30)

10/1880513-1880572(-)_cfa-mir-26a-2_high
TTCAAGTAATCCAGGATAGGCTGTTTCCGTCTGTGAGGCCTATTCTTGATTACTTGTTTC
TTCAAGTAATCCAGGATAGGCT......................................	2095079
TTCAAGTAATCCAGGATAGGC.......................................	155910
TTCAAGTAATCCAGGATAGG........................................	121863
TTCAAGTAATCCAGGATAGGCTG.....................................	19423
TTCAAGTAATCCAGGATAG.........................................	7041
.TCAAGTAATCCAGGATAGGCT......................................	4324
TTCAAGTAATCCAGGATAGGCTGT....................................	3339
TTCAAGTAATCCAGGATA..........................................	2030
TTCAAGTAATCCAGGAT...........................................	1495
...AAGTAATCCAGGATAGGCT......................................	434
..CAAGTAATCCAGGATAGGCT......................................	369
.TCAAGTAATCCAGGATAGGC.......................................	284
......TAATCCAGGATAGGCT......................................	192
......................................CCTATTCTTGATTACTTGTTTC	163
.TCAAGTAATCCAGGATAGG........................................	151
TTCAAGTAATCCAGGA............................................	127
.TCAAGTAATCCAGGATAGGCTG.....................................	124
....AGTAATCCAGGATAGGCT......................................	88
......................................CCTATTCTTGATTACTTGTTT.	56
.....GTAATCCAGGATAGGCT......................................	50
...AAGTAATCCAGGATAGG........................................	41
TTCAAGTAATCCAGGATAGGCTGTT...................................	40
..CAAGTAATCCAGGATAGG........................................	32
...AAGTAATCCAGGATAGGC.......................................	32
.TCAAGTAATCCAGGATAGGCTGT....................................	32
..CAAGTAATCCAGGATAGGC.......................................	31
TTCAAGTAATCCAGGATAGGCTGTTT..................................	10
.TCAAGTAATCCAGGATAG.........................................	8
......................................CCTATTCTTGATTACTTGTT..	8
...AAGTAATCCAGGATAGGCTG.....................................	7
......................GTTTCCGTCTGTGAGG......................	5
.TCAAGTAATCCAGGATA..........................................	4
TTCAAGTAATCCAGGATAGGCTGTTTC.................................	4
..CAAGTAATCCAGGATAGGCTG.....................................	3
......TAATCCAGGATAGGCTG.....................................	3
.......AATCCAGGATAGGCTG.....................................	3
.TCAAGTAATCCAGGAT...........................................	2
..CAAGTAATCCAGGATA..........................................	2
....AGTAATCCAGGATAGGCTG.....................................	2
.......AATCCAGGATAGGCTGT....................................	2
........ATCCAGGATAGGCTGT....................................	2
......................................CCTATTCTTGATTACTTGT...	2
...................................AGGCCTATTCTTGATTACTTGTT..	2
..CAAGTAATCCAGGATAG.........................................	1
....AGTAATCCAGGATAGG........................................	1
....AGTAATCCAGGATAGGC.......................................	1
.....GTAATCCAGGATAGGC.......................................	1
.....GTAATCCAGGATAGGCTG.....................................	1
..CAAGTAATCCAGGATAGGCTGT....................................	1
..CAAGTAATCCAGGATAGGCTGTT...................................	1
.TCAAGTAATCCAGGATAGGCTGTTT..................................	1
...................................AGGCCTATTCTTGATTACTTG....	1
...............................TGTGAGGCCTATTCTTGATTACTTGTT..	1
.......................................CTATTCTTGATTACTTGTT..	1
.......................................CTATTCTTGATTACTTGTTTC	1
..(((((((((.((((((((((..............)))))))))).))))))))).... (-24.74)

10/6071841-6071901(-)_mir-8104_low
TCTCAGGACGAGGTGGAGTGCAGCGCCGACCACATCGCCCGCCCCATCCTCATCCTCAAGG
....((((.(((((((.(((..(((..........))).))).))).)))).))))..... (-19.40)

10/8382355-8382474(+)_mir-763_low
AATGATGGAGGTGCAGGCATTTCCTGAGGATTAATGACCAGCTGGGAGGAACCAGTGGCCCTTGGCTCTGCCTCCCAGCCAGCCATTAATTCCAAGGAAATGTCTTTTGCTAAGATCGTT
((((((...(((..(((((((((((..(((((((((.(..(((((((((...(((.((((...))))))))))))))))..).)))))))))..)))))))))))...)))...)))))) (-54.70)

10/20033388-20033472(-)_cfa-let-7b_high
CGGGGTGAGGTAGTAGGTTGTGTGGTTTCAGGGCAGTGATGTTGCCCCCTCGGAAGATAACTATACAACCTACTGCCTTCCCCGA
.....TGAGGTAGTAGGTTGTGTGGTT..........................................................	117078
.....TGAGGTAGTAGGTTGTGTGGTTT.........................................................	39814
.....TGAGGTAGTAGGTTGTGTGGT...........................................................	32669
.....TGAGGTAGTAGGTTGTGTGG............................................................	8030
.....TGAGGTAGTAGGTTGTGT..............................................................	1361
.....TGAGGTAGTAGGTTGT................................................................	819
.....TGAGGTAGTAGGTTGTGTG.............................................................	743
............................................................CTATACAACCTACTGCCTTCC....	343
.....TGAGGTAGTAGGTTGTGTGGTTTC........................................................	221
.....TGAGGTAGTAGGTTGTG...............................................................	215
......GAGGTAGTAGGTTGTGTGGTT..........................................................	169
............................................................CTATACAACCTACTGCCTTCCC...	150
......GAGGTAGTAGGTTGTGTGGTTT.........................................................	65
......GAGGTAGTAGGTTGTGTGGT...........................................................	54
..........TAGTAGGTTGTGTGGTT..........................................................	44
............GTAGGTTGTGTGGTTT.........................................................	39
...........AGTAGGTTGTGTGGTT..........................................................	37
..........TAGTAGGTTGTGTGGTTT.........................................................	20
............................................................CTATACAACCTACTGCCTTC.....	19
...........AGTAGGTTGTGTGGTTT.........................................................	14
..........TAGTAGGTTGTGTGGT...........................................................	12
.........GTAGTAGGTTGTGTGGTT..........................................................	9
......GAGGTAGTAGGTTGTGTGG............................................................	6
.....TGAGGTAGTAGGTTGTGTGGTTTCA.......................................................	5
.............................................................TATACAACCTACTGCCTTCC....	5
........GGTAGTAGGTTGTGTGGTT..........................................................	4
.......AGGTAGTAGGTTGTGTGGTT..........................................................	3
.........GTAGTAGGTTGTGTGGTTT.........................................................	3
......................................................AGATAACTATACAACCTACTGCC........	3
.......AGGTAGTAGGTTGTGTGGT...........................................................	2
........GGTAGTAGGTTGTGTGGT...........................................................	2
.........GTAGTAGGTTGTGTGGT...........................................................	2
..............................................CCCTCGGAAGATAACTATACAACC...............	2
.........................................................TAACTATACAACCTACTGCCT.......	2
.............................................................TATACAACCTACTGCCTTCCC...	2
....GTGAGGTAGTAGGTTGT................................................................	1
....GTGAGGTAGTAGGTTGTG...............................................................	1
......GAGGTAGTAGGTTGTG...............................................................	1
........GGTAGTAGGTTGTGTG.............................................................	1
.........GTAGTAGGTTGTGTGG............................................................	1
........GGTAGTAGGTTGTGTGGTTT.........................................................	1
.........GTAGTAGGTTGTGTGGTTTC........................................................	1
..........TAGTAGGTTGTGTGGTTTC........................................................	1
.....TGAGGTAGTAGGTTGTGTGGTTTCAG......................................................	1
.....TGAGGTAGTAGGTTGTGTGGTTTCAGG.....................................................	1
...........................TCAGGGCAGTGATGTTGCCCCCTCGG................................	1
.........................................TTGCCCCCTCGGAAGATAACT.......................	1
.........................................TTGCCCCCTCGGAAGATAACTAT.....................	1
..............................................CCCTCGGAAGATAACTATACAA.................	1
.................................................TCGGAAGATAACTATACAACCT..............	1
............................................................CTATACAACCTACTGC.........	1
............................................................CTATACAACCTACTGCC........	1
............................................................CTATACAACCTACTGCCTT......	1
.............................................................TATACAACCTACTGCCTTC.....	1
......................................................AGATAACTATACAACCTACTGCCTTCC....	1
........................................................ATAACTATACAACCTACTGCCTTCC....	1
..........................................................AACTATACAACCTACTGCCTTCC....	1
...............................................................TACAACCTACTGCCTTCC....	1
(((((.(((((((((((((((((((((...((((((.....))))))..((....)).)))))))))))))))))))))))))). (-54.00)

10/20034319-20034387(-)_cfa-let-7a-1_high
TGAGGTAGTAGGTTGTATAGTTTGGGGCTCTGCCCTGCTCTGGGTAACTATACAATCTACTGTCTTTCC
TGAGGTAGTAGGTTGTATAGTT...............................................	390455
TGAGGTAGTAGGTTGTATAGT................................................	117074
TGAGGTAGTAGGTTGTATAGTTT..............................................	18617
TGAGGTAGTAGGTTGTATAG.................................................	11241
TGAGGTAGTAGGTTGTAT...................................................	7046
TGAGGTAGTAGGTTGTATA..................................................	3620
TGAGGTAGTAGGTTGTA....................................................	1245
...............................................CTATACAATCTACTGTCTTTCC	1072
TGAGGTAGTAGGTTGT.....................................................	819
.....TAGTAGGTTGTATAGTT...............................................	539
.GAGGTAGTAGGTTGTATAGTT...............................................	491
......AGTAGGTTGTATAGTT...............................................	386
...............................................CTATACAATCTACTGTCTTTC.	379
.....TAGTAGGTTGTATAGT................................................	158
...............................................CTATACAATCTACTGTCTTT..	128
.GAGGTAGTAGGTTGTATAGT................................................	114
................................................TATACAATCTACTGTCTTTCC	75
....GTAGTAGGTTGTATAGTT...............................................	64
.......GTAGGTTGTATAGTTT..............................................	46
.....TAGTAGGTTGTATAGTTT..............................................	40
...GGTAGTAGGTTGTATAGTT...............................................	38
......AGTAGGTTGTATAGTTT..............................................	22
.GAGGTAGTAGGTTGTATAGTTT..............................................	19
...GGTAGTAGGTTGTATAGT................................................	16
TGAGGTAGTAGGTTGTATAGTTTG.............................................	14
....GTAGTAGGTTGTATAGT................................................	13
...........................................GTAACTATACAATCTACTGTCT....	13
...............................................CTATACAATCTACTGTCT....	11
...............................................CTATACAATCTACTGTCTT...	10
.GAGGTAGTAGGTTGTATA..................................................	9
............................................TAACTATACAATCTACTGTCTTT..	8
.GAGGTAGTAGGTTGTATAG.................................................	7
..AGGTAGTAGGTTGTATAGTT...............................................	7
...............................................CTATACAATCTACTGT......	7
....GTAGTAGGTTGTATAGTTT..............................................	6
...........................................GTAACTATACAATCTACTGTCTTT..	6
................................................TATACAATCTACTGTCTTTC.	6
...............................................CTATACAATCTACTGTC.....	5
...........................................GTAACTATACAATCTACTGTCTT...	5
................................................TATACAATCTACTGTCTTT..	4
...........................................GTAACTATACAATCTACTGTCTTTC.	4
.................................................ATACAATCTACTGTCTTTCC	4
.GAGGTAGTAGGTTGTAT...................................................	3
....GTAGTAGGTTGTATAG.................................................	3
....................................................CAATCTACTGTCTTTCC	3
..AGGTAGTAGGTTGTATAGT................................................	2
...GGTAGTAGGTTGTATAGTTT..............................................	2
......................TGGGGCTCTGCCCTGCTCTGGGTAA......................	2
...................................TGCTCTGGGTAACTATACAATCT...........	2
............................................TAACTATACAATCTACTGTCTTTC.	2
.................................................ATACAATCTACTGTCTTTC.	2
............................................TAACTATACAATCTACTGTCTTTCC	2
...GGTAGTAGGTTGTATA..................................................	1
TGAGGTAGTAGGTTGTATAGTTTGG............................................	1
TGAGGTAGTAGGTTGTATAGTTTGGGG..........................................	1
......................TGGGGCTCTGCCCTGCTCTGGGTA.......................	1
..................................CTGCTCTGGGTAACTATACAAT.............	1
.................................CCTGCTCTGGGTAACTATACAATC............	1
................................................TATACAATCTACTGTCTT...	1
..............................................ACTATACAATCTACTGTCTTTC.	1
....................................................CAATCTACTGTCTTTC.	1
..................................................TACAATCTACTGTCTTTCC	1
.(((..((((((((((((((((..((((........))))..)...)))))))))))))))..)))... (-31.90)

10/20818801-20818939(+)_cfa-mir-1249_high
TCCCAGCTCGCCTTGTCCTCAGATTCTTGTTTGCATGGGGAGGAGGGAGGAGAGGGGCCAAGTTCCCTCCGCCTGGAACGCCCTTCCCCCCCTTCTTCACCTGGCGAACTCCTACTCGTCCTTCAAGACCCAGCTCAAG
.............................................................................ACGCCCTTCCCCCCCTTCTTCA........................................	1857
.............................................................................ACGCCCTTCCCCCCCTTCTTC.........................................	729
.............................................................................ACGCCCTTCCCCCCCTTCTT..........................................	189
.............................................................................ACGCCCTTCCCCCCCTTCT...........................................	97
............................................................................AACGCCCTTCCCCCCCTTCTTC.........................................	55
............................................................................AACGCCCTTCCCCCCCTTCTTCA........................................	53
............................................................................AACGCCCTTCCCCCCCTTCT...........................................	25
............................................................................AACGCCCTTCCCCCCCTTCTT..........................................	15
.............................................................................ACGCCCTTCCCCCCCTTCTTCAC.......................................	9
.............................................................................ACGCCCTTCCCCCCCTTC............................................	4
.............................................................................ACGCCCTTCCCCCCCT..............................................	2
.............................................................................ACGCCCTTCCCCCCCTT.............................................	2
............................................................................AACGCCCTTCCCCCCCTTC............................................	2
..............................................................................CGCCCTTCCCCCCCTTCTTCA........................................	2
.................CTCAGATTCTTGTTTGCATGGGG...................................................................................................	1
........................................AGGAGGGAGGAGAGGGGCCAAGTT...........................................................................	1
........................................AGGAGGGAGGAGAGGGGCCAAGTTC..........................................................................	1
.................................................................CCTCCGCCTGGAACGCCCTTCCCCC.................................................	1
..............................................................................CGCCCTTCCCCCCCTTCTTC.........................................	1
..................................................................................CTTCCCCCCCTTCTTC.........................................	1
.............................................................................ACGCCCTTCCCCCCCTTCTTCACC......................................	1
...................................................................................................CCTGGCGAACTCCTACTCGTC...................	1
....((((.(.((((......((.....((((((..(((((((((((.((.(((((((...(((((........)))))))))))).))))))))))).))..))))))......))......))))..).)))).... (-53.20)

10/23246268-23246392(+)_cfa-mir-8829_high
AAGTCTGGATGGTTTTCCAGAGTGTTTCTCTTGGCCTCTGTTCCATGCCTGGGCTGTGCCTGGCCAGTGGGTAGAGCCGCATGGTGTAGGGGCCACAAGGAACATTCCTGGCAGTGCCCTGGATG
..............................TTGGCCTCTGTTCCATGCCTGGGC.......................................................................	12
..............................TTGGCCTCTGTTCCATGCCTGG.........................................................................	2
..............................TTGGCCTCTGTTCCATGCCTGGG........................................................................	2
..............................TTGGCCTCTGTTCCATGCCTGGGCT......................................................................	2
..(((..(..(((.(((((((((((((((..(((((((((..((((((...((((.(((((.......))))).))))))))))..)))))))))..))))))))).)))).)).))))..))). (-65.20)

10/23456613-23456673(-)_cfa-mir-33a_high
GTGCATTGTAGTTGCATTGCATGTTCTGGCGGTACCCGTGCAATGTTTCCACAGTGCATCA
GTGCATTGTAGTTGCATTGC.........................................	470
GTGCATTGTAGTTGCATTGCA........................................	296
........................................CAATGTTTCCACAGTGCATCA	258
GTGCATTGTAGTTGCATTG..........................................	105
........................................CAATGTTTCCACAGTGCATC.	45
........................................CAATGTTTCCACAGTGCAT..	14
....ATTGTAGTTGCATTGC.........................................	8
....ATTGTAGTTGCATTGCA........................................	8
.....................TGTTCTGGCGGTACCCGTG.....................	7
........................................CAATGTTTCCACAGTGCA...	6
...CATTGTAGTTGCATTGCA........................................	5
GTGCATTGTAGTTGCATT...........................................	2
...CATTGTAGTTGCATTGC.........................................	2
.....TTGTAGTTGCATTGCA........................................	2
...CATTGTAGTTGCATTG..........................................	1
.TGCATTGTAGTTGCATTGCATG......................................	1
......................................TGCAATGTTTCCACAGT......	1
......................................TGCAATGTTTCCACAGTGC....	1
.........................................AATGTTTCCACAGTGCATC.	1
.........................................AATGTTTCCACAGTGCATCA	1
(((((((((.(..((((((((((....((.....))))))))))))..).))))))))).. (-25.70)

10/24665092-24665159(+)_mir-2439_low
CTTGCCTTCTCTGGCCTGGTTAATGATCTCATACCTTGATGGTGATCTCAGAAGACAGGTAGGCAGAC
.((((((......(((((.....(((..((..(((.....)))))..))).....))))))))))).. (-18.80)

10/25739564-25739627(+)_mir-9298_high
CACAGATGATGAACTTTCTGACGGGCGGACAGATCCTCTGTGCTGATTGTCACGTTCTGATTTG
...................................CTCTGTGCTGATTGTCACGTTCTGATT..	3458
.ACAGATGATGAACTTTCTGACGG........................................	1989
.ACAGATGATGAACTTTCTGACG.........................................	1961
CACAGATGATGAACTTTCTGACG.........................................	1277
.ACAGATGATGAACTTT...............................................	801
CACAGATGATGAACTTTCTGACGG........................................	753
.ACAGATGATGAACTTTC..............................................	622
.ACAGATGATGAACTTTCT.............................................	591
............................................GATTGTCACGTTCTGATT..	556
CACAGATGATGAACTTT...............................................	411
.........................................GCTGATTGTCACGTTCTGATT..	377
.ACAGATGATGAACTTTCTG............................................	367
CACAGATGATGAACTT................................................	301
.ACAGATGATGAACTTTCTGACGGGC......................................	287
CACAGATGATGAACTTTC..............................................	279
...........................................TGATTGTCACGTTCTGATT..	271
CACAGATGATGAACTTTCTGACGGGC......................................	267
.......................................GTGCTGATTGTCACGTTCTGATT..	233
CACAGATGATGAACTTTCT.............................................	227
CACAGATGATGAACTTTCTGACGGGCG.....................................	197
CACAGATGATGAACTTTCTG............................................	171
...................................CTCTGTGCTGATTGTCACGTTCTGAT...	159
..........................................CTGATTGTCACGTTCTGATT..	153
....................................TCTGTGCTGATTGTCACGTTCTGATT..	137
.ACAGATGATGAACTTTCTGACGGGCG.....................................	134
CACAGATGATGAACTTTCTGACGGG.......................................	109
.ACAGATGATGAACTTTCTGAC..........................................	105
.............................................ATTGTCACGTTCTGATT..	105
..................................CCTCTGTGCTGATTGTCACGTTCTGAT...	103
.ACAGATGATGAACTTTCTGA...........................................	91
.ACAGATGATGAACTTTCTGACGGGCGG....................................	84
..............................................TTGTCACGTTCTGATT..	79
......................................TGTGCTGATTGTCACGTTCTGATT..	73
.ACAGATGATGAACTTTCTGACGGG.......................................	72
.....................................CTGTGCTGATTGTCACGTTCTGATT..	63
..................................CCTCTGTGCTGATTGT..............	62
........................................TGCTGATTGTCACGTTCTGATT..	62
..................................CCTCTGTGCTGATTGTCACGTTCTGA....	49
...................................CTCTGTGCTGATTGTCACGTTCTGA....	46
CACAGATGATGAACTTTCTGAC..........................................	27
CACAGATGATGAACTTTCTGA...........................................	23
...................................CTCTGTGCTGATTGTCACGTTCTG.....	13
.................................TCCTCTGTGCTGATTGTCACGTTCTGA....	12
..................................CCTCTGTGCTGATTGTC.............	10
..................................CCTCTGTGCTGATTGTCACG..........	9
..................................CCTCTGTGCTGATTGTCACGTTCTG.....	9
.................................TCCTCTGTGCTGATTGT..............	8
.................................TCCTCTGTGCTGATTG...............	7
...................................CTCTGTGCTGATTGTC.............	6
..................................CCTCTGTGCTGATTGTCA............	6
..CAGATGATGAACTTTCTGACGG........................................	5
...................................CTCTGTGCTGATTGTCACGTTC.......	4
...................................CTCTGTGCTGATTGTCACGTTCT......	4
......TGATGAACTTTCTGACGGGC......................................	3
...............TTCTGACGGGCGGACAGATCCTCTGT.......................	3
........................GCGGACAGATCCTCTGTGCTGATT................	3
.................................TCCTCTGTGCTGATTGTC.............	3
..................................CCTCTGTGCTGATTGTCACGTTC.......	3
.........................................GCTGATTGTCACGTTCTGAT...	3
..........................................CTGATTGTCACGTTCTGAT...	3
..CAGATGATGAACTTTCTGACG.........................................	2
......TGATGAACTTTCTGACGG........................................	2
........ATGAACTTTCTGACGGGCGGACA.................................	2
......TGATGAACTTTCTGACGGGCGGACAGA...............................	2
.........................CGGACAGATCCTCTGTGCTGATT................	2
...................................CTCTGTGCTGATTGTCA............	2
..................................CCTCTGTGCTGATTGTCAC...........	2
.................................TCCTCTGTGCTGATTGTCACG..........	2
..................................CCTCTGTGCTGATTGTCACGT.........	2
.................................TCCTCTGTGCTGATTGTCACGTTC.......	2
.................................TCCTCTGTGCTGATTGTCACGTTCTG.....	2
.........................................GCTGATTGTCACGTTCTG.....	2
..........................................CTGATTGTCACGTTCTGATTT.	2
...........................................TGATTGTCACGTTCTGATTT.	2
....GATGATGAACTTTCTG............................................	1
....GATGATGAACTTTCTGA...........................................	1
...AGATGATGAACTTTCTGACGG........................................	1
....GATGATGAACTTTCTGACGG........................................	1
.......GATGAACTTTCTGACGG........................................	1
........ATGAACTTTCTGACGG........................................	1
....GATGATGAACTTTCTGACGGGC......................................	1
.......GATGAACTTTCTGACGGGCG.....................................	1
..CAGATGATGAACTTTCTGACGGGCGG....................................	1
......TGATGAACTTTCTGACGGGCGGAC..................................	1
........ATGAACTTTCTGACGGGCGGAC..................................	1
......TGATGAACTTTCTGACGGGCGGACA.................................	1
............ACTTTCTGACGGGCGGACA.................................	1
..............TTTCTGACGGGCGGACAGA...............................	1
.............CTTTCTGACGGGCGGACAGAT..............................	1
........ATGAACTTTCTGACGGGCGGACAGATC.............................	1
.........TGAACTTTCTGACGGGCGGACAGATC.............................	1
.............CTTTCTGACGGGCGGACAGATC.............................	1
...................GACGGGCGGACAGATC.............................	1
.......................GGCGGACAGATCCTCT.........................	1
.................CTGACGGGCGGACAGATCCTCTG........................	1
.......................GGCGGACAGATCCTCTGTGC.....................	1
.........................CGGACAGATCCTCTGTGCTGA..................	1
.........................CGGACAGATCCTCTGTGCTGAT.................	1
............................ACAGATCCTCTGTGCTGATT................	1
.............................CAGATCCTCTGTGCTGATT................	1
.......................GGCGGACAGATCCTCTGTGCTGATTG...............	1
.............................CAGATCCTCTGTGCTGATTGTC.............	1
.................................TCCTCTGTGCTGATTGTCA............	1
.............................CAGATCCTCTGTGCTGATTGTCAC...........	1
...................................CTCTGTGCTGATTGTCAC...........	1
...................................CTCTGTGCTGATTGTCACG..........	1
..............................AGATCCTCTGTGCTGATTGTCACGT.........	1
.................................TCCTCTGTGCTGATTGTCACGTT........	1
.........................................GCTGATTGTCACGTTC.......	1
.................................TCCTCTGTGCTGATTGTCACGTTCT......	1
..................................CCTCTGTGCTGATTGTCACGTTCT......	1
...........................................TGATTGTCACGTTCTGA....	1
............................................GATTGTCACGTTCTGA....	1
.....................................CTGTGCTGATTGTCACGTTCTGAT...	1
.........................................GCTGATTGTCACGTTCTGATTTG	1
............................................GATTGTCACGTTCTGATTTG	1
................................................GTCACGTTCTGATTTG	1
..(((((.(.((((....((((((.(((((((.....)))).))).)))))).))))).))))) (-18.30)

10/27182717-27182861(-)_cfa-mir-8828_low
CAGAAAGCATTCCTGTCCTTGGCCGTGCCGCCGTGCAGCCTCAGGGCTGGAGTCTGGAGACCCGAGCTGCCATCTGACCTGGCGACTGGCTCCGTAGGCCCTCAGTTCCCTCCCCTGCCACAGGCACCCAGGTTGTACAGGAGGA
........................................................................TCTGACCTGGCGACTGGCTCCGTAGG...............................................	1
.........(((((((.(((((..(((((...((((((....((((((((.((((((((.((..((.(((((.......))))).))))))))..)))).).)))..))))...))).))).))))))))))....))))))).. (-53.80)

10/27296054-27296114(+)_cfa-mir-1835_high
TGCACCCTGAGAGCTGGAGCAGGTCTCTTACGGGAACCATCTTCAACTCTGTGGATGCAGG
......................................ATCTTCAACTCTGTGGATGCAG.	32
.......................................TCTTCAACTCTGTGGATGCAG.	17
......................................ATCTTCAACTCTGTGGATGCAGG	12
TGCACCCTGAGAGCTGGAGC.........................................	7
TGCACCCTGAGAGCTGGAGCAG.......................................	6
......................................ATCTTCAACTCTGTGGATGCA..	6
......................................ATCTTCAACTCTGTGGATGC...	3
.......................................TCTTCAACTCTGTGGATGCAGG	3
......................................ATCTTCAACTCTGTGGAT.....	2
......................................ATCTTCAACTCTGTGGATG....	2
((((.((..((((.(((((..((((((....))).)))..))))).))))..)).)))).. (-22.80)

10/27860823-27860965(-)_cfa-mir-8827_low
TGCCAGTTCTTCCCAGCGGCCCAGCTCCCTAACCTCGGCTTCCTCCTCGTGGTGAGCCTGGGCTCTAGCCTGCCCAGCTCAGAGCCCATTACCTGCAGACACGAAGAAGATGCCGGCACTCAGGATGATGTTGTGTCGAGTCT
................((((.(((((((((....(((((.((.((.(((((.((((..(((((((((((.......))).))))))))....)).))..))))).)).)).))))).....)))..)).)))).))))..... (-46.90)

10/37131530-37131664(-)_cfa-mir-8799c_low
CCCTCCCGGCCTCTGCCTGTCCCGGGGGAGGCCGGATCCGGGGCTGTGTCCCGGCGCCCTGTGCTCCGGAGCCTGCGCTGTTGGATTCGCGCTCCCGGACCGCGCAGCCCCCTCCGCGGAGCCGCCGCCCGAGCC
...........................................................................CGCTGTTGGATTCGCGCTCCCGGA....................................	2
......................................................CGCCCTGTGCTCCGGAGCCTGCGC.........................................................	1
................................................................TCCGGAGCCTGCGCTGT......................................................	1
.......................................................................CCTGCGCTGTTGGATTCGC.............................................	1
..........................................................................GCGCTGTTGGATTCGC.............................................	1
........................................................................CTGCGCTGTTGGATTCGCGCT..........................................	1
...........................................................................CGCTGTTGGATTCGCGCTCCCG......................................	1
............................................................................GCTGTTGGATTCGCGCTCCCG......................................	1
.........................................................................TGCGCTGTTGGATTCGCGCTCCCGG.....................................	1
...........................................................................CGCTGTTGGATTCGCGCTCCCGG.....................................	1
............................................................................GCTGTTGGATTCGCGCTCCCGG.....................................	1
..(((.((((((((((.......(((((..(((((.((((((((((.((((((((((...(.(((....)))).))))))..)))).)).)).))))))))).))..)))))...))))))..))))...))).. (-68.40)

10/40365571-40365667(-)_cfa-mir-8826_high
GCAGCAGGATCCTGGCTGGGTCTGGACTTCAGGAGACAGCTTGGTCATCCGCACAGAGCTGGCGTTTGAAATCCTGAGCCTGACGGGATTCTCAAAG
....................TCTGGACTTCAGGAGACAGCTT.......................................................	104
....................TCTGGACTTCAGGAGACAGCT........................................................	36
....................TCTGGACTTCAGGAGACAGC.........................................................	7
....................TCTGGACTTCAGGAGACA...........................................................	4
....................TCTGGACTTCAGGAGAC............................................................	2
....................TCTGGACTTCAGGAGACAG..........................................................	1
....................TCTGGACTTCAGGAGACAGCTTG......................................................	1
..........................................................CTGGCGTTTGAAATCCTGAGC..................	1
..........................................................CTGGCGTTTGAAATCCTGAGCC.................	1
...(.(((((((((...((.((.(((.((((((...((((((.((.....))...))))))...)))))).))).)).))...)))))))))).... (-38.60)

10/45159756-45159897(-)_mir-9144_low
AACTCTTTGCTGCACAAAGCCTCCCACGAGAGCGCCATCTGACAGGAGGGCCCGGGGCCCCCCGCCTGCCCCGCGGGGGTCTCCCCAGTGGGCCCACATGAAGATAGGGAGCCTGTTAGGCTGGAAGGGGTGCAGATAGCCT
....((...((((((...(((((....))).)).((((((((((((.((((((((((.(((((((.......)))))))...))))...)))))).(.....)........))))))))).))).....))))))..))... (-64.70)

10/52666322-52666466(+)_mir-9153_low
CGTGTCGGCCAGCAGCGTGGCGGGCTCCGCGCAGAAGATGGAGAAGCTGAGCTGCAGGCGGCCGCCGCGGGTCAGGATGAGCTCCAGGAAGTCGCAGAAGCCCTCGTCGTCGAAGTAGAGCACGAGGCCGCGCGCGCTGCGCGTC
((((.((((..((.(((((((.(((((.(((.......(((((.(.((((.((((.(((....))))))).))))..)...)))))......))).).))))(((((..((......))..)))))))))))))))))))))).. (-64.92)

10/56754566-56754647(-)_cfa-mir-217_high
TTGATGTCGCAGATACTGCATCAGGAACTGATTGGATAAGAATGGGTCACCATCAGTTCCTAATGCATTGCCTTCAGCATCT
.............TACTGCATCAGGAACTGATTGGA..............................................	41
.............TACTGCATCAGGAACTGATTGG...............................................	39
............ATACTGCATCAGGAACTGATTGG...............................................	4
............ATACTGCATCAGGAACTGATT.................................................	3
.............TACTGCATCAGGAACTGATT.................................................	3
............ATACTGCATCAGGAACTGATTG................................................	3
............ATACTGCATCAGGAACT.....................................................	1
.............TACTGCATCAGGAACT.....................................................	1
.............TACTGCATCAGGAACTGAT..................................................	1
.............TACTGCATCAGGAACTGATTG................................................	1
.............TACTGCATCAGGAACTGATTGGAT.............................................	1
..(((((.(.((.((.(((((.((((((((((.((((........))).).)))))))))).))))).)).)).).))))). (-30.20)

10/56761430-56761534(-)_cfa-mir-216a_high
GATGGCTGTGAGTTGGCTTAATCTCAGCTGGCAACTGTGAGATGTTCATACAATCCCCCACAGTGGTCTCTGGGATTATGCTAAACAGAGCAATATCCTTGCCCT
..................TAATCTCAGCTGGCAACTGTGA.................................................................	36
..................TAATCTCAGCTGGCAACTGTG..................................................................	6
..........................................................CACAGTGGTCTCTGGGATTATG.........................	5
..........................................................CACAGTGGTCTCTGGGATTAT..........................	2
.................TTAATCTCAGCTGGCAACTGTG..................................................................	1
.................TTAATCTCAGCTGGCAACTGTGA.................................................................	1
...................AATCTCAGCTGGCAACTGTGA.................................................................	1
..................TAATCTCAGCTGGCAACTGTGAG................................................................	1
..........................................................CACAGTGGTCTCTGGGATT............................	1
(((((((.((..(((((.(((((((((..(((.((((((.(((((....)).)))...)))))).))).))))))))).))))).)).)))..))))........ (-36.00)

10/56772853-56772914(-)_cfa-mir-216b_high
AAATCTCTGCAGGCAAATGTGATGTCACTAAAGAAATCACACACTTACCCGTAGAGATTCTG
AAATCTCTGCAGGCAAATGTGA........................................	43
AAATCTCTGCAGGCAAATGTG.........................................	37
AAATCTCTGCAGGCAAATGT..........................................	9
........................................ACACTTACCCGTAGAGATTCTG	4
AAATCTCTGCAGGCAAATGTGAT.......................................	2
AAATCTCTGCAGGCAAATGTGATG......................................	2
.......................................CACACTTACCCGTAGAGATTCT.	2
AAATCTCTGCAGGCAAAT............................................	1
AAATCTCTGCAGGCAAATG...........................................	1
........................................ACACTTACCCGTAGAGATTCT.	1
.........................................CACTTACCCGTAGAGATTCT.	1
.(((((((((.((....((((((.((......)).))))))......)).)))))))))... (-19.80)

11/1704582-1704673(+)_cfa-mir-340_high
TTGTACCTGATGCGATTATAAAGCAATGAGACTGATTGTCATGTGTCGGTTGTGGGATCCGTCTCAGTTACTTTATAGCCGTGCCTGGTACC
...............TTATAAAGCAATGAGACTGATT.......................................................	147753
...............TTATAAAGCAATGAGACTGAT........................................................	34744
...............TTATAAAGCAATGAGACTGA.........................................................	12726
.........................................................TCCGTCTCAGTTACTTTATAGC.............	3186
.........................................................TCCGTCTCAGTTACTTTATAGCC............	1126
...............TTATAAAGCAATGAGACTG..........................................................	706
.........................................................TCCGTCTCAGTTACTTTATAG..............	426
...............TTATAAAGCAATGAGACT...........................................................	322
...............TTATAAAGCAATGAGACTGATTG......................................................	219
................TATAAAGCAATGAGACTGATT.......................................................	118
........................................................ATCCGTCTCAGTTACTTTATAGC.............	81
.........................................................TCCGTCTCAGTTACTTTAT................	64
.........................................................TCCGTCTCAGTTACTTTATA...............	57
..........................................................CCGTCTCAGTTACTTTATAGC.............	56
..............ATTATAAAGCAATGAGACTGA.........................................................	38
..........................................................CCGTCTCAGTTACTTTATAGCC............	37
.................ATAAAGCAATGAGACTGATT.......................................................	31
...............TTATAAAGCAATGAGA.............................................................	23
...............TTATAAAGCAATGAGACTGATTGT.....................................................	22
........................................................ATCCGTCTCAGTTACTTTATAG..............	22
................TATAAAGCAATGAGACTGAT........................................................	16
...............TTATAAAGCAATGAGAC............................................................	14
..............ATTATAAAGCAATGAGACTGAT........................................................	10
....................AAGCAATGAGACTGATT.......................................................	10
................TATAAAGCAATGAGACTGA.........................................................	9
.........................................................TCCGTCTCAGTTACTTT..................	9
.................ATAAAGCAATGAGACTGAT........................................................	8
..........................................................CCGTCTCAGTTACTTTATAG..............	8
....................AAGCAATGAGACTGAT........................................................	7
.........................................................TCCGTCTCAGTTACTTTA.................	7
.........................................................TCCGTCTCAGTTACTTTATAGCCG...........	7
..................TAAAGCAATGAGACTGATT.......................................................	5
........................................................ATCCGTCTCAGTTACTTTATAGCC............	5
...........................................................CGTCTCAGTTACTTTATAGCC............	4
..............ATTATAAAGCAATGAGACTG..........................................................	3
...................AAAGCAATGAGACTGAT........................................................	3
.....................AGCAATGAGACTGATT.......................................................	3
................TATAAAGCAATGAGACTGATTG......................................................	3
........................................................ATCCGTCTCAGTTACTTTAT................	3
........................................................ATCCGTCTCAGTTACTTTATA...............	3
..............ATTATAAAGCAATGAGACTGATT.......................................................	2
.....................................GTCATGTGTCGGTTGTGGGA...................................	2
...................................TTGTCATGTGTCGGTTGTGGGATC.................................	2
........................................................ATCCGTCTCAGTTACTTT..................	2
................TATAAAGCAATGAGACT...........................................................	1
.................ATAAAGCAATGAGACT...........................................................	1
.................ATAAAGCAATGAGACTGA.........................................................	1
..................TAAAGCAATGAGACTGA.........................................................	1
...................AAAGCAATGAGACTGA.........................................................	1
..................TAAAGCAATGAGACTGAT........................................................	1
................TATAAAGCAATGAGACTGATTGT.....................................................	1
....................................TGTCATGTGTCGGTTGTGGGA...................................	1
.........................................................TCCGTCTCAGTTACTT...................	1
...........................................................CGTCTCAGTTACTTTATAGC.............	1
...............................................................TCAGTTACTTTATAGC.............	1
...........................................................CGTCTCAGTTACTTTATAGCCG...........	1
..(((((.(..(((..(((((((...((((((.((((.(((((.......))))))))).))))))....)))))))..)))..).))))). (-31.10)

11/14017075-14017159(-)_cfa-mir-8830-2_low
CCGGCTTCCCTCGTCGCTGAGGCAGGACCGACTTCCCTCATGGCCGAGGCAGGACCGGCTTCCCTCATGGCCGAGGCAGACCCGG
.....TTCCCTCGTCGCTGAGGCAGGACCGA......................................................	1
......................................CATGGCCGAGGCAGGACCG............................	1
((((.((.((((((((.(((((.(((.(((.(((.((((......)))).)))..)))))).)))))))).)))))..)).)))) (-35.70)

11/14017421-14017515(-)_cfa-mir-8830-1_low
CAGGACCGGCTTCCCTCGTCGCTGAGGCAGGACCGACTTCCCTCATGGCCGAGGCAGGACCGGCTTTGCTCATGGCCGAGGCAGGACCGGCTTCG
..........TTCCCTCGTCGCTGAGGCAGGACCGA...........................................................	1
...........................................CATGGCCGAGGCAGGACCG.................................	1
..((((((((((.((((((((.((((.(((..(((.(((.((((......)))).)))..)))..)))))))))).))))).))).)))).))). (-40.20)

11/14017612-14017756(-)_cfa-mir-8830-3_low
GGACCGGCTTCCCTCATGGCCGAGGCAGGACCCGCTTCCCTCGTCGCTGAGGCAGGACCGACTTCCCTCATGACCGAGGCAGACCCGGCTTCCCTCATGACCGAGGCAGACCCGGCTTCCCTCATGGCCGAGGCAGACCCGGCTT
...................................TTCCCTCGTCGCTGAGGCAGGACCGA....................................................................................	1
((.((((.((.((((..((((((((..(((.(((..((((((((((.(((((.(((.(((.....((((......))))......)))))).)))))))).)))))..))..))).)))))))..))))))))..)).)))))). (-57.70)

11/25355355-25355432(-)_cfa-mir-874_high
TTAGCCCTGCGGCCCCACGCACCAGGGTAAGAGAGACTCTCGCTTCCTGCCCTGGCCCGAGGGACCGACTGGCTGGGC
..............................................CTGCCCTGGCCCGAGGGACCGAC.........	9013
..............................................CTGCCCTGGCCCGAGGGACCGA..........	1831
..............................................CTGCCCTGGCCCGAGGGACCGACT........	1822
...............................................TGCCCTGGCCCGAGGGACCGAC.........	232
.........CGGCCCCACGCACCAGGGTAAGA..............................................	131
...............................................TGCCCTGGCCCGAGGGACCGACT........	103
..............................................CTGCCCTGGCCCGAGGGACC............	97
..............................................CTGCCCTGGCCCGAGGGACCG...........	70
...............................................TGCCCTGGCCCGAGGGACCGA..........	59
.........CGGCCCCACGCACCAGGGTAAG...............................................	57
.........CGGCCCCACGCACCAGGGTA.................................................	41
.........CGGCCCCACGCACCAGGGTAA................................................	40
..............................................CTGCCCTGGCCCGAGGGAC.............	39
..............................................CTGCCCTGGCCCGAGGGA..............	14
..............................................CTGCCCTGGCCCGAGGG...............	9
.........CGGCCCCACGCACCAGG....................................................	5
...................................................CTGGCCCGAGGGACCGAC.........	5
..............................................CTGCCCTGGCCCGAGG................	4
.........CGGCCCCACGCACCAGGGT..................................................	3
...............................................TGCCCTGGCCCGAGGGACC............	3
..........GGCCCCACGCACCAGGGTAA................................................	2
...............................................TGCCCTGGCCCGAGGGACCG...........	2
.............................................CCTGCCCTGGCCCGAGGGACCGA..........	2
..................................................CCTGGCCCGAGGGACCGA..........	2
..................................................CCTGGCCCGAGGGACCGAC.........	2
..................................................CCTGGCCCGAGGGACCGACT........	2
...................................................CTGGCCCGAGGGACCGACT........	2
..............................................CTGCCCTGGCCCGAGGGACCGACTG.......	2
...........GCCCCACGCACCAGGGTAAGA..............................................	1
...............................................TGCCCTGGCCCGAGGGAC.............	1
..................................................CCTGGCCCGAGGGACC............	1
...................................................CTGGCCCGAGGGACCGA..........	1
.............................................CCTGCCCTGGCCCGAGGGACCGAC.........	1
................................................GCCCTGGCCCGAGGGACCGAC.........	1
.................................................CCCTGGCCCGAGGGACCGAC.........	1
....................................................TGGCCCGAGGGACCGAC.........	1
((((((...(((.(((.((..((((((((.(((.(.....)..))).))))))))..)).))).)))...)))))).. (-37.20)

11/26741534-26741600(+)_miR-1543_high
GTTTTGCACCTCTGAGAGTGGAAGAACTCCTCCTGTGGAGTTGGTCCTAGTCTGGGTGCAAACAGTT
..TTTGCACCTCTGAGAGTGGAAGA..........................................	474
..TTTGCACCTCTGAGAGTGGA.............................................	168
..TTTGCACCTCTGAGAGTGGAAGAACT.......................................	126
..TTTGCACCTCTGAGAGTGGAA............................................	112
..TTTGCACCTCTGAGAGTGGAAG...........................................	100
..TTTGCACCTCTGAGAGTGGAAGAAC........................................	77
...TTGCACCTCTGAGAGTGGAAGA..........................................	28
..TTTGCACCTCTGAGAGTGG..............................................	21
...TTGCACCTCTGAGAGTGGAAGAACT.......................................	20
...............................................TAGTCTGGGTGCAAACAGTT	19
...TTGCACCTCTGAGAGTGGAAG...........................................	18
..TTTGCACCTCTGAGAGTGGAAGAA.........................................	16
...TTGCACCTCTGAGAGTGGAAGAAC........................................	13
........................................TTGGTCCTAGTCTGGGTGCAAAC....	12
..............................................CTAGTCTGGGTGCAAACAGTT	8
.TTTTGCACCTCTGAGAGTGGA.............................................	7
.TTTTGCACCTCTGAGAGTGGAA............................................	7
...TTGCACCTCTGAGAGTGGAA............................................	7
..TTTGCACCTCTGAGAG.................................................	5
...TTGCACCTCTGAGAGTGGA.............................................	5
.TTTTGCACCTCTGAGAGTGGAAGAACT.......................................	5
..TTTGCACCTCTGAGAGTG...............................................	4
..................TGGAAGAACTCCTCCTG................................	4
.............................................CCTAGTCTGGGTGCAAACAGTT	4
.TTTTGCACCTCTGAGAGT................................................	3
.TTTTGCACCTCTGAGAGTGG..............................................	3
.........................................TGGTCCTAGTCTGGGTGCAAACAGTT	3
............................................TCCTAGTCTGGGTGCAAACAGTT	3
.TTTTGCACCTCTGAGA..................................................	2
..TTTGCACCTCTGAGAGT................................................	2
...TTGCACCTCTGAGAGTGG..............................................	2
.TTTTGCACCTCTGAGAGTGGAAG...........................................	2
...TTGCACCTCTGAGAGTGGAAGAA.........................................	2
.................GTGGAAGAACTCCTCC..................................	2
..............AGAGTGGAAGAACTCCTCCTGTGG.............................	2
........................................TTGGTCCTAGTCTGGGTGC........	2
.........................................TGGTCCTAGTCTGGGTGCAAAC....	2
........................................TTGGTCCTAGTCTGGGTGCAAACAGTT	2
...................................................CTGGGTGCAAACAGTT	2
GTTTTGCACCTCTGAGA..................................................	1
.TTTTGCACCTCTGAGAG.................................................	1
....TGCACCTCTGAGAGTGGAAGAACT.......................................	1
...........CTGAGAGTGGAAGAACT.......................................	1
............TGAGAGTGGAAGAACT.......................................	1
.........CTCTGAGAGTGGAAGAACTCC.....................................	1
............TGAGAGTGGAAGAACTCC.....................................	1
.................GTGGAAGAACTCCTCCT.................................	1
..................TGGAAGAACTCCTCCT.................................	1
...................GGAAGAACTCCTCCTG................................	1
...........CTGAGAGTGGAAGAACTCCTCCTGTGG.............................	1
..............................TCCTGTGGAGTTGGTCC....................	1
...........................TCCTCCTGTGGAGTTGGTCCTAGT................	1
........................................TTGGTCCTAGTCTGGGTGCAA......	1
........................................TTGGTCCTAGTCTGGGTGCAAACA...	1
............................................TCCTAGTCTGGGTGCAAACAGT.	1
..............................................CTAGTCTGGGTGCAAACAGT.	1
..........................................GGTCCTAGTCTGGGTGCAAACAGTT	1
...........................................GTCCTAGTCTGGGTGCAAACAGTT	1
..(((((((((...(((.((((..((((((......))))))..))).).))))))))))))..... (-28.50)

11/28565345-28565421(-)_mir-8953_low
AGGGAAGTGGTGAATAATAGTTGCTAATTGCCTGGCCTAAGGCTGGAAGGATATATACCAACTAAACATTGCCCCAG
.(((..(..(((.....((((((.((....(((((((...))))...))).....)).))))))..)))..)))).. (-19.30)

11/40300967-40301020(+)_cfa-mir-491_high
GTGGGGAACCCTTCCATGAGGAGTAGAACACTCCTTATGCAAGATTCCCTTCTA
.TGGGGAACCCTTCCATGAGGAGT..............................	32
.TGGGGAACCCTTCCATGAGGA................................	13
.TGGGGAACCCTTCCATGAGG.................................	8
.TGGGGAACCCTTCCATGAGGAG...............................	7
.................................CTTATGCAAGATTCCCTTCTA	7
.................................CTTATGCAAGATTCCCTTCT.	5
.TGGGGAACCCTTCCATGAG..................................	2
GTGGGGAACCCTTCCATGAGG.................................	1
GTGGGGAACCCTTCCATGAGGA................................	1
(.((((((..(((.((((((((((.....)))))))))).))).)))))).).. (-23.80)

11/40904438-40904496(-)_cfa-mir-31_high
AGGCAAGATGCTGGCATAGCTGTTGAACTGAGAACCTGCTATGCCAACATATTGCCATC
AGGCAAGATGCTGGCATAGCTGT....................................	4675
AGGCAAGATGCTGGCATAGCTG.....................................	1443
AGGCAAGATGCTGGCATAGCT......................................	1064
AGGCAAGATGCTGGCATAGC.......................................	233
....................................TGCTATGCCAACATATTGCCATC	216
AGGCAAGATGCTGGCATA.........................................	93
AGGCAAGATGCTGGCATAG........................................	81
AGGCAAGATGCTGGCATAGCTGTT...................................	76
....................................TGCTATGCCAACATATTGCCAT.	27
AGGCAAGATGCTGGCAT..........................................	26
AGGCAAGATGCTGGCA...........................................	25
.GGCAAGATGCTGGCATAGCTGT....................................	5
....................................TGCTATGCCAACATATTGCCA..	4
.....................................GCTATGCCAACATATTGCCATC	4
......................................CTATGCCAACATATTGCCATC	3
.GGCAAGATGCTGGCATAGCT......................................	1
.....AGATGCTGGCATAGCT......................................	1
...CAAGATGCTGGCATAGCTG.....................................	1
......GATGCTGGCATAGCTG.....................................	1
...CAAGATGCTGGCATAGCTGT....................................	1
....................................TGCTATGCCAACATATTGCC...	1
.......................................TATGCCAACATATTGCCATC	1
.(((((.(((.(((((((((.(((........)))..))))))))).))).)))))... (-27.70)

11/44895300-44895444(+)_cfa-mir-8831_low
AACAGGAGATTAGAAGGCCAGTGCCATGTAATGACCACTTTGAGTGTTCGTTCTCTTTGTATGAGACTCCCCAGGGTAGCTCATAAAGTAGAGATGACTCTGTCAGACAATGGAGACCTAACTTTCTAGTTTCCCACCCCAGTTG
................................................................................TCATAAAGTAGAGATGACT..............................................	1
.....................................................................................AAGTAGAGATGACTCTGTCAGACA....................................	1
...................................................................................................CTGTCAGACAATGGAGACC...........................	1
....(((((((((((((..((..((((....((((......(((...((((.((((...((((((.((((....)).))))))))....))))))))))).))))....))))....))..)))))))))))))........... (-44.80)

11/45208764-45208836(+)_cfa-mir-872_low
TTGTTAGAAGGTTATGTGTTAGCTCAAGGCTTCATTATTTCCTGCCTGACCTATTGAAGTAGCCTTCTAACGG
.((((((((((((((....(((.(((.(((.............)))))).))).....)))))))))))))). (-27.42)

11/46819464-46819544(-)_cfa-mir-876_high
TGAAGTGCTGTGGATTTCTTTGTGAATCACCATATCTAAGCTAATGTGGTGGTGGTTTACAAAGTAATTCATAGTGCTTCA
.................................................TGGTGGTTTACAAAGTAATTC...........	116
..........TGGATTTCTTTGTGAATCACC..................................................	68
.................................................TGGTGGTTTACAAAGTAATT............	34
.................................................TGGTGGTTTACAAAGTAATTCA..........	34
..........TGGATTTCTTTGTGAATCA....................................................	9
..........TGGATTTCTTTGTGAAT......................................................	8
.................................................TGGTGGTTTACAAAGTAAT.............	7
..........TGGATTTCTTTGTGAA.......................................................	3
..........TGGATTTCTTTGTGAATC.....................................................	3
..........TGGATTTCTTTGTGAATCAC...................................................	3
..........TGGATTTCTTTGTGAATCACCA.................................................	3
............GATTTCTTTGTGAATCACCAT................................................	1
..................................................GGTGGTTTACAAAGTAATTC...........	1
...................................................GTGGTTTACAAAGTAATTC...........	1
.((((..(((((((((.((((((((((((((((......((....)).)))))))))))))))).)))))))))..)))). (-42.70)

11/46838185-46838246(-)_mir-873_high
TTGCAGGAACTTGTGAGTCTCCTATTGAAAATGAACAGGAGACTGATGAGTTCCCGGGAACA
.TGCAGGAACTTGTGAGTCTCC........................................	179
..GCAGGAACTTGTGAGTCTCC........................................	114
..GCAGGAACTTGTGAGTCTCCT.......................................	112
.TGCAGGAACTTGTGAGTCTCCT.......................................	73
.TGCAGGAACTTGTGAGTCT..........................................	66
.TGCAGGAACTTGTGAGTCTC.........................................	50
......................................GAGACTGATGAGTTCCCGGGA...	47
..GCAGGAACTTGTGAGTCT..........................................	32
......................................GAGACTGATGAGTTCCCGGGAA..	30
.....................................GGAGACTGATGAGTTCCCGGGA...	27
..GCAGGAACTTGTGAGTCTC.........................................	25
..GCAGGAACTTGTGAGTCTCCTA......................................	24
.....................................GGAGACTGATGAGTTCCCGGGAA..	8
..GCAGGAACTTGTGAGTC...........................................	5
......................................GAGACTGATGAGTTCCCGGG....	5
.TGCAGGAACTTGTGAGT............................................	3
..GCAGGAACTTGTGAGT............................................	3
.....................................GGAGACTGATGAGTTCCCGGG....	2
.TGCAGGAACTTGTGAG.............................................	1
.TGCAGGAACTTGTGAGTC...........................................	1
..GCAGGAACTTGTGAGTCTCCTAT.....................................	1
...................................CAGGAGACTGATGAGTTCCCG......	1
......................................GAGACTGATGAGTTCCCG......	1
...................................CAGGAGACTGATGAGTTCCCGG.....	1
((.(.((((((..(.((((((((.((.......)).)))))))).)..)))))).).))... (-26.60)

11/50156577-50156645(+)_cfa-mir-207_low
CAGGGGCGAGGGGCTGCGGGGGGAGCGGGGCGGAGGCTGCGGCCGCTTCTCCGGTCTCTCCTCCTTCCC
..((((.((((((..((.((((((((((.((((...))))..)))))))))).))..))))))..)))) (-38.90)

11/64197130-64197191(-)_cfa-mir-32_high
TATTGCACATTACTAAGTTGCATGTTGTCACGGCCTCAATGCAATTTAGTGTGTGTGATATT
TATTGCACATTACTAAGTTGCA........................................	9398
TATTGCACATTACTAAGTTGC.........................................	8427
TATTGCACATTACTAAGTTG..........................................	303
.........................................CAATTTAGTGTGTGTGATATT	207
TATTGCACATTACTAAGTT...........................................	41
.ATTGCACATTACTAAGTTGC.........................................	37
.........................................CAATTTAGTGTGTGTGATAT.	25
TATTGCACATTACTAAGT............................................	22
.ATTGCACATTACTAAGTTGCA........................................	12
.......................................TGCAATTTAGTGTGTGTGATAT.	12
......................................ATGCAATTTAGTGTGTGTGATA..	6
........................................GCAATTTAGTGTGTGTGATATT	5
......................................ATGCAATTTAGTGTGTGTGAT...	4
......................TGTTGTCACGGCCTCAATG.....................	3
.......................................TGCAATTTAGTGTGTGTGATA..	3
TATTGCACATTACTAAGTTGCAT.......................................	2
.......................................TGCAATTTAGTGTGTGTGAT...	2
.........................................CAATTTAGTGTGTGTGATA..	2
TATTGCACATTACTAAGTTGCATG......................................	1
.......................................TGCAATTTAGTGTGTGTGA....	1
.........................................CAATTTAGTGTGTGTGAT...	1
......................................ATGCAATTTAGTGTGTGTGATAT.	1
........................................GCAATTTAGTGTGTGTGATAT.	1
(((..(((((.(((((((((((((..((....))..).)))))))))))))))))..))).. (-26.20)

11/68461911-68461968(+)_cfa-mir-455_high
TATGTGCCTTTGGACTACATCGTGGAAGCCAGCACCATGCAGTCCATGGGCATATACA
TATGTGCCTTTGGACTACATCG....................................	8828
TATGTGCCTTTGGACTACATCGT...................................	7696
TATGTGCCTTTGGACTACATCGTG..................................	1073
..TGTGCCTTTGGACTACATCGTG..................................	883
..TGTGCCTTTGGACTACATCGT...................................	860
TATGTGCCTTTGGACTACATC.....................................	464
......................................GCAGTCCATGGGCATATACA	422
....................................ATGCAGTCCATGGGCATATACA	357
TATGTGCCTTTGGACTACAT......................................	262
.ATGTGCCTTTGGACTACATCGT...................................	143
....................................ATGCAGTCCATGGGCATATAC.	137
.....................................TGCAGTCCATGGGCATATACA	105
......................................GCAGTCCATGGGCATATAC.	100
TATGTGCCTTTGGACTACA.......................................	86
.ATGTGCCTTTGGACTACATCGTG..................................	77
..TGTGCCTTTGGACTACATCG....................................	23
....................................ATGCAGTCCATGGGCATAT...	23
..TGTGCCTTTGGACTACATCGTGG.................................	20
TATGTGCCTTTGGACTAC........................................	19
TATGTGCCTTTGGACT..........................................	17
.....................................TGCAGTCCATGGGCATATAC.	16
....................................ATGCAGTCCATGGGCATATA..	15
.......................................CAGTCCATGGGCATATACA	15
......................................GCAGTCCATGGGCATATA..	12
...................................CATGCAGTCCATGGGCATATACA	11
TATGTGCCTTTGGACTACATCGTGG.................................	10
.ATGTGCCTTTGGACTACATCG....................................	9
....................................ATGCAGTCCATGGGCA......	8
......................................GCAGTCCATGGGCATA....	8
......................................GCAGTCCATGGGCATAT...	6
TATGTGCCTTTGGACTA.........................................	5
...................................CATGCAGTCCATGGGC.......	5
....................................ATGCAGTCCATGGGCATA....	4
..TGTGCCTTTGGACTACATC.....................................	3
.....................................TGCAGTCCATGGGCATATA..	3
..TGTGCCTTTGGACTACAT......................................	2
.....................................TGCAGTCCATGGGCATA....	2
...................................CATGCAGTCCATGGGCATATAC.	2
.ATGTGCCTTTGGACTAC........................................	1
.ATGTGCCTTTGGACTACA.......................................	1
...GTGCCTTTGGACTACATCG....................................	1
.......CTTTGGACTACATCGT...................................	1
...GTGCCTTTGGACTACATCGTG..................................	1
......CCTTTGGACTACATCGTGGA................................	1
..................................CCATGCAGTCCATGGGC.......	1
...................................CATGCAGTCCATGGGCATAT...	1
.......................................CAGTCCATGGGCATATAC.	1
.........................................GTCCATGGGCATATACA	1
(((((((((.((((((.(((.(((........))).))).)))))).))))))))).. (-27.20)

12/406899-406968(+)_mir-877_high
GGTAGAGGAGATGGCGCAGGGGACATGGGCTGAGACTTGGGAGTTCCTAGAACCTCTAGACATGTGTCCT
.GTAGAGGAGATGGCGCAGGGGACA.............................................	76
.GTAGAGGAGATGGCGCAGGGGAC..............................................	71
.GTAGAGGAGATGGCGCAGGGGA...............................................	37
.GTAGAGGAGATGGCGCAGGG.................................................	16
.GTAGAGGAGATGGCGCAGGGG................................................	9
.GTAGAGGAGATGGCGCAGGGGACAT............................................	6
.GTAGAGGAGATGGCGCAG...................................................	4
.GTAGAGGAGATGGCGCAGG..................................................	4
.GTAGAGGAGATGGCGCA....................................................	2
..TAGAGGAGATGGCGCAGGGGA...............................................	2
..TAGAGGAGATGGCGCAGGGGAC..............................................	1
..TAGAGGAGATGGCGCAGGGGACA.............................................	1
...............................................TAGAACCTCTAGACATGTG....	1
................................................AGAACCTCTAGACATGTG....	1
..............................................CTAGAACCTCTAGACATGTGT...	1
...............................................TAGAACCTCTAGACATGTGT...	1
..((((((....(((.(((....).)).))).....(((((....)))))..))))))(((....))).. (-21.20)

12/1034339-1034413(-)_mir-8094_low
GTGAAACTGAAGGACAACGAGAAGAACCGGAAGCTCTTTGACCTTCTCGATGTCCTTGAGTTCAATCAGGTCAGT
...AAACTGAAGGACAACGAGAAGA..................................................	2
...AAACTGAAGGACAACGAGAAGAA.................................................	2
GTGAAACTGAAGGACAACGAGA.....................................................	1
.TGAAACTGAAGGACAACGAGA.....................................................	1
.TGAAACTGAAGGACAACGAGAAG...................................................	1
....AACTGAAGGACAACGAGAAGA..................................................	1
....AACTGAAGGACAACGAGAAGAA.................................................	1
.....ACTGAAGGACAACGAGAAGAAC................................................	1
.........AAGGACAACGAGAAGAACCGGA............................................	1
.....ACTGAAGGACAACGAGAAGAACCGGAA...........................................	1
.............ACAACGAGAAGAACCGGAAG..........................................	1
.((((.((.(((((((.(((((((...((((.....))))..))))))).))))))).))))))........... (-26.80)

12/2670928-2670990(+)_cfa-mir-219-1_high
TGATTGTCCAAACGCAATTCTCGAGTCTCTGGCTCTGGCCGAGAGTTGAGTCTGGACGTCCCG
TGATTGTCCAAACGCAATTCT..........................................	4126
TGATTGTCCAAACGCA...............................................	855
TGATTGTCCAAACGCAATTCTCG........................................	498
TGATTGTCCAAACGCAATTCTC.........................................	363
TGATTGTCCAAACGCAATTC...........................................	171
.........................................AGAGTTGAGTCTGGACGTCCCG	50
TGATTGTCCAAACGCAATT............................................	38
.GATTGTCCAAACGCAATTCT..........................................	36
TGATTGTCCAAACGCAAT.............................................	33
....TGTCCAAACGCAATTCT..........................................	24
...TTGTCCAAACGCAATTCTCGAGT.....................................	11
TGATTGTCCAAACGCAATTCTCGA.......................................	9
.........................................AGAGTTGAGTCTGGACGTCC..	9
..ATTGTCCAAACGCAATTCTCG........................................	7
..ATTGTCCAAACGCAATTCTCGAGT.....................................	7
...TTGTCCAAACGCAATTCT..........................................	6
....TGTCCAAACGCAATTCTC.........................................	6
.GATTGTCCAAACGCAATTCTCG........................................	6
.........................................AGAGTTGAGTCTGGACGTCCC.	5
TGATTGTCCAAACGCAA..............................................	4
....TGTCCAAACGCAATTC...........................................	3
.........................................AGAGTTGAGTCTGGACGTC...	3
.GATTGTCCAAACGCAATTC...........................................	2
.....GTCCAAACGCAATTCT..........................................	2
...TTGTCCAAACGCAATTCTC.........................................	2
...TTGTCCAAACGCAATTCTCG........................................	2
....TGTCCAAACGCAATTCTCG........................................	2
...TTGTCCAAACGCAATTCTCGAG......................................	2
....................TCGAGTCTCTGGCTCTGGCCGA.....................	2
.GATTGTCCAAACGCAATTCTC.........................................	1
.GATTGTCCAAACGCAATTCTCGA.......................................	1
..ATTGTCCAAACGCAATTCTCGA.......................................	1
.......................AGTCTCTGGCTCTGGCCG......................	1
.........................TCTCTGGCTCTGGCCG......................	1
.....................................GCCGAGAGTTGAGTCTGGA.......	1
.........................................AGAGTTGAGTCTGGAC......	1
.......................................CGAGAGTTGAGTCTGGACGTCC..	1
.(((.(((((.((.(((((((((.(((.........)))))))))))).)).))))))))... (-26.20)

12/3200669-3200813(-)_cfa-mir-8832_low
GCCCATTGTTACACATCCTCAGGCAGGTGGCCCCGGGCCATCCAGGGGTAGGATTGATTGTGGGACACCCATGCATCCTCACCACAACTCAGACTTTCTCCCCATTATGTCCCCAGGTTCTTCCCAAGGTGGCACAATGGTGGCC
(((((((((....((.(((..((.(((.((((..(((.(((...((((.(((.((((((((((((.............)).)))))).)))).)))...))))...))).)))..)))))))))..)))))..))))))..))). (-46.62)

12/19805523-19805582(+)_cfa-mir-206_high
ACATGCTTCTTTATATCCCCATACGGATTACGTTGCTATGGAATGTAAGGAAGTGTGTGG
......................................TGGAATGTAAGGAAGTGTGTGG	140142
......................................TGGAATGTAAGGAAGTGTGT..	37018
......................................TGGAATGTAAGGAAGTGTGTG.	20769
......................................TGGAATGTAAGGAAGTGT....	4745
......................................TGGAATGTAAGGAAGTGTG...	1154
......................................TGGAATGTAAGGAAGT......	841
......................................TGGAATGTAAGGAAGTG.....	363
.......................................GGAATGTAAGGAAGTGTGTGG	134
..........................................ATGTAAGGAAGTGTGTGG	53
............................................GTAAGGAAGTGTGTGG	38
.......................................GGAATGTAAGGAAGTGTGT..	30
.......................................GGAATGTAAGGAAGTGTGTG.	26
.........................................AATGTAAGGAAGTGTGTGG	23
.....................................ATGGAATGTAAGGAAGTGTGTGG	21
...........................................TGTAAGGAAGTGTGTGG	19
..........................................ATGTAAGGAAGTGTGTG.	6
..........................................ATGTAAGGAAGTGTGT..	5
.........................................AATGTAAGGAAGTGTGTG.	5
.....................................ATGGAATGTAAGGAAGTGTGT..	4
.........................................AATGTAAGGAAGTGTGT..	4
........................................GAATGTAAGGAAGTGTGTGG	3
.......................................GGAATGTAAGGAAGTGT....	2
........................................GAATGTAAGGAAGTGTGT..	2
......................ACGGATTACGTTGCTATGGAATGT..............	1
................................TTGCTATGGAATGTAAGG..........	1
.......................................GGAATGTAAGGAAGTGTG...	1
....................................TATGGAATGTAAGGAAGTGTGT..	1
........................................GAATGTAAGGAAGTGTGTG.	1
...........................................TGTAAGGAAGTGTGTG.	1
.................................TGCTATGGAATGTAAGGAAGTGTGTGG	1
...................................CTATGGAATGTAAGGAAGTGTGTGG	1
((((((((((((((((..(((((((.....)))....)))).)))))))))))))))).. (-22.70)

12/33757899-33757960(-)_cfa-mir-30c-2_high
TGTAAACATCCTACACTCTCAGCTGTGGAAAGTAAGAAAGCTGGGAGAAGGCTGTTTACTCT
TGTAAACATCCTACACTCTCAGC.......................................	427606
TGTAAACATCCTACACTCTCAGCT......................................	163770
TGTAAACATCCTACACTCTCA.........................................	21205
TGTAAACATCCTACACTCTCAG........................................	12853
........................................CTGGGAGAAGGCTGTTTACTCT	9878
TGTAAACATCCTACACTCTC..........................................	9190
TGTAAACATCCTACACTCT...........................................	6877
TGTAAACATCCTACACTC............................................	907
.........................................TGGGAGAAGGCTGTTTACTCT	534
........................................CTGGGAGAAGGCTGTTTACTC.	491
........................................CTGGGAGAAGGCTGTTTACT..	382
.GTAAACATCCTACACTCTCAGC.......................................	280
.GTAAACATCCTACACTCTCAGCT......................................	172
TGTAAACATCCTACACTCTCAGCTG.....................................	114
TGTAAACATCCTACACT.............................................	85
TGTAAACATCCTACACTCTCAGCTGT....................................	76
...AAACATCCTACACTCTCAGC.......................................	31
......CATCCTACACTCTCAGC.......................................	31
.......ATCCTACACTCTCAGC.......................................	29
TGTAAACATCCTACAC..............................................	26
....AACATCCTACACTCTCAGC.......................................	23
.GTAAACATCCTACACTCTCA.........................................	21
........TCCTACACTCTCAGCT......................................	21
........................................CTGGGAGAAGGCTGTTTAC...	18
.........................................TGGGAGAAGGCTGTTTACTC.	16
.....ACATCCTACACTCTCAGC.......................................	14
....AACATCCTACACTCTCAGCT......................................	14
..TAAACATCCTACACTCTCAGC.......................................	13
......CATCCTACACTCTCAGCT......................................	13
........................GTGGAAAGTAAGAAAG......................	13
...AAACATCCTACACTCTCAGCT......................................	12
.......ATCCTACACTCTCAGCT......................................	10
.GTAAACATCCTACACTCT...........................................	9
........................................CTGGGAGAAGGCTGTTTA....	9
.GTAAACATCCTACACTCTCAG........................................	8
.GTAAACATCCTACACTCTC..........................................	7
........................................CTGGGAGAAGGCTGTTT.....	6
.............................................AGAAGGCTGTTTACTCT	6
..TAAACATCCTACACTCTCAGCT......................................	5
...AAACATCCTACACTCT...........................................	4
.....ACATCCTACACTCTCAGCT......................................	4
.........................................TGGGAGAAGGCTGTTTACT..	4
........................................CTGGGAGAAGGCTGTT......	3
...........................................GGAGAAGGCTGTTTACTCT	3
..............................................GAAGGCTGTTTACTCT	3
.GTAAACATCCTACACTC............................................	2
....AACATCCTACACTCTC..........................................	2
....AACATCCTACACTCTCA.........................................	2
.....ACATCCTACACTCTCA.........................................	2
...AAACATCCTACACTCTCAGCTGT....................................	2
.......................TGTGGAAAGTAAGAAAGC.....................	2
.....................................AAGCTGGGAGAAGGCTGTTTACTCT	2
..TAAACATCCTACACTCTCAG........................................	1
....AACATCCTACACTCTCAG........................................	1
.GTAAACATCCTACACTCTCAGCTG.....................................	1
..TAAACATCCTACACTCTCAGCTG.....................................	1
....AACATCCTACACTCTCAGCTGT....................................	1
.......................TGTGGAAAGTAAGAAAGCT....................	1
.......................................GCTGGGAGAAGGCTGTTTACT..	1
....................................AAAGCTGGGAGAAGGCTGTTTACTC.	1
.......................................GCTGGGAGAAGGCTGTTTACTC.	1
............................................GAGAAGGCTGTTTACTCT	1
.(((((((.(((...(((((((((..............))))))))).))).)))))))... (-24.04)

12/33783894-33783956(-)_cfa-mir-30a_high
TGTAAACATCCTCGACTGGAAGCTGTGAAGCCACAGATGGGCTTTCAGTCGGATGTTTGCAGC
TGTAAACATCCTCGACTGGAAGC........................................	550266
TGTAAACATCCTCGACTGGAAGCT.......................................	471832
TGTAAACATCCTCGACTGGAAG.........................................	446148
TGTAAACATCCTCGACTGGAA..........................................	282677
TGTAAACATCCTCGACTGGA...........................................	53066
TGTAAACATCCTCGACTGG............................................	21663
.........................................CTTTCAGTCGGATGTTTGCAGC	17128
.GTAAACATCCTCGACTGGAAGCT.......................................	7526
.........................................CTTTCAGTCGGATGTTTGCAG.	5263
..........................................TTTCAGTCGGATGTTTGCAGC	5037
TGTAAACATCCTCGACTG.............................................	4305
.........................................CTTTCAGTCGGATGTTTGCA..	2279
.GTAAACATCCTCGACTGGAAGC........................................	1957
TGTAAACATCCTCGACT..............................................	1438
.........................................CTTTCAGTCGGATGTTTGC...	1428
..........................................TTTCAGTCGGATGTTTGCAG.	1114
.GTAAACATCCTCGACTGGAAG.........................................	873
.GTAAACATCCTCGACTGGAA..........................................	417
TGTAAACATCCTCGACTGGAAGCTG......................................	329
........TCCTCGACTGGAAGCT.......................................	235
..........................................TTTCAGTCGGATGTTTGCA..	200
..........................................TTTCAGTCGGATGTTTGC...	197
..TAAACATCCTCGACTGGAAGCT.......................................	184
.........................................CTTTCAGTCGGATGTTTG....	161
TGTAAACATCCTCGAC...............................................	122
.GTAAACATCCTCGACTGGA...........................................	114
TGTAAACATCCTCGACTGGAAGCTGT.....................................	100
...........................................TTCAGTCGGATGTTTGCAGC	91
.........................................CTTTCAGTCGGATGTTT.....	85
.......ATCCTCGACTGGAAGCT.......................................	73
.......ATCCTCGACTGGAAGC........................................	67
.........................................CTTTCAGTCGGATGTT......	67
...AAACATCCTCGACTGGAAGCT.......................................	58
....AACATCCTCGACTGGAAGCT.......................................	51
......CATCCTCGACTGGAAGC........................................	46
....AACATCCTCGACTGGAAGC........................................	40
...AAACATCCTCGACTGGAAGC........................................	38
..TAAACATCCTCGACTGGAAGC........................................	35
......CATCCTCGACTGGAAG.........................................	32
...AAACATCCTCGACTGGAAG.........................................	28
......CATCCTCGACTGGAAGCT.......................................	28
....AACATCCTCGACTGGAAG.........................................	27
..TAAACATCCTCGACTGGAAGCTG......................................	26
.GTAAACATCCTCGACTGG............................................	22
....AACATCCTCGACTGGAA..........................................	20
..TAAACATCCTCGACTGGAAG.........................................	20
.....ACATCCTCGACTGGAAGC........................................	19
...AAACATCCTCGACTGGAA..........................................	17
.....ACATCCTCGACTGGAA..........................................	16
.GTAAACATCCTCGACTGGAAGCTG......................................	15
..........................................TTTCAGTCGGATGTTT.....	15
.....ACATCCTCGACTGGAAGCT.......................................	13
.....ACATCCTCGACTGGAAG.........................................	11
.GTAAACATCCTCGACTG.............................................	8
..........................................TTTCAGTCGGATGTTTG....	7
...........................................TTCAGTCGGATGTTTGCAG.	6
..TAAACATCCTCGACTGGA...........................................	5
..TAAACATCCTCGACTGGAA..........................................	5
..TAAACATCCTCGACTGGAAGCTGT.....................................	5
........................................GCTTTCAGTCGGATGTTTGCA..	5
........................................GCTTTCAGTCGGATGTTTGC...	4
........................................GCTTTCAGTCGGATGTTTGCAGC	4
............................................TCAGTCGGATGTTTGCAGC	4
.GTAAACATCCTCGACTGGAAGCTGT.....................................	3
TGTAAACATCCTCGACTGGAAGCTGTG....................................	3
........................................GCTTTCAGTCGGATGTTTGCAG.	3
.....................................TGGGCTTTCAGTCGGATGTTTGCAGC	3
.GTAAACATCCTCGACT..............................................	2
....AACATCCTCGACTGGA...........................................	2
...AAACATCCTCGACTGGAAGCTGT.....................................	2
............................................TCAGTCGGATGTTTGCAG.	2
.............................................CAGTCGGATGTTTGCAGC	2
..TAAACATCCTCGACTGG............................................	1
...AAACATCCTCGACTGGA...........................................	1
........TCCTCGACTGGAAGCTGTGAAG.................................	1
..................................AGATGGGCTTTCAGTCGGATGTTT.....	1
...................................GATGGGCTTTCAGTCGGATGTTTGC...	1
...........................................TTCAGTCGGATGTTTGCA..	1
.............................................CAGTCGGATGTTTGCAG.	1
....................................ATGGGCTTTCAGTCGGATGTTTGCAGC	1
......................................GGGCTTTCAGTCGGATGTTTGCAGC	1
..............................................AGTCGGATGTTTGCAGC	1
(((((((((((..((((((((((((((....))).....)))))))))))))))))))))).. (-31.80)

12/36887516-36887658(-)_cfa-mir-8835_low
CGCGAGGGCCAGAGGTATTTCCGGTTCCGGTGCGGGGACTTTCGTTCTTGGTGGTCAGTTGTTGCAGTTGGTGGGTAGTAACTGAGCCAAGATGCTGCGGAATCTGCTGGTGAGGAGCTTCTCGGCTTGCGTTAATATGGAGC
...........................CGGTGCGGGGACTTTCGT..................................................................................................	1
.......................GTTCCGGTGCGGGGACTTTCGTT.................................................................................................	1
..................................GGGACTTTCGTTCTTGGTGGT........................................................................................	1
..........................................CGTTCTTGGTGGTCAGTTGTT................................................................................	1
............................................TTCTTGGTGGTCAGTTGTTG...............................................................................	1
.....................................................................GGTGGGTAGTAACTGA..........................................................	1
.......................................................................TGGGTAGTAACTGAGCCAAG....................................................	1
...................................................................TTGGTGGGTAGTAACTGAGCCAAGATG.................................................	1
............................................................................AGTAACTGAGCCAAGATG.................................................	1
...........................................................................................ATGCTGCGGAATCTGCT...................................	1
..................................................................................TGAGCCAAGATGCTGCGGAATCTGCTG..................................	1
.(((..((((((((((...(((....(((((....(((.(((((((((((((..(((((((((((.........))))))))))))))))))....))))))))))))))...))))))))).))))..)))........... (-51.00)

12/40720025-40720165(+)_cfa-mir-8834a-1_low
AGGAGCTACAGCCCTAGTGGCGGGGCCAGCTCTGGAAACCTGGATTCAGCTCTGGCAGGAACTCCGGAGCTCTCCGTCTGCCGGGCCTGGAGGCTCCGGGGCGGGGCCGCTGATCTGCTCAGCTGGGGCAGGAGCGTCCTC
........................GCCAGCTCTGGAAACC.....................................................................................................	1
..........................CAGCTCTGGAAACCTGGA.................................................................................................	1
..............................TCTGGAAACCTGGATTC..............................................................................................	1
..........................CAGCTCTGGAAACCTGGATTCAG............................................................................................	1
...........................AGCTCTGGAAACCTGGATTCAG............................................................................................	1
..............................TCTGGAAACCTGGATTCAGCTC.........................................................................................	1
........................................TGGATTCAGCTCTGGCAGGA.................................................................................	1
...............................................................................................CCGGGGCGGGGCCGCTGA............................	1
(((((((...(((((((((((((((((.((((((((..(((....((((..((((((((.....((((....))))))))))))..))))))).))))))))..))))......)))))..))))))))...))).)))). (-72.90)

12/48210886-48210958(-)_mir-544_low
ATCTTGTTAAAATGTAAATTTTGATTCAGTAAATCTGAGATGAGGCCCAAGATTCTGCATTTTTAACAAGTTC
..(((((((((((((((((((((.((((............))))...))))))).)))).))))))))))... (-17.00)

12/48374871-48375009(+)_cfa-mir-8833_low
GGGGCTGACGCTGAGCTGGGGGCCCCGGAGCCGCAGACGGGGGGTCGGGCATCGTCGGAGTCGGTGGGGATGACGACTGACTTCGACTGCCCGACAGCCCCTGGGGCCTTCATCCCTACATCCTCGGACAGCCTCAGCC
(((((((...(((((.((((((((((((..........(((..((((((((..((((((((((((.(......).))))))))))))))))))))..)))))))))))))))..........))))).))))))).... (-80.30)

12/56421084-56421153(+)_mir-2113_high
AATGTGTGACAGGTACAGGGACAAATCCCGTTAATAAGTAAGAGGATTTGTGCTTGGCTCTGTCACATGC
.............................................ATTTGTGCTTGGCTCTGTCAC....	14
.............................................ATTTGTGCTTGGCTCTGTCA.....	12
.............................................ATTTGTGCTTGGCTCTGTCACA...	7
.............................................ATTTGTGCTTGGCTCTGTC......	1
...............................................TTGTGCTTGGCTCTGTCACAT..	1
...............................................TTGTGCTTGGCTCTGTCACATG.	1
...((((((((((..((((.((((((((..(((.....)))..)))))))).))))..)))))))))).. (-32.10)

13/1538928-1539022(-)_cfa-mir-599_high
AAAGACCTGCTGTCCACAGTGTGTTTGATAAGCTGACATGGGACAGGGATTCTTTTCACTGTTGTGTCAGTTTATCAAACCCATACCTGGATGAC
.......................TTTGATAAGCTGACATGGGACA..................................................	14
.......................TTTGATAAGCTGACATGGGAC...................................................	5
.......................TTTGATAAGCTGACATGGGACAG.................................................	4
.......................TTTGATAAGCTGACATGG......................................................	1
.......................TTTGATAAGCTGACATGGGA....................................................	1
......................GTTTGATAAGCTGACATGGGAC...................................................	1
......................GTTTGATAAGCTGACATGGGACA..................................................	1
.......................TTTGATAAGCTGACATGGGACAGG................................................	1
.............................................................TTGTGTCAGTTTATCAAACC..............	1
...........(((((..(((.(((((((((((((((((..((((((((.....))).)))))))))))))))))))))).)))...)))))... (-37.80)

13/1539078-1539151(-)_cfa-mir-875_low
GTGGTACTATACCTCAGTTTTATCAGGTGTTCTTTAAAATCACCTGGAAATACTGAGGTTGTGTTTCACTGAAC
.......TATACCTCAGTTTTATCAGGT..............................................	1
((((.((...((((((((.((.(((((((...........))))))).)).))))))))...)).))))..... (-28.50)

13/9751650-9751784(+)_cfa-mir-8836_low
CAACAGCAGTGGGAATGGAGTCACAGGAAGAATGAAAGATAGGAAAGGAGAAGGGCCACAGTACCTGGCTTTGCTGTGCCCTCTCAGCTTCTCTTGGATTGCTTTCACTCTCATCCTCATCTATTGGTCCCCACT
.......((((((((((((.....(((((((.((((((.((((((((((((.((((.((((((........))))))))))))))..))).))))).....)))))).)))..))))..))))))....)))))) (-46.30)

13/12774532-12774622(+)_mir-2053_low
CTTGCCATGTAAATACAGATTTAATTAACACTTGCAACCTGTGAAGATGCAAAACCTTAAGTGTTAATTAAACCTCTATTTACATAGCAAG
(((((.(((((((((.((.(((((((((((((((.....(((......)))......))))))))))))))).)).))))))))).))))) (-31.70)

13/30906038-30906097(-)_cfa-mir-30b_high
TGTAAACATCCTACACTCAGCTGTAGTACATGGATTGGCTGGGAGGTGGATGTTTACTTC
TGTAAACATCCTACACTCAGCT......................................	154297
TGTAAACATCCTACACTCAGC.......................................	31073
TGTAAACATCCTACACTC..........................................	907
......................................CTGGGAGGTGGATGTTTACTTC	721
TGTAAACATCCTACACTCA.........................................	419
TGTAAACATCCTACACTCAG........................................	297
TGTAAACATCCTACACTCAGCTG.....................................	189
.GTAAACATCCTACACTCAGCT......................................	184
......................................CTGGGAGGTGGATGTTTACTT.	175
TGTAAACATCCTACACTCAGCTGT....................................	111
......................................CTGGGAGGTGGATGTTTACT..	90
TGTAAACATCCTACACT...........................................	85
TGTAAACATCCTACAC............................................	26
.GTAAACATCCTACACTCAGC.......................................	24
....AACATCCTACACTCAGCT......................................	16
......CATCCTACACTCAGCT......................................	16
......................GTAGTACATGGATTGG......................	9
...AAACATCCTACACTCAGCT......................................	7
.......................................TGGGAGGTGGATGTTTACTTC	7
..TAAACATCCTACACTCAGCT......................................	5
......................................CTGGGAGGTGGATGTTTAC...	5
.....ACATCCTACACTCAGCT......................................	4
TGTAAACATCCTACACTCAGCTGTA...................................	4
......................................CTGGGAGGTGGATGTTTA....	4
...AAACATCCTACACTCAGC.......................................	3
....AACATCCTACACTCAGC.......................................	3
.GTAAACATCCTACACTC..........................................	2
..TAAACATCCTACACTCAGC.......................................	2
.......................................TGGGAGGTGGATGTTTACT..	2
............................................GGTGGATGTTTACTTC	2
.....ACATCCTACACTCAGC.......................................	1
.GTAAACATCCTACACTCAGCTG.....................................	1
...AAACATCCTACACTCAGCTGT....................................	1
........TCCTACACTCAGCTGT....................................	1
......................................CTGGGAGGTGGATGTT......	1
......................................CTGGGAGGTGGATGTTT.....	1
.......................................TGGGAGGTGGATGTTTA....	1
.......................................TGGGAGGTGGATGTTTACTT.	1
........................................GGGAGGTGGATGTTTACTTC	1
.((((((((((.((.((((((((............))))))))..))))))))))))... (-24.40)

13/30910306-30910365(-)_cfa-mir-30d_high
TGTAAACATCCCCGACTGGAAGCTGGAAGACAGCAAAGCTTTCAGTCAGATGTTTGCTGC
TGTAAACATCCCCGACTGGAAGCT....................................	328340
TGTAAACATCCCCGACTGGAAGC.....................................	281838
TGTAAACATCCCCGACTGGAAG......................................	263788
TGTAAACATCCCCGACTGGAA.......................................	155811
TGTAAACATCCCCGACTGGA........................................	41162
TGTAAACATCCCCGACTGG.........................................	9141
......................................CTTTCAGTCAGATGTTTGCTGC	2233
TGTAAACATCCCCGACTG..........................................	1109
.......................................TTTCAGTCAGATGTTTGCTGC	748
TGTAAACATCCCCGACT...........................................	389
.GTAAACATCCCCGACTGGAAGCT....................................	319
.GTAAACATCCCCGACTGGAAGC.....................................	271
TGTAAACATCCCCGACTGGAAGCTG...................................	262
......................................CTTTCAGTCAGATGTTTGCTG.	196
......................................CTTTCAGTCAGATGTTTGCT..	170
.GTAAACATCCCCGACTGGAAG......................................	142
.GTAAACATCCCCGACTGGAA.......................................	116
........TCCCCGACTGGAAGCT....................................	85
.......................................TTTCAGTCAGATGTTTGCTG.	65
....AACATCCCCGACTGGAAGCT....................................	54
...AAACATCCCCGACTGGAAGCT....................................	46
........................................TTCAGTCAGATGTTTGCTGC	43
.......ATCCCCGACTGGAAGCT....................................	39
.GTAAACATCCCCGACTGGA........................................	36
.......................................TTTCAGTCAGATGTTTGCT..	30
.......ATCCCCGACTGGAAGC.....................................	27
......CATCCCCGACTGGAAGCT....................................	27
TGTAAACATCCCCGAC............................................	25
......CATCCCCGACTGGAAGC.....................................	23
......CATCCCCGACTGGAAG......................................	22
....AACATCCCCGACTGGAAG......................................	20
....AACATCCCCGACTGGAAGC.....................................	19
..TAAACATCCCCGACTGGAAGCT....................................	17
...AAACATCCCCGACTGGAAG......................................	14
...AAACATCCCCGACTGGAAGC.....................................	14
.....ACATCCCCGACTGGAAGCT....................................	11
....AACATCCCCGACTGGAA.......................................	10
.....ACATCCCCGACTGGAAG......................................	10
TGTAAACATCCCCGACTGGAAGCTGG..................................	10
..TAAACATCCCCGACTGGAAGC.....................................	8
......................................CTTTCAGTCAGATGTTTGC...	8
..TAAACATCCCCGACTGGAAG......................................	7
...AAACATCCCCGACTGGAA.......................................	5
.....ACATCCCCGACTGGAAGC.....................................	5
.GTAAACATCCCCGACTGG.........................................	4
...AAACATCCCCGACTGG.........................................	3
....AACATCCCCGACTGGA........................................	3
.....ACATCCCCGACTGGAA.......................................	3
.......................................TTTCAGTCAGATGTTTGC...	3
........................................TTCAGTCAGATGTTTGCTG.	3
..TAAACATCCCCGACTGGA........................................	2
..TAAACATCCCCGACTGGAA.......................................	2
......................................CTTTCAGTCAGATGTTTG....	2
..........................................CAGTCAGATGTTTGCTGC	2
.GTAAACATCCCCGACTG..........................................	1
.GTAAACATCCCCGACTGGAAGCTG...................................	1
..TAAACATCCCCGACTGGAAGCTG...................................	1
TGTAAACATCCCCGACTGGAAGCTGGA.................................	1
...........CCGACTGGAAGCTGGA.................................	1
.......ATCCCCGACTGGAAGCTGGAAGA..............................	1
......................................CTTTCAGTCAGATGTT......	1
......................................CTTTCAGTCAGATGTTT.....	1
.......................................TTTCAGTCAGATGTTTG....	1
........................................TTCAGTCAGATGTTTGCT..	1
.(((((((((...(((((((((((............))))))))))).)))))))))... (-26.40)

13/35353689-35353744(-)_cfa-mir-151_high
TCGAGGAGCTCACAGTCTAGTATGTCTCAGCCCTACTAGACTGAGGCTCCTTGAGG
...................................CTAGACTGAGGCTCCTTGAGG	22940
TCGAGGAGCTCACAGTCTAGT...................................	12994
...................................CTAGACTGAGGCTCCTTGAG.	5276
TCGAGGAGCTCACAGTCTAGTA..................................	2307
...................................CTAGACTGAGGCTCCTTGA..	964
...................................CTAGACTGAGGCTCCTTG...	609
..................................ACTAGACTGAGGCTCCTTGAGG	477
TCGAGGAGCTCACAGTCTAG....................................	424
TCGAGGAGCTCACAGTCT......................................	163
TCGAGGAGCTCACAGTCTAGTAT.................................	153
..................................ACTAGACTGAGGCTCCTTGAG.	135
...................................CTAGACTGAGGCTCCT.....	98
.................................TACTAGACTGAGGCTCCTTGAG.	86
....................................TAGACTGAGGCTCCTTGAGG	53
.................................TACTAGACTGAGGCTCCTTGA..	46
..................................ACTAGACTGAGGCTCCTTGA..	43
...................................CTAGACTGAGGCTCCTT....	38
.................................TACTAGACTGAGGCTCCTTGAGG	33
TCGAGGAGCTCACAGT........................................	25
TCGAGGAGCTCACAGTC.......................................	24
TCGAGGAGCTCACAGTCTA.....................................	20
.CGAGGAGCTCACAGTCTAGT...................................	18
....................................TAGACTGAGGCTCCTTGAG.	11
.................................TACTAGACTGAGGCTCCTTG...	10
..GAGGAGCTCACAGTCTAGT...................................	8
..................................ACTAGACTGAGGCTCCTTG...	8
.CGAGGAGCTCACAGTCTAGTA..................................	7
.CGAGGAGCTCACAGTCTAG....................................	3
.CGAGGAGCTCACAGTCTAGTAT.................................	3
.................................TACTAGACTGAGGCTCCT.....	3
.....GAGCTCACAGTCTAGT...................................	2
..GAGGAGCTCACAGTCTAGTA..................................	2
....................................TAGACTGAGGCTCCTTGA..	2
.....................................AGACTGAGGCTCCTTGAG.	2
.....................................AGACTGAGGCTCCTTGAGG	2
........................................CTGAGGCTCCTTGAGG	2
.CGAGGAGCTCACAGTCT......................................	1
....GGAGCTCACAGTCTAGT...................................	1
.................................TACTAGACTGAGGCTCC......	1
..................................ACTAGACTGAGGCTCCT.....	1
....................................TAGACTGAGGCTCCTTG...	1
................................CTACTAGACTGAGGCTCCTTGA..	1
((((((((((..((((((((((.((....))..)))))))))).)))))))))).. (-29.80)

13/40256908-40257040(-)_cfa-mir-8880_low
TCTGGGATGGGGTTCAGGGGCTGCGTGTTTCTCTATCGGCCATGGACTCTGCCCTGTTTCTGGAAGGACATGGGGCAAGTCAGCCCTGTGGACAAACATTTCTCCTTATCCTGTCCCAGTGCCAGCTCCACGG
...............................................................................TCAGCCCTGTGGACAAACA...................................	1
.................................................................................................ATTTCTCCTTATCCTGT...................	1
.((((((((((((..(((((....((((((.(((((.(((....((((.((((((((.(((....))).)))))))))))).)))..))))).))))))..))))).)))))))))))).............. (-56.70)

13/40692846-40692978(+)_cfa-mir-8880_low
TCTGGGATGGGGTTCAGGGGCTGCGTGTTTCTCTATCGGCCATGGACTCTGCCCTGTTTCTGGAAGGACATGGGGCAAGTCAGCCCTGTGGACAAACATTTCTCCTTATCCTGTCCCAGTGCCAGCTCCACGG
...............................................................................TCAGCCCTGTGGACAAACA...................................	1
.................................................................................................ATTTCTCCTTATCCTGT...................	1
.((((((((((((..(((((....((((((.(((((.(((....((((.((((((((.(((....))).)))))))))))).)))..))))).))))))..))))).)))))))))))).............. (-56.70)

14/6184457-6184521(+)_cfa-mir-29b-1_high
AGCTGGTTTCATATGGTGGTTTAGATTTAAATAGTGATTGTCTAGCACCATTTGAAATCAGTGTT
..........................................TAGCACCATTTGAAATCAGTGTT	6320
.........................................CTAGCACCATTTGAAATCAGTG..	5095
.........................................CTAGCACCATTTGAAATCAGTGT.	4508
..........................................TAGCACCATTTGAAATCAGTGT.	4085
..........................................TAGCACCATTTGAAATCAGTG..	2589
.........................................CTAGCACCATTTGAAATCAGT...	1984
..........................................TAGCACCATTTGAAATCAGT...	1809
.................................................ATTTGAAATCAGTGTT	239
..........................................TAGCACCATTTGAAATC......	229
..........................................TAGCACCATTTGAAATCAG....	121
..........................................TAGCACCATTTGAAATCA.....	78
.........................................CTAGCACCATTTGAAATC......	54
...............................................CCATTTGAAATCAGTGTT	53
.........................................CTAGCACCATTTGAAATCA.....	48
.........................................CTAGCACCATTTGAAATCAG....	41
.........................TTTAAATAGTGATTGTC.......................	39
..........................................TAGCACCATTTGAAAT.......	30
.GCTGGTTTCATATGGTGGTTTAGA........................................	18
...........................................AGCACCATTTGAAATCAGTGTT	18
........................................TCTAGCACCATTTGAAATCAGT...	16
.........................................CTAGCACCATTTGAAATCAGTGTT	12
...............................................CCATTTGAAATCAGTGT.	10
.GCTGGTTTCATATGGTGGTTTAG.........................................	8
.........................TTTAAATAGTGATTGTCT......................	8
...........................................AGCACCATTTGAAATCAGTGT.	7
.GCTGGTTTCATATGGTGGTTT...........................................	6
.........................................CTAGCACCATTTGAAAT.......	6
................................................CATTTGAAATCAGTGTT	6
..CTGGTTTCATATGGTGGTTTAGA........................................	5
................................................CATTTGAAATCAGTGT.	4
.........................................CTAGCACCATTTGAAA........	3
...........................................AGCACCATTTGAAATCAGTG..	3
.GCTGGTTTCATATGGTGGTT............................................	2
..............................................ACCATTTGAAATCAGTGT.	2
..............................................ACCATTTGAAATCAGTGTT	2
..CTGGTTTCATATGGTGGTTT...........................................	1
.GCTGGTTTCATATGGTGGTTTA..........................................	1
..CTGGTTTCATATGGTGGTTTAGAT.......................................	1
.GCTGGTTTCATATGGTGGTTTAGATT......................................	1
.........................TTTAAATAGTGATTGT........................	1
...........................................AGCACCATTTGAAATC......	1
........................................TCTAGCACCATTTGAAATCA.....	1
...........................................AGCACCATTTGAAATCAGT...	1
............................................GCACCATTTGAAATCAGT...	1
.............................................CACCATTTGAAATCAGT...	1
.............................................CACCATTTGAAATCAGTG..	1
............................................GCACCATTTGAAATCAGTGT.	1
............................................GCACCATTTGAAATCAGTGTT	1
.............................................CACCATTTGAAATCAGTGTT	1
.((((((((((.((((((..((((((.............)))))))))))).))))))))))... (-24.22)

14/6184844-6184903(+)_cfa-mir-29a_high
ACTGATTTCTTTTGGTGTTCAGAGTCAATATAATTTTCTAGCACCATCTGAAATCGGTTA
......................................TAGCACCATCTGAAATCGGTT.	159671
......................................TAGCACCATCTGAAATCGGTTA	79457
.....................................CTAGCACCATCTGAAATCGGTT.	42426
......................................TAGCACCATCTGAAATCGGT..	16988
.....................................CTAGCACCATCTGAAATCGGT..	5520
......................................TAGCACCATCTGAAATCGG...	3468
.....................................CTAGCACCATCTGAAATCGGTTA	3252
......................................TAGCACCATCTGAAATC.....	926
.....................................CTAGCACCATCTGAAATCGG...	672
......................................TAGCACCATCTGAAATCG....	633
.......................................AGCACCATCTGAAATCGGTT.	204
.....................................CTAGCACCATCTGAAATC.....	191
......................................TAGCACCATCTGAAAT......	182
ACTGATTTCTTTTGGTGTTCAGA.....................................	171
.....................................CTAGCACCATCTGAAATCG....	142
ACTGATTTCTTTTGGTGTTCA.......................................	130
.......................................AGCACCATCTGAAATCGGTTA	116
ACTGATTTCTTTTGGTGTTC........................................	53
...........................................CCATCTGAAATCGGTT.	40
...........................................CCATCTGAAATCGGTTA	39
ACTGATTTCTTTTGGTGTTCAGAG....................................	29
........................................GCACCATCTGAAATCGGTT.	28
ACTGATTTCTTTTGGTGTTCAGAGT...................................	23
.....................................CTAGCACCATCTGAAA.......	18
.......................................AGCACCATCTGAAATCGGT..	17
.....................................CTAGCACCATCTGAAAT......	15
ACTGATTTCTTTTGGTGTTCAG......................................	14
........................................GCACCATCTGAAATCGGTTA	12
..........................................ACCATCTGAAATCGGTT.	11
..TGATTTCTTTTGGTGTTCAGAGT...................................	9
....................................TCTAGCACCATCTGAAATCGGTT.	8
..TGATTTCTTTTGGTGTTCAGA.....................................	6
....................................TCTAGCACCATCTGAAATCGGT..	6
..TGATTTCTTTTGGTGTTCAGAG....................................	5
....................................TCTAGCACCATCTGAAATCGGTTA	4
............................................CATCTGAAATCGGTTA	4
ACTGATTTCTTTTGGTGTT.........................................	3
...................................TTCTAGCACCATCTGAAATCGG...	3
..........................................ACCATCTGAAATCGGTTA	3
..TGATTTCTTTTGGTGTTCAG......................................	2
.CTGATTTCTTTTGGTGTTCAGAG....................................	2
.......................................AGCACCATCTGAAATC.....	2
........................................GCACCATCTGAAATCGGT..	2
.........................................CACCATCTGAAATCGGTT.	2
ACTGATTTCTTTTGGTGT..........................................	1
.CTGATTTCTTTTGGTGTTCA.......................................	1
.CTGATTTCTTTTGGTGTTCAGA.....................................	1
.......TCTTTTGGTGTTCAGA.....................................	1
....................................TCTAGCACCATCTGAAATCG....	1
.......................................AGCACCATCTGAAATCG....	1
....................................TCTAGCACCATCTGAAATCGG...	1
.......................................AGCACCATCTGAAATCGG...	1
...................................TTCTAGCACCATCTGAAATCGGTT.	1
.........................................CACCATCTGAAATCGGTTA	1
(((((((((...(((((((.((((...........)))))))))))...))))))))).. (-21.60)

14/6444861-6444918(-)_cfa-mir-335_high
TCAAGAGCAATAACGAAAAATGTTTGTCATAAACCGTTTTTCATTATTGCTCCTGACC
TCAAGAGCAATAACGAAAAATG....................................	10553
TCAAGAGCAATAACGAAAAATGT...................................	8779
....................................TTTTTCATTATTGCTCCTGACC	4890
TCAAGAGCAATAACGAAAAAT.....................................	3384
...................................GTTTTTCATTATTGCTCCTGACC	685
....................................TTTTTCATTATTGCTCCTGAC.	367
...................................GTTTTTCATTATTGCTCCTGAC.	149
TCAAGAGCAATAACGAAAAA......................................	110
....................................TTTTTCATTATTGCTCCTGA..	68
TCAAGAGCAATAACGAAAAATGTT..................................	63
TCAAGAGCAATAACGAAAA.......................................	46
.....................................TTTTCATTATTGCTCCTGACC	32
......................................TTTCATTATTGCTCCTGACC	31
...................................GTTTTTCATTATTGCTCCTGA..	19
TCAAGAGCAATAACGAAA........................................	17
TCAAGAGCAATAACGAA.........................................	14
..AAGAGCAATAACGAAAAATG....................................	14
.CAAGAGCAATAACGAAAAATGT...................................	13
.CAAGAGCAATAACGAAAAATG....................................	12
TCAAGAGCAATAACGA..........................................	5
.CAAGAGCAATAACGAAAAAT.....................................	4
..AAGAGCAATAACGAAAAATGT...................................	2
.......CAATAACGAAAAATGT...................................	2
TCAAGAGCAATAACGAAAAATGTTT.................................	2
........................................TCATTATTGCTCCTGACC	2
.........................................CATTATTGCTCCTGACC	2
..........................................ATTATTGCTCCTGACC	2
..AAGAGCAATAACGAAAAAT.....................................	1
.....AGCAATAACGAAAAAT.....................................	1
....GAGCAATAACGAAAAATG....................................	1
....GAGCAATAACGAAAAATGT...................................	1
..AAGAGCAATAACGAAAAATGTT..................................	1
TCAAGAGCAATAACGAAAAATGTTTGT...............................	1
....................................TTTTTCATTATTGCTCC.....	1
....................................TTTTTCATTATTGCTCCT....	1
.................................CCGTTTTTCATTATTGCTCCTG...	1
..................................CGTTTTTCATTATTGCTCCTGA..	1
......................................TTTCATTATTGCTCCTGA..	1
..................................CGTTTTTCATTATTGCTCCTGAC.	1
.....................................TTTTCATTATTGCTCCTGAC.	1
..................................CGTTTTTCATTATTGCTCCTGACC	1
(((.(((((((((.((((((((.((......)).)))))))).))))))))).))).. (-21.10)

14/7068542-7068603(+)_cfa-mir-183_high
TATGGCACTGGTAGAATTCACTGTGAACAGTCTCGGTCAGTGAATTACCGAAGGGCCATAAA
TATGGCACTGGTAGAATTCACT........................................	19839
.ATGGCACTGGTAGAATTCACT........................................	6177
TATGGCACTGGTAGAATTCACTG.......................................	4178
.ATGGCACTGGTAGAATTCACTG.......................................	3967
.ATGGCACTGGTAGAATTCACTGT......................................	3114
TATGGCACTGGTAGAATTCAC.........................................	1003
TATGGCACTGGTAGAATTCACTGT......................................	912
TATGGCACTGGTAGAATTCA..........................................	652
.ATGGCACTGGTAGAATTCAC.........................................	235
.ATGGCACTGGTAGAATTCA..........................................	103
TATGGCACTGGTAGAATTC...........................................	82
TATGGCACTGGTAGAATT............................................	28
......ACTGGTAGAATTCACT........................................	28
.ATGGCACTGGTAGAAT.............................................	19
.ATGGCACTGGTAGAATTC...........................................	13
..TGGCACTGGTAGAATTCACTG.......................................	10
TATGGCACTGGTAGAAT.............................................	9
.ATGGCACTGGTAGAATT............................................	9
.ATGGCACTGGTAGAATTCACTGTG.....................................	8
........................................TGAATTACCGAAGGGCCATAAA	8
........................................TGAATTACCGAAGGGCCATAA.	7
.....CACTGGTAGAATTCACT........................................	6
..TGGCACTGGTAGAATTCACT........................................	5
......ACTGGTAGAATTCACTG.......................................	5
TATGGCACTGGTAGAATTCACTGTG.....................................	5
........................................TGAATTACCGAAGGGCCATA..	5
TATGGCACTGGTAGAA..............................................	4
....GCACTGGTAGAATTCACT........................................	4
.......CTGGTAGAATTCACTG.......................................	4
..TGGCACTGGTAGAATTCACTGT......................................	4
......ACTGGTAGAATTCACTGT......................................	2
.......CTGGTAGAATTCACTGT......................................	2
.......................................GTGAATTACCGAAGGGCCATAAA	2
..TGGCACTGGTAGAATT............................................	1
....GCACTGGTAGAATTCACTG.......................................	1
....GCACTGGTAGAATTCACTGT......................................	1
..TGGCACTGGTAGAATTCACTGTG.....................................	1
.......................................GTGAATTACCGAAGGGCCAT...	1
.......................................GTGAATTACCGAAGGGCCATA..	1
.......................................GTGAATTACCGAAGGGCCATAA.	1
((((((..(((((..(((((((((((......)))..)))))))))))))....)))))).. (-21.80)

14/7068754-7068842(+)_cfa-mir-96_high
CTGCTTGGCCGATTTTGGCACTAGCACATTTTTGCTTGTGTCTCTCCGCTCTGAGCAATCATGTGCAGTGCCAATATGGGAAAAGCGGG
.............TTTGGCACTAGCACATTTTTGCT.....................................................	18250
.............TTTGGCACTAGCACATTTTTGC......................................................	4984
.............TTTGGCACTAGCACATTTTTG.......................................................	1782
.............TTTGGCACTAGCACATTTTT........................................................	157
.............TTTGGCACTAGCACATTTTTGCTT....................................................	55
.............TTTGGCACTAGCACATTTT.........................................................	18
.............TTTGGCACTAGCACATT...........................................................	16
..............TTGGCACTAGCACATTTTTGCT.....................................................	14
.............TTTGGCACTAGCACATTT..........................................................	11
.......................................................CAATCATGTGCAGTGCCAATAT............	8
...............TGGCACTAGCACATTTTTGCT.....................................................	5
..............TTGGCACTAGCACATTTTTG.......................................................	4
..............TTGGCACTAGCACATTTTTGC......................................................	3
.......................................................CAATCATGTGCAGTGCCAATA.............	3
...............TGGCACTAGCACATTTTTG.......................................................	2
..................CACTAGCACATTTTTGCT.....................................................	2
.............TTTGGCACTAGCACAT............................................................	1
...................ACTAGCACATTTTTGCT.....................................................	1
....................................TGTGTCTCTCCGCTCTGAG..................................	1
((((((..((.((.((((((((.((((((..(((((((((......)))...))))))..)))))))))))))).)).))..)))))). (-44.60)

14/7072705-7072796(+)_cfa-mir-182_high
GCTTGCCTCCCGCCGTTTTTGGCAATGGTAGAACTCACACTGGTGAGGTAATGGGATCCGGTGGTTCTAGACTTGCCAACTATGGTGCGAGG
.................TTTGGCAATGGTAGAACTCACACT...................................................	35047
.................TTTGGCAATGGTAGAACTCACA.....................................................	21443
.................TTTGGCAATGGTAGAACTCACAC....................................................	7838
.................TTTGGCAATGGTAGAACTCACACTG..................................................	4459
.................TTTGGCAATGGTAGAACTCAC......................................................	3897
.................TTTGGCAATGGTAGAACTCA.......................................................	1680
.................TTTGGCAATGGTAGAACTCACACTGG.................................................	1359
.................TTTGGCAATGGTAGAACTCACACTGGT................................................	162
.................TTTGGCAATGGTAGAACT.........................................................	150
.................TTTGGCAATGGTAGAACTC........................................................	131
.............................................................TGGTTCTAGACTTGCCAACT...........	94
..................TTGGCAATGGTAGAACTCACACT...................................................	86
........................ATGGTAGAACTCACACT...................................................	60
..................TTGGCAATGGTAGAACTCACA.....................................................	32
.......................AATGGTAGAACTCACACT...................................................	30
...........................................................GGTGGTTCTAGACTTGCCAAC............	28
.................TTTGGCAATGGTAGAA...........................................................	23
.................TTTGGCAATGGTAGAAC..........................................................	22
.............................................................TGGTTCTAGACTTGCCAACTA..........	22
.............................................................TGGTTCTAGACTTGCCAAC............	20
.......................AATGGTAGAACTCACA.....................................................	13
........................ATGGTAGAACTCACAC....................................................	13
..................TTGGCAATGGTAGAACTCACAC....................................................	12
............................................................GTGGTTCTAGACTTGCCAACT...........	10
..................TTGGCAATGGTAGAACTCACACTG..................................................	9
...................TGGCAATGGTAGAACTCACA.....................................................	8
.....................GCAATGGTAGAACTCACACT...................................................	7
......................CAATGGTAGAACTCACACT...................................................	7
.............................................................TGGTTCTAGACTTGCCAACTAT.........	7
..................TTGGCAATGGTAGAACTCAC......................................................	6
...........................................................GGTGGTTCTAGACTTGCCAACT...........	6
.......................AATGGTAGAACTCACAC....................................................	5
......................CAATGGTAGAACTCACAC....................................................	4
.........................TGGTAGAACTCACACT...................................................	4
............................................................GTGGTTCTAGACTTGCCAACTA..........	4
..................TTGGCAATGGTAGAACTCA.......................................................	3
...................TGGCAATGGTAGAACTCACACT...................................................	3
........................ATGGTAGAACTCACACTG..................................................	3
..........................GGTAGAACTCACACTG..................................................	3
.....................GCAATGGTAGAACTCACA.....................................................	2
...................TGGCAATGGTAGAACTCA.......................................................	1
.....................GCAATGGTAGAACTCA.......................................................	1
......................CAATGGTAGAACTCAC......................................................	1
......................CAATGGTAGAACTCACA.....................................................	1
...................TGGCAATGGTAGAACTCACAC....................................................	1
................TTTTGGCAATGGTAGAACTCACACT...................................................	1
....................GGCAATGGTAGAACTCACACT...................................................	1
...................TGGCAATGGTAGAACTCACACTG..................................................	1
......................CAATGGTAGAACTCACACTG..................................................	1
.........................TGGTAGAACTCACACTG..................................................	1
..................TTGGCAATGGTAGAACTCACACTGG.................................................	1
.....................GCAATGGTAGAACTCACACTGG.................................................	1
.......................AATGGTAGAACTCACACTGG.................................................	1
................................................................TTCTAGACTTGCCAAC............	1
...........................................................GGTGGTTCTAGACTTGCCAACTA..........	1
.....((((.((((((..(((((((.(.((((((...((((((..............))))))))))))..))))))))..)))))).)))) (-36.74)

14/7850266-7850385(+)_mir-9082_low
TTGCATCCCCCGCCGCTCCAGGGACCCCCAGCGTTGGCCTTTCTTCCTCTCACAACCCTCAGATGCTTCATAGGAGCCTAAAGTGGTCACTGTGGGTCCTGTGGGTAGGAAGAGAGGAGG
.........(((.((((...(((...))))))).)))(((((((((((((((((((((.(((.((((...(((....)))....)).))))).))))..)))))).)))))))))))... (-48.20)

14/8165110-8165174(-)_cfa-mir-129-1_high
CTTTTTGCGGTCTGGGCTTGCTGTTCCTCTCAACAGTAGTCAGGAAGCCCTTACCCCAAAAAGTA
CTTTTTGCGGTCTGGGCTTGC............................................	37019
CTTTTTGCGGTCTGGGCTTG.............................................	1149
CTTTTTGCGGTCTGGGCTTGCT...........................................	1034
............................................AAGCCCTTACCCCAAAAAGT.	893
............................................AAGCCCTTACCCCAAAAAGTA	361
CTTTTTGCGGTCTGGGCTTGCTGT.........................................	165
CTTTTTGCGGTCTGGGCTTGCTG..........................................	128
..........................................GGAAGCCCTTACCCCAAAAAGT.	119
...........................................GAAGCCCTTACCCCAAAAAGT.	87
CTTTTTGCGGTCTGGGCTT..............................................	74
.TTTTTGCGGTCTGGGCTTGC............................................	67
............................................AAGCCCTTACCCCAAAA....	51
............................................AAGCCCTTACCCCAAAAAG..	41
.TTTTTGCGGTCTGGGCTTGCTGT.........................................	32
...........................................GAAGCCCTTACCCCAAAAAGTA	30
CTTTTTGCGGTCTGGGCT...............................................	28
.TTTTTGCGGTCTGGGCTTGCT...........................................	25
CTTTTTGCGGTCTGGGC................................................	21
............................................AAGCCCTTACCCCAAA.....	19
.TTTTTGCGGTCTGGGCTTGCTG..........................................	17
..........................................GGAAGCCCTTACCCCAAAAAGTA	16
....TTGCGGTCTGGGCTTGC............................................	11
CTTTTTGCGGTCTGGGCTTGCTGTT........................................	11
CTTTTTGCGGTCTGGG.................................................	10
............................................AAGCCCTTACCCCAAAAA...	8
.....TGCGGTCTGGGCTTGC............................................	7
..TTTTGCGGTCTGGGCTTGC............................................	6
...TTTGCGGTCTGGGCTTGC............................................	3
.TTTTTGCGGTCTGGGCTT..............................................	2
..TTTTGCGGTCTGGGCTTGCTG..........................................	2
...TTTGCGGTCTGGGCTTGCTGT.........................................	2
..........................................GGAAGCCCTTACCCCAAAAAG..	2
.TTTTTGCGGTCTGGGCTTG.............................................	1
..TTTTGCGGTCTGGGCTTGCTGT.........................................	1
.....TGCGGTCTGGGCTTGCTGT.........................................	1
.TTTTTGCGGTCTGGGCTTGCTGTT........................................	1
...TTTGCGGTCTGGGCTTGCTGTT........................................	1
CTTTTTGCGGTCTGGGCTTGCTGTTCC......................................	1
......................GTTCCTCTCAACAGTAGTCAGG.....................	1
..........................................GGAAGCCCTTACCCCA.......	1
...........................................GAAGCCCTTACCCCAAA.....	1
...........................................GAAGCCCTTACCCCAAAA....	1
..........................................GGAAGCCCTTACCCCAAAAA...	1
........................................CAGGAAGCCCTTACCCCAAAAAGT.	1
.............................................AGCCCTTACCCCAAAAAGT.	1
.............................................AGCCCTTACCCCAAAAAGTA	1
(((((((.(((..((((((.(((..(..((....))..).))).))))))..))).))))))).. (-26.30)

14/9182237-9182331(+)_cfa-mir-592_high
TGATATTATGCCATGACATTGTGTCAATATGCGATGATGTGTGTGATGGCACAGCGTCATCACGTGGTGACGCAACATCATGACGTAAGACATCA
..................TTGTGTCAATATGCGATGATGT.......................................................	2253
..................TTGTGTCAATATGCGATGATG........................................................	140
.................ATTGTGTCAATATGCGATGATGT.......................................................	38
..................TTGTGTCAATATGCGATGAT.........................................................	34
.................ATTGTGTCAATATGCGATGATG........................................................	34
..................TTGTGTCAATATGCGATGATGTG......................................................	14
..................TTGTGTCAATATGCGATGATGTGT.....................................................	12
...................TGTGTCAATATGCGATGATGT.......................................................	3
........................................................TCATCACGTGGTGACGCAACAT.................	3
..................TTGTGTCAATATGCGATG...........................................................	2
.................ATTGTGTCAATATGCGATGAT.........................................................	2
........................................................TCATCACGTGGTGACGCAAC...................	2
..................TTGTGTCAATATGCGAT............................................................	1
..................TTGTGTCAATATGCGATGA..........................................................	1
................CATTGTGTCAATATGCGATGAT.........................................................	1
.(((.(((((.(((((..((((((((.((((.((((((((((((....))))).))))))).)))).))))))))..))))).)))))...))). (-41.10)

14/18979467-18979557(-)_cfa-mir-653_high
TCATTCCTTCAGTGTTGAAACAATCTCTATTGAACCAGGCTCCAAACCAAGTTCACTGGAGTTTGTTTCAATATTGCAAGAATGATAAGAT
...................................................TTCACTGGAGTTTGTTTCAAT...................	109
..............TTGAAACAATCTCTATTGAAC........................................................	81
..............TTGAAACAATCTCTATTGAACC.......................................................	43
...................................................TTCACTGGAGTTTGTTTCAATA..................	21
...................................................TTCACTGGAGTTTGTTTCA.....................	10
...................................................TTCACTGGAGTTTGTTTC......................	9
...................................................TTCACTGGAGTTTGTTTCAA....................	6
..............TTGAAACAATCTCTATTG...........................................................	1
............TGTTGAAACAATCTCTATTGA..........................................................	1
..............TTGAAACAATCTCTATTGA..........................................................	1
....................................................TCACTGGAGTTTGTTTCAAT...................	1
((((((...((((((((((((((.(((((.(((((..((.......))..))))).))))).))))))))))))))...))))))...... (-35.70)

14/18980180-18980263(-)_cfa-mir-489_high
GTGGCAGCTTGGTGGCCGTATGTGTGGCGCCATTTACTTGAACCTTTAGGAGTGACATCACATATACGGCGGCTAAACTGCTAC
...................................................GTGACATCACATATACGGCGG............	17
...................................................GTGACATCACATATACGGCGGC...........	16
...................................................GTGACATCACATATACGGCG.............	2
...................................................GTGACATCACATATACGGCGGCT..........	2
..................................................AGTGACATCACATATACGGCGG............	1
....................................................TGACATCACATATACGGCGGC...........	1
....................................................TGACATCACATATACGGCGGCT..........	1
(((((((.(((((.((((((((((((..(.((((..(((((....))))))))).)..)))))))))))).))))).))))))) (-42.50)

14/22318762-22318856(-)_cfa-mir-8841-2_low
TTGGACTTCAGGGGTACTTGAAGGTTCAGCTGGGGCCTCCTGTGGGCTTACAGAATTTCCAGCTTCCTTAAGGATCTCTGGAGGCTGAGATAGAG
........................................TGTGGGCTTACAGAATTTCCAGCTTCC............................	2
TTGGACTTCAGGGGTACT.............................................................................	1
.....................AGGTTCAGCTGGGGCCTCCTGT....................................................	1
.....................................TCCTGTGGGCTTACAGAAT.......................................	1
......................................CCTGTGGGCTTACAGAATT......................................	1
.........................................GTGGGCTTACAGAATTTCC...................................	1
..........................................TGGGCTTACAGAATTTCCA..................................	1
........................................TGTGGGCTTACAGAATTTCCAGC................................	1
................................................TACAGAATTTCCAGCTTCCTTAAG.......................	1
.............................................................GCTTCCTTAAGGATCTCTG...............	1
...............................................................TTCCTTAAGGATCTCTGGA.............	1
..................................................................CTTAAGGATCTCTGGAGGC..........	1
...............................................................TTCCTTAAGGATCTCTGGAGGCT.........	1
...................................................................TTAAGGATCTCTGGAGGCTGAGATA...	1
....................................................................TAAGGATCTCTGGAGGCTGAGATAGAG	1
..............................................................................TGGAGGCTGAGATAGAG	1
(..(.((((((((((.(((.((((...((((((((....(((((....)))))...)))))))).)))).))))))))))))).)..)....... (-35.60)

14/39301847-39301906(-)_cfa-mir-148a_high
AAAGTTCTGAGACACTCCGACTCTGAATATGATAGAAGTCAGTGCACTACAGAACTTTGT
......................................TCAGTGCACTACAGAACTTTGT	1898021
......................................TCAGTGCACTACAGAACTTTG.	30221
......................................TCAGTGCACTACAGAACTTT..	9162
AAAGTTCTGAGACACTCCGACT......................................	8464
......................................TCAGTGCACTACAGAACT....	2944
........................................AGTGCACTACAGAACTTTGT	1729
......................................TCAGTGCACTACAGAACTT...	1387
.......................................CAGTGCACTACAGAACTTTGT	959
...........................................GCACTACAGAACTTTGT	609
AAAGTTCTGAGACACTCCGA........................................	469
......................................TCAGTGCACTACAGAAC.....	261
.........................................GTGCACTACAGAACTTTGT	195
AAAGTTCTGAGACACTCCGAC.......................................	169
............................................CACTACAGAACTTTGT	145
..........................................TGCACTACAGAACTTTGT	87
.....................................GTCAGTGCACTACAGAACTTTGT	38
AAAGTTCTGAGACACTCCG.........................................	31
......................................TCAGTGCACTACAGAA......	29
AAAGTTCTGAGACACTCCGACTCT....................................	20
........................................AGTGCACTACAGAACTTTG.	17
...........................................GCACTACAGAACTTTG.	13
AAAGTTCTGAGACACTCCGACTC.....................................	12
.......................................CAGTGCACTACAGAACTTTG.	12
........................................AGTGCACTACAGAACTTT..	10
AAAGTTCTGAGACACTCC..........................................	7
AAAGTTCTGAGACACT............................................	3
.......................................CAGTGCACTACAGAACTTT..	3
.....................................GTCAGTGCACTACAGAACTTTG.	3
.........................................GTGCACTACAGAACTTTG.	3
AAAGTTCTGAGACACTC...........................................	2
.AAGTTCTGAGACACTCCGACT......................................	2
........................................AGTGCACTACAGAACT....	2
AAAGTTCTGAGACACTCCGACTCTGA..................................	1
......................CTGAATATGATAGAAGTCAGTGC...............	1
.....................................GTCAGTGCACTACAGAACT....	1
.......................................CAGTGCACTACAGAACT....	1
........................................AGTGCACTACAGAACTT...	1
(((((((((((.((((..(((((((.......))).))))))))..)).))))))))).. (-17.80)

14/40344005-40344062(-)_cfa-mir-196b_high
TAGGTAGTTTCCTGTTGTTGGGATCCACCTTTCTCTCGACAGCACGACACTGCCTTCA
TAGGTAGTTTCCTGTTGTTGG.....................................	2465
TAGGTAGTTTCCTGTTGTTGGG....................................	2131
TAGGTAGTTTCCTGTTGTTGGGA...................................	1647
TAGGTAGTTTCCTGTTGTTG......................................	590
TAGGTAGTTTCCTGTTGTT.......................................	195
TAGGTAGTTTCCTGTTGTTGGGAT..................................	126
...................................TCGACAGCACGACACTGCCTTCA	54
TAGGTAGTTTCCTGTTGT........................................	50
...................................TCGACAGCACGACACTGCCTTC.	35
TAGGTAGTTTCCTGTT..........................................	32
....................................CGACAGCACGACACTGCCTTCA	6
TAGGTAGTTTCCTGTTG.........................................	5
.AGGTAGTTTCCTGTTGTTGGG....................................	2
.AGGTAGTTTCCTGTTGTTGGGA...................................	2
TAGGTAGTTTCCTGTTGTTGGGATC.................................	2
....................................CGACAGCACGACACTGCCTTC.	2
.AGGTAGTTTCCTGTTGTTGG.....................................	1
....TAGTTTCCTGTTGTTGG.....................................	1
.....AGTTTCCTGTTGTTGGG....................................	1
..GGTAGTTTCCTGTTGTTGGGA...................................	1
................................CTCTCGACAGCACGACACTGCCTT..	1
..............................TTCTCTCGACAGCACGACACTGCCTTC.	1
..................................CTCGACAGCACGACACTGCCTTCA	1
.(((((((.((.(((((((((((..........))))))))))).)).)))))))... (-24.60)

14/53825737-53825848(+)_mir-3666_low
AGTAAGGTCCGTCAGTTGTAATGAGACCCAGTGCAAGTGTAGATGCTGACTCCCGTGGCAGAGTTCAGCGTTTCACACTGCCTGGTCTCTGTCACTCTATTGAATTAGATTG
.....((((..(((((.((.((((((((.((.(((.((((((((((((((((........))).))))))))).))))))))))))))).)).))...)))))....)))). (-39.30)

15/1285317-1285441(+)_cfa-mir-8839_low
TGAGTAACATGCCCGGAGGCACAGAGCTAGTAATTGGCAGAGCCAGGATTCAAGCCCAGCGAGGCTGCTCCAGAACCCGGGCTCTTGCCAGCTCCGCAGGCTGTCTCCTAGGAGTTGTTCGAGGG
..............................TAATTGGCAGAGCCAGGAT............................................................................	1
.(((((((...((.(((((((....(((.((..(((((((((((.((.(((.((((......))))......))).)).))))).))))))....)).))))))))))..)).)))))))..... (-45.20)

15/2280050-2280110(-)_cfa-mir-30c-1_high
TGTAAACATCCTACACTCTCAGCTGTGAGCTCAAGGTGGCTGGGAGAGGGTTGTTTACTCC
TGTAAACATCCTACACTCTCAGC......................................	427606
TGTAAACATCCTACACTCTCAGCT.....................................	163770
TGTAAACATCCTACACTCTCA........................................	21205
TGTAAACATCCTACACTCTCAG.......................................	12853
TGTAAACATCCTACACTCTC.........................................	9190
TGTAAACATCCTACACTCT..........................................	6877
.......................................CTGGGAGAGGGTTGTTTACTCC	1141
TGTAAACATCCTACACTC...........................................	907
.GTAAACATCCTACACTCTCAGC......................................	280
.......................................CTGGGAGAGGGTTGTTTACT..	256
........................................TGGGAGAGGGTTGTTTACTCC	232
.GTAAACATCCTACACTCTCAGCT.....................................	172
.......................................CTGGGAGAGGGTTGTTTACTC.	121
TGTAAACATCCTACACTCTCAGCTG....................................	114
TGTAAACATCCTACACT............................................	85
TGTAAACATCCTACACTCTCAGCTGT...................................	76
...AAACATCCTACACTCTCAGC......................................	31
......CATCCTACACTCTCAGC......................................	31
.......ATCCTACACTCTCAGC......................................	29
........................................TGGGAGAGGGTTGTTTACT..	29
TGTAAACATCCTACAC.............................................	26
....AACATCCTACACTCTCAGC......................................	23
.GTAAACATCCTACACTCTCA........................................	21
........TCCTACACTCTCAGCT.....................................	21
.....ACATCCTACACTCTCAGC......................................	14
....AACATCCTACACTCTCAGCT.....................................	14
........................................TGGGAGAGGGTTGTTTACTC.	14
..TAAACATCCTACACTCTCAGC......................................	13
......CATCCTACACTCTCAGCT.....................................	13
.......................................CTGGGAGAGGGTTGTTTAC...	13
...AAACATCCTACACTCTCAGCT.....................................	12
.......ATCCTACACTCTCAGCT.....................................	10
.GTAAACATCCTACACTCT..........................................	9
.GTAAACATCCTACACTCTCAG.......................................	8
.GTAAACATCCTACACTCTC.........................................	7
..TAAACATCCTACACTCTCAGCT.....................................	5
...AAACATCCTACACTCT..........................................	4
.....ACATCCTACACTCTCAGCT.....................................	4
.......................................CTGGGAGAGGGTTGTTTA....	4
.GTAAACATCCTACACTC...........................................	2
....AACATCCTACACTCTC.........................................	2
....AACATCCTACACTCTCA........................................	2
.....ACATCCTACACTCTCA........................................	2
...AAACATCCTACACTCTCAGCTGT...................................	2
.......................TGTGAGCTCAAGGTGGC.....................	2
.......................................CTGGGAGAGGGTTGTT......	2
....................................TGGCTGGGAGAGGGTTGTTTACTCC	2
..TAAACATCCTACACTCTCAG.......................................	1
....AACATCCTACACTCTCAG.......................................	1
.GTAAACATCCTACACTCTCAGCTG....................................	1
..TAAACATCCTACACTCTCAGCTG....................................	1
....AACATCCTACACTCTCAGCTGT...................................	1
.........CCTACACTCTCAGCTGTGAGCT..............................	1
.......................................CTGGGAGAGGGTTGTTT.....	1
........................................TGGGAGAGGGTTGTTTAC...	1
............................................AGAGGGTTGTTTACTC.	1
............................................AGAGGGTTGTTTACTCC	1
.(((((((.(((...(((((((((.((....))....))))))))).))).)))))))... (-24.60)

15/2283306-2283369(-)_cfa-mir-30e_high
TGTAAACATCCTTGACTGGAAGCTGTAAGGTGCTCAGAGGGGCTTTCAGTCGGATGTTTACAGC
TGTAAACATCCTTGACTGGAAGCT........................................	195402
TGTAAACATCCTTGACTGGAAG..........................................	109374
TGTAAACATCCTTGACTGGAAGC.........................................	49037
TGTAAACATCCTTGACTGGAA...........................................	27067
..........................................CTTTCAGTCGGATGTTTACAGC	11991
.GTAAACATCCTTGACTGGAAGCT........................................	8048
TGTAAACATCCTTGACTGGA............................................	6735
TGTAAACATCCTTGACTGG.............................................	6546
..........................................CTTTCAGTCGGATGTTTACA..	3790
..........................................CTTTCAGTCGGATGTTTACAG.	2783
...........................................TTTCAGTCGGATGTTTACAGC	1702
TGTAAACATCCTTGACTG..............................................	1478
TGTAAACATCCTTGACT...............................................	1209
..........................................CTTTCAGTCGGATGTTTAC...	977
.GTAAACATCCTTGACTGGAAGC.........................................	297
...........................................TTTCAGTCGGATGTTTACAG.	265
...........................................TTTCAGTCGGATGTTTACA..	232
.GTAAACATCCTTGACTGGAAG..........................................	230
TGTAAACATCCTTGACTGGAAGCTG.......................................	187
........TCCTTGACTGGAAGCT........................................	140
..TAAACATCCTTGACTGGAAGCT........................................	128
..........................................CTTTCAGTCGGATGTTTA....	121
...........................................TTTCAGTCGGATGTTTAC...	88
..........................................CTTTCAGTCGGATGTTT.....	85
.GTAAACATCCTTGACTGGAAGCTG.......................................	78
..........................................CTTTCAGTCGGATGTT......	67
TGTAAACATCCTTGACTGGAAGCTGT......................................	62
TGTAAACATCCTTGAC................................................	56
.GTAAACATCCTTGACTGGAA...........................................	51
.GTAAACATCCTTGACTGGAAGCTGT......................................	44
.......ATCCTTGACTGGAAGCT........................................	43
.GTAAACATCCTTGACTGGA............................................	23
..TAAACATCCTTGACTGGAAGCTG.......................................	21
...........................................TTTCAGTCGGATGTTT.....	15
......CATCCTTGACTGGAAGCT........................................	13
..TAAACATCCTTGACTGGAAGCTGT......................................	12
......CATCCTTGACTGGAAGC.........................................	9
.GTAAACATCCTTGACTGG.............................................	8
.....ACATCCTTGACTGGAAGCT........................................	8
.......ATCCTTGACTGGAAGC.........................................	6
....AACATCCTTGACTGGAAGCT........................................	6
.GTAAACATCCTTGACTG..............................................	5
...AAACATCCTTGACTGGAAGCT........................................	5
.GTAAACATCCTTGACT...............................................	4
..TAAACATCCTTGACTGGAAG..........................................	3
...AAACATCCTTGACTGGAAG..........................................	3
......CATCCTTGACTGGAAG..........................................	3
....AACATCCTTGACTGGAAGC.........................................	3
...........................................TTTCAGTCGGATGTTTA....	3
............................................TTCAGTCGGATGTTTACAGC	3
.............................................TCAGTCGGATGTTTACAGC	3
...AAACATCCTTGACTGGAA...........................................	2
..TAAACATCCTTGACTGGAAGC.........................................	2
TGTAAACATCCTTGACTGGAAGCTGTA.....................................	2
.........................................GCTTTCAGTCGGATGTTTACA..	2
.......................................GGGCTTTCAGTCGGATGTTTACAGC	2
...............................................AGTCGGATGTTTACAGC	2
...AAACATCCTTGACTGGA............................................	1
....AACATCCTTGACTGGAA...........................................	1
....AACATCCTTGACTGGAAG..........................................	1
...AAACATCCTTGACTGGAAGC.........................................	1
.....ACATCCTTGACTGGAAGC.........................................	1
...AAACATCCTTGACTGGAAGCTG.......................................	1
...AAACATCCTTGACTGGAAGCTGT......................................	1
..........CTTGACTGGAAGCTGT......................................	1
....AACATCCTTGACTGGAAGCTGTA.....................................	1
..TAAACATCCTTGACTGGAAGCTGTAA....................................	1
........TCCTTGACTGGAAGCTGTAAG...................................	1
.........CCTTGACTGGAAGCTGTAAG...................................	1
.........CCTTGACTGGAAGCTGTAAGGTGCT..............................	1
..............................................CAGTCGGATGTTTACA..	1
..............................................CAGTCGGATGTTTACAGC	1
(((((((((((..(((((((((((.(...(....)...).)))))))))))))))))))))).. (-30.80)

15/9455388-9455457(+)_cfa-mir-761_low
TGGCAAGAGGAGGAGCAGCAGGGTGAAACTGACACAGTTCTGGTGAGTTTCACTTTGCTGCTCCTCCTGA
...........................................TGAGTTTCACTTTGCTGCTCCTCCTGA	2
.......(((((((((((((((((((((((.((.((....)))).))))))))))))))))))))))).. (-47.20)

15/15969633-15969706(+)_mir-2414_low
GTATTTTGTGTTAGTGCGGATGGTGTTATATGTTAAGACATTAAAGTTAACACCATAAGCAGAGCACAAAATGC
((((((((((((..(((..(((((((((....((((....))))...)))))))))..))).)))))))))))) (-31.50)

15/26986548-26986676(+)_cfa-mir-8838_low
AAGAAAAGACCATTCTTTGGTTTCAGGGCAGATGTGGGATAGACATACAAGTTTGCTGAGCATTCAAGCTCATAAATTTTCTCTAGGACAATCTGCCTCTGAACTTAATTTTGAATAATAAGGACTTGG
.....(((.((((((.((((.((((((((((((.((...((((.....(((((((.(((((......))))))))))))..))))...))))))))).))))).))))....)))).....)).))).. (-34.20)

15/28107144-28107202(-)_mir-3059_high
CTTTCCTCTCTGCCCCATAGGGTGTAGCTCTAACTACCCTCTAGGGAAGAGAAGGTTGG
.TTTCCTCTCTGCCCCATAGGGT....................................	669
.TTTCCTCTCTGCCCCATAGGGTGT..................................	210
.TTTCCTCTCTGCCCCATAGGGTG...................................	197
.TTTCCTCTCTGCCCCATAGGG.....................................	40
.TTTCCTCTCTGCCCCATAGG......................................	15
.TTTCCTCTCTGCCCCATA........................................	6
.TTTCCTCTCTGCCCCATAG.......................................	2
.TTTCCTCTCTGCCCCA..........................................	1
.TTTCCTCTCTGCCCCAT.........................................	1
..TTCCTCTCTGCCCCATAGGG.....................................	1
CTTTCCTCTCTGCCCCATAGGGT....................................	1
.TTTCCTCTCTGCCCCATAGGGTGTAG................................	1
.....................................CCTCTAGGGAAGAGAAGGTTG.	1
((..(((((((..(((.(((((.((((......)))).)))))))).)))).)))..)) (-23.70)

15/32468976-32469120(-)_cfa-mir-8840_low
CTGAGGCTTGGTCCCAGTGGGGCACTCTGAGGGCATGTAGGATACATGGCTGACTTGTCAGTGGGGCTGAAAAGCGGACATTTAGCCAGTGTCTTCAACTCTGCGTTGACCTAAAGAGCATCCCACAGGATGCCAGTCTTCCAAA
..((((((.(((.((.((((((..((((..(((((((((((((((.(((((((..((((......(((....))).)))).)))))))))))).......))))).)).)))..))))..)))))).))..)))))))))..... (-57.01)

15/35234750-35234839(+)_cfa-mir-331_high
GAGTTTGGTTTTGTTTGGGTTTGTTCTAGGTATGGTCCCAGGGATCCCAGATCAAACCAGGCCCCTGGGCCTATCCTAGAACCAACCTAA
............................................................GCCCCTGGGCCTATCCTAGA..........	17731
............................................................GCCCCTGGGCCTATCCTAGAA.........	2020
............................................................GCCCCTGGGCCTATCCTAGAAC........	984
............................................................GCCCCTGGGCCTATCCTAG...........	679
........................TCTAGGTATGGTCCCAGGGAT.............................................	473
............................................................GCCCCTGGGCCTATCCT.............	319
........................TCTAGGTATGGTCCCAGGGATCC...........................................	258
........................TCTAGGTATGGTCCCAGGGATC............................................	238
.............................................................CCCCTGGGCCTATCCTAGAAC........	224
.........................CTAGGTATGGTCCCAGGGAT.............................................	167
.........................CTAGGTATGGTCCCAGGGATC............................................	150
.........................CTAGGTATGGTCCCAGGGATCC...........................................	142
.......................TTCTAGGTATGGTCCCAGGGAT.............................................	112
............................................................GCCCCTGGGCCTATCCTA............	78
.............................................................CCCCTGGGCCTATCCTAGA..........	67
.......................TTCTAGGTATGGTCCCAGGGATC............................................	55
........................TCTAGGTATGGTCCCAGGGA..............................................	51
............................................................GCCCCTGGGCCTATCC..............	36
.............................................................CCCCTGGGCCTATCCTAGAA.........	34
.............................................................CCCCTGGGCCTATCCTAGAACC.......	32
.........................CTAGGTATGGTCCCAGGGA..............................................	29
............................................................GCCCCTGGGCCTATCCTAGAACC.......	23
.......GTTTTGTTTGGGTTTGTT.................................................................	22
.....TGGTTTTGTTTGGGTTTGTT.................................................................	10
.......................TTCTAGGTATGGTCCCAGGGA..............................................	10
.......................TTCTAGGTATGGTCCCAGGGATCC...........................................	10
......GGTTTTGTTTGGGTTTGTT.................................................................	9
.............................................................CCCCTGGGCCTATCCT.............	7
........................TCTAGGTATGGTCCCAGGGATCCC..........................................	5
.........................CTAGGTATGGTCCCAGGGATCCC..........................................	5
...TTTGGTTTTGTTTGGGTTTGTT.................................................................	4
....TTGGTTTTGTTTGGGTTTGTT.................................................................	4
........................TCTAGGTATGGTCCCAGGG...............................................	4
.............................................................CCCCTGGGCCTATCCTAG...........	4
..........................TAGGTATGGTCCCAGGGATCC...........................................	3
.............................................................CCCCTGGGCCTATCCTA............	3
..............................................................CCCTGGGCCTATCCTAGA..........	3
..........................TAGGTATGGTCCCAGGGAT.............................................	2
..........................TAGGTATGGTCCCAGGGATC............................................	2
...............................................................CCTGGGCCTATCCTAGAA.........	2
.................................................................TGGGCCTATCCTAGAA.........	2
............................................................GCCCCTGGGCCTATCCTAGAACCA......	2
..GTTTGGTTTTGTTTGGGTTTGTT.................................................................	1
........TTTTGTTTGGGTTTGTT.................................................................	1
.......................TTCTAGGTATGGTCCC...................................................	1
...................TTTGTTCTAGGTATGGTCCCAGG................................................	1
....................TTGTTCTAGGTATGGTCCCAGG................................................	1
....................TTGTTCTAGGTATGGTCCCAGGG...............................................	1
.....................TGTTCTAGGTATGGTCCCAGGG...............................................	1
...................TTTGTTCTAGGTATGGTCCCAGGGA..............................................	1
....................TTGTTCTAGGTATGGTCCCAGGGA..............................................	1
.....................TGTTCTAGGTATGGTCCCAGGGA..............................................	1
............................GGTATGGTCCCAGGGATCC...........................................	1
...........................AGGTATGGTCCCAGGGATCCC..........................................	1
.........................CTAGGTATGGTCCCAGGGATCCCA.........................................	1
................................................................CTGGGCCTATCCTAGA..........	1
..............................................................CCCTGGGCCTATCCTAGAA.........	1
..............................................................CCCTGGGCCTATCCTAGAACC.......	1
.............................................................CCCCTGGGCCTATCCTAGAACCA......	1
................................................................CTGGGCCTATCCTAGAACCAA.....	1
..............(((((((.((((((((.((((.(((((((..(.............)..))))))).)))))))))))).))))))) (-38.92)

15/37111041-37111102(+)_mir-1251_high
GACTCTAGCTGCCAAAGGCGCTTCTCCTTCTGAACAGAGCGCTTTGCTCAGCCAGTGTAGAC
.ACTCTAGCTGCCAAAGGCGCT........................................	110
.......................................CGCTTTGCTCAGCCAGTGTAG..	25
.ACTCTAGCTGCCAAAGGCGCTT.......................................	12
.ACTCTAGCTGCCAAAGGCGC.........................................	6
.......................................CGCTTTGCTCAGCCAGTGTAGA.	6
.ACTCTAGCTGCCAAAGGCG..........................................	5
.....................................AGCGCTTTGCTCAGCCAGTGTAG..	2
..CTCTAGCTGCCAAAGGCGCT........................................	1
.ACTCTAGCTGCCAAAGGCGCTTC......................................	1
.........................CCTTCTGAACAGAGCG.....................	1
.......................................CGCTTTGCTCAGCCAGTGTA...	1
......................................GCGCTTTGCTCAGCCAGTGTAG..	1
.((.((.((((...(((((((((.((.....))...)))))))))...)))).)).)).... (-19.80)

15/37181419-37181480(+)_cfa-mir-135a-2_high
TTATGGCTTTTTATTCCTATGTGATAGTAATAAAGTCTCATGTAGGGATGGAAGCCATGAAA
.TATGGCTTTTTATTCCTATGTG.......................................	7433
.TATGGCTTTTTATTCCTATGTGA......................................	5459
.TATGGCTTTTTATTCCTATGT........................................	1050
........................................TGTAGGGATGGAAGCCATGAAA	134
........................................TGTAGGGATGGAAGCCATGAA.	72
........................................TGTAGGGATGGAAGCCATGA..	69
.TATGGCTTTTTATTCCTATG.........................................	68
.......................................ATGTAGGGATGGAAGCCATGA..	47
.TATGGCTTTTTATTCCTATGTGAT.....................................	38
.......................................ATGTAGGGATGGAAGCCATGAA.	38
.TATGGCTTTTTATTCC.............................................	35
.......................................ATGTAGGGATGGAAGCCATGAAA	13
.TATGGCTTTTTATTCCTAT..........................................	12
..ATGGCTTTTTATTCCTATGTG.......................................	11
........................................TGTAGGGATGGAAGCCATG...	7
.TATGGCTTTTTATTCCT............................................	6
..ATGGCTTTTTATTCCTATGTGA......................................	4
........TTTTATTCCTATGTGA......................................	4
.TATGGCTTTTTATTCCTA...........................................	2
.......TTTTTATTCCTATGTG.......................................	2
TTATGGCTTTTTATTCCTATGTGA......................................	2
.TATGGCTTTTTATTCCTATGTGATA....................................	2
.......................................ATGTAGGGATGGAAGCCATG...	2
TTATGGCTTTTTATTCCTATGT........................................	1
......CTTTTTATTCCTATGT........................................	1
TTATGGCTTTTTATTCCTATGTG.......................................	1
.....GCTTTTTATTCCTATGTG.......................................	1
...TGGCTTTTTATTCCTATGTGA......................................	1
......CTTTTTATTCCTATGTGA......................................	1
.......TTTTTATTCCTATGTGA......................................	1
..........................................TAGGGATGGAAGCCATGA..	1
(((((((((((.((((((((((((.(.(.....).).))))))))))))))))))))))).. (-25.70)

15/39178848-39178958(-)_cfa-mir-8837_low
TGCCCGCGTGACACACATCTAGGAGTTCTTGCTGGAGTCCGGTTGTCTTCCTTTGCGTTGGTGGGACAGAAGTGGGTTCTGCGTGTGGACCACACCTGGGTACCGCGTGAA
....((((((......(((((((.((((.(((.(((..(((.(((((((((........)).)))))))...)))..))))))...))))....)))))))..)))))).. (-35.70)

15/54704749-54704840(+)_mir-2985_low
CTAAAGGATCCTCATTAAGGTGGGTGGAATAGTATAACAATATGCTAAATGTTGTTATAGTATCCCACCTACCCTGATGTATCTTTAAGACT
....................................................................CTACCCTGATGTATCTTTAAG...	1
..........................................................................TGATGTATCTTTAAGACT	1
((.((((((...(((((.(((((((((.(((.(((((((((((.....))))))))))).))).))))))))).))))).)))))).))... (-40.60)

15/58855306-58855389(+)_mir-147_high
TCTATGAATCTAGTGGAAACATCGCTGCACAAACTCGATTATGGATACCAGTGTGCGGAAATGCTTCTGCTACATTTTTAGGGC
..................................................GTGTGCGGAAATGCTTCTGCTA............	90
.................................................AGTGTGCGGAAATGCTTCTGCT.............	31
..................................................GTGTGCGGAAATGCTTCTGCT.............	31
..................................................GTGTGCGGAAATGCTTCTGC..............	21
..................................................GTGTGCGGAAATGCTTCTG...............	13
.................................................AGTGTGCGGAAATGCTTCTGC..............	10
.................................................AGTGTGCGGAAATGCTTCTG...............	3
.................................................AGTGTGCGGAAATGCTTCTGCTA............	3
..................................................GTGTGCGGAAATGCTTCT................	2
((((.((((.(((..(((.(((..(((((((..........(((...))).)))))))..))).)))..))).)))).)))).. (-26.20)

16/1101349-1101493(-)_cfa-mir-8862_low
CCGCCTCCCGCTTCAGCCTCCCTGCACCCCGGGCACAGCTTGCTGAGCGTTGGCCGGTGGCCCTCCAGTCACCAGAGGCCACCAGAGGCCAGGCCTGGGCAGTGCTCCCAGGGGCTCCTGATGTCCACAGCGGGAGGAGCCCCCC
...(((((((((((((..((((((((((((((((...((((...))))..((((((((((((((.........)).)))))))...))))).)))))))..))))....)))))...)))).......)))))))))........ (-71.31)

16/1148170-1148314(-)_cfa-mir-8852_low
GGGTCTGTACACACGTGTATGTGTATATGTGGAGCATGTGTGCAAGTGTCCATGTCTGTGTATGTCTATGCGTGTGGATTTGCATTCGTGTGGACTCTGTGCATGCCAGTGTCTGTACGTGAGTGTGTGCATGTGCGTACATGTA
..........................................................................TGGATTTGCATTCGTGTGGACTC................................................	2
................................................................................TGCATTCGTGTGGACTCTGTGCATG........................................	2
.........................................................................................................CCAGTGTCTGTACGTG........................	2
..........................ATGTGGAGCATGTGTGCAAGTGTCC..............................................................................................	1
...................................ATGTGTGCAAGTGTCCATGTCTGTGT....................................................................................	1
..........................................................................TGGATTTGCATTCGTGTGGACT.................................................	1
..........................................................................TGGATTTGCATTCGTGTGGACTCT...............................................	1
..........................................................................TGGATTTGCATTCGTGTGGACTCTGT.............................................	1
..........................................................................TGGATTTGCATTCGTGTGGACTCTGTG............................................	1
................................................................................TGCATTCGTGTGGACTCTGTGCAT.........................................	1
................................................................................TGCATTCGTGTGGACTCTGTGCATGCC......................................	1
.....(((((.((((((((((..(.((((((.((((((((((((((.(((((..(..(((((.((((((....)))))).)))))..)..))))).)).)))))))..))).)).)))))).)..)))))))))).))))).... (-61.50)

16/1275336-1275468(+)_cfa-mir-8853_low
ACCCGGGCGGGGGGCGTTGGGGAAGCCGCGGCCTGGACCGGGACCCACAGCGGCGGCTCCACCTGGGGCAGGGCTCTGACCCGCACTCGGCCTGCGGTAAGCAGCGCCCCACTGCGCGATGGGGGCTGAGGGC
.((((.(((((((((((((.....(((((((((.((..((((.....(((.(((.(((((....)))))...)))))).))))..)).)))).)))))...))))))))).))))....)))).......... (-66.90)

16/1707011-1707115(+)_cfa-mir-8793-1_low
CCAGCTCGATCACCTCTGGCTCTGAAGCTTTAGCAGGCCCCGAGGTAGGAGCTGGGGCCGGTTGTTGAGGTGGTTCAGGATATTGCACAGGGGCAGACACTAGTT
.....TCGATCACCTCTGGCTCTGAAGCTTT..........................................................................	1
..((((.(.((.(((((((((((((((((((((((((((((..(((....)))))))))...)))))))))..)))))).....)).))))))..))..).)))) (-37.80)

16/1725693-1725780(+)_mir-8907_low
TAGAGAGGTGCCGATTCTGAAGTGGGAAGATGTTGGGGCATTGGCTTCACTGAGCAGGGCCACTGTGGCTGTGACCCTTGCATGAGAG
TAGAGAGGTGCCGATTCTGAAGTG................................................................	1
.................................................................TGGCTGTGACCCTTGCATGAGAG	1
(((((.(....)..))))).((((((..(((((....)))))..).)))))..((((((.(((.......))).))).)))....... (-22.90)

16/1728901-1729013(+)_mir-8794_low
CCTCTTATCCCAGTGGAGCTGATGTCCTGAGCTGGAATCGGCAAGTGGCCTGGGGACAAAATGGTGCCCCATCATCAGCCTCCCCAGTGAAGGGCTCTCTGTCCGCTGCACGG
....TTATCCCAGTGGAGCTGAT..........................................................................................	1
..TCTTATCCCAGTGGAGCTGATGTCC......................................................................................	1
....TTATCCCAGTGGAGCTGATGTCC......................................................................................	1
...............................CTGGAATCGGCAAGTGGCCTGGGGACA.......................................................	1
..........(((((((...((.(((((..(((((....(((..((((..(((((((......)).)))))))))..)))...)))))..)))))))....)))))))..... (-43.60)

16/10434119-10434231(-)_cfa-mir-8794-1_low
CCTCTTATCCCAGTGGAGCTGATGTCCTGAGCTGGAATCGGCAAGTGGCCTGGGGACAAAATGGTGCCCCATCATCAGCCTCCCCAGTGAAGGGCTCTCTGTCCTCTGCACGG
....TTATCCCAGTGGAGCTGAT..........................................................................................	1
..TCTTATCCCAGTGGAGCTGATGTCC......................................................................................	1
....TTATCCCAGTGGAGCTGATGTCC......................................................................................	1
...............................CTGGAATCGGCAAGTGGCCTGGGGACA.......................................................	1
..........(((.(((...((.(((((..(((((....(((..((((..(((((((......)).)))))))))..)))...)))))..)))))))....))).)))..... (-40.00)

16/10437283-10437411(-)_cfa-mir-8907_low
GTCAAAGAGCATTCCAGGTGGAGGGAATAGAGAGGTGCCGATTCTGAAGTGGGAAGATGTTGGGGTGTTGGCTTCACTGAGCAGGGCCACTGTGGCTGTGACCCTTGCATGAGGGAACGAGGGCTTTAT
...........................TAGAGAGGTGCCGATTCTGAAGTG..............................................................................	1
.....(((((.((((..((((((((..(((.(((..((((((((..(.((......)).)..))..))))))))).)))..((.((((.....)))).)).))))).)))...)))).....))))).. (-35.50)

16/10452169-10452273(-)_cfa-mir-8793-2_low
CCAGCTCGATCACCTCTGGCTCTGAAGCTTTAGCAGGCCCCGAGGTAGGAGCTGGGGCCGGTTGTTGAGGTGGTTCAGGATATTGCACAGGGGCAGACACTAGTT
.....TCGATCACCTCTGGCTCTGAAGCTTT..........................................................................	1
..((((.(.((.(((((((((((((((((((((((((((((..(((....)))))))))...)))))))))..)))))).....)).))))))..))..).)))) (-37.80)

16/11628312-11628392(-)_cfa-mir-490_high
AAAGTTCATTGTTCGACACCATGGATCTCCAGGTGGGTCACGTTTAGAGATACACCAACCTGGAGGACTCCATGCTGTTGA
.......................................................CAACCTGGAGGACTCCATGCTG....	1669
.......................................................CAACCTGGAGGACTCCATGCTGT...	1575
.......................................................CAACCTGGAGGACTCCATGCT.....	232
......................................................CCAACCTGGAGGACTCCATGCTG....	188
.......................................................CAACCTGGAGGACTCCATGCTGTT..	90
..................CCATGGATCTCCAGGTGGGT...........................................	67
......................................................CCAACCTGGAGGACTCCATGCT.....	66
......................................................CCAACCTGGAGGACTCCATGCTGT...	41
.....................................................ACCAACCTGGAGGACTCCATGCT.....	38
.....................................................ACCAACCTGGAGGACTCCATGCTG....	27
.......................................................CAACCTGGAGGACTCCATGC......	18
..................CCATGGATCTCCAGGTGGGTCA.........................................	8
......................................................CCAACCTGGAGGACTCCATGC......	8
..................CCATGGATCTCCAGGTGGGTC..........................................	7
.....................................................ACCAACCTGGAGGACTCCATGC......	7
.....................................................ACCAACCTGGAGGACTCCATGCTGT...	7
.......................................................CAACCTGGAGGACTCCATG.......	5
........................................................AACCTGGAGGACTCCATGCTGT...	4
........................................................AACCTGGAGGACTCCATGCTG....	3
..................CCATGGATCTCCAGGTGGG............................................	2
......................................................CCAACCTGGAGGACTCCATGCTGTT..	2
..................CCATGGATCTCCAGGTGG.............................................	1
...................CATGGATCTCCAGGTGGGT...........................................	1
....................ATGGATCTCCAGGTGGGT...........................................	1
..................CCATGGATCTCCAGGTGGGTCACGTTT....................................	1
.......................................................CAACCTGGAGGACTCC..........	1
.......................................................CAACCTGGAGGACTCCA.........	1
.......................................................CAACCTGGAGGACTCCAT........	1
.....................................................ACCAACCTGGAGGACTCCATG.......	1
......................................................CCAACCTGGAGGACTCCATG.......	1
....................................................CACCAACCTGGAGGACTCCATGC......	1
....................................................CACCAACCTGGAGGACTCCATGCT.....	1
............((((((.(((((((((((((((.(((...(((....)))..))).)))))))))..)))))).)))))) (-32.60)

16/12928966-12929066(+)_cfa-mir-8847_low
GAAGCTGGTTCTACCCTGACGTCCTGTGGCTCCGAGGTGGGCAGCACCATTCCTGGGCTCCCAGAGCCTGCAGGTTCAGTGCGTGGCCTCCAGAACTCTCC
((..((((..(((((((((...((((((((((.....((((.(((.(((....))))))))))))))).))))).)))).).))))...))))...))... (-42.50)

16/13901238-13901350(+)_cfa-mir-8794-2_low
CCTCTTATCCCAGTGGAGCTGATGTCCTGAGCTGGAATCGGCAAGTGGCCTGGGGACAAAATGGTGCCCCATCATCAGCCTCCCCAGTGAAGGGCTCTCTGTCCTCTGCACGG
....TTATCCCAGTGGAGCTGAT..........................................................................................	1
..TCTTATCCCAGTGGAGCTGATGTCC......................................................................................	1
....TTATCCCAGTGGAGCTGATGTCC......................................................................................	1
...............................CTGGAATCGGCAAGTGGCCTGGGGACA.......................................................	1
..........(((.(((...((.(((((..(((((....(((..((((..(((((((......)).)))))))))..)))...)))))..)))))))....))).)))..... (-40.00)

16/13916150-13916284(+)_cfa-mir-8906_low
CCGCATGGTGAGGCGCGTGTGCCTCTGGGACCCCCTCCTCTGCATTTGGCTGGGACGGCATTTTTTCATCCCTGGCCGTCCCGGGCATTGTCGGGATGGCGTTAGTGGGGCGGGAGGAAATACGCTTTGTCGCGT
...................................TCCTCTGCATTTGGCTGGGACGGC............................................................................	1
.(((..((..(((((..(...(((((.(..(((((((((..(((..((.((((((((((...............)))))))))).)).))).)))).)).......))).).)))))..)..)))))..))))). (-58.27)

16/13946165-13946269(+)_cfa-mir-8793-3_low
CCAGCTCGATCACCTCTGGCTCTGAAGCTTTAGCAGGCCCCGAGGTAGGAGCTGGGGCCGGTTGTTGAGGTGGTTCAGGATATTGCACAGGGGCAGACACTAGTT
.....TCGATCACCTCTGGCTCTGAAGCTTT..........................................................................	1
..((((.(.((.(((((((((((((((((((((((((((((..(((....)))))))))...)))))))))..)))))).....)).))))))..))..).)))) (-37.80)

16/13954683-13954777(+)_cfa-mir-8849_low
ATTGCCGCGTTGGCTCCTTGGGATTGGGACATCGACGGGCCCATTGTCCCTCGGTGCCGCATCTGAAGCAGGCCCCAGGCGGGGTTCGGTCGGTT
......((...(((.((..(((((((((.(......)..))))..)))))..)).)))))..((((..(..(((((....)))))..).)))).. (-36.70)

16/13963440-13963552(+)_mir-8794_low
CCTCTTATCCCAGTGGAGCTGATGTCCTGAGCTGGAATCGGCAAGTGGCCTGGGGACAAAATGGTGCCCCAGCATCAGCCTCCCCAGTGAAGGGCTCTCTGTCCTCTGCACGG
....TTATCCCAGTGGAGCTGAT..........................................................................................	1
..TCTTATCCCAGTGGAGCTGATGTCC......................................................................................	1
....TTATCCCAGTGGAGCTGATGTCC......................................................................................	1
...............................CTGGAATCGGCAAGTGGCCTGGGGACA.......................................................	1
..........(((.(((...((.(((((..(((((....(((..(((..((((((((......)).)))))))))..)))...)))))..)))))))....))).)))..... (-41.60)

16/13973805-13973916(+)_cfa-mir-8863_low
GGGATGTGCAGCCTGCACTGTAGCCTCCAGACCACCTGGGAGTTGGAGCGCAGACCAAAGCCCGAGCTCTCAGTGGCTGCGGGGGGCAGGGGGGGGCAGGAGTGCCCACAGC
..........................................TTGGAGCGCAGACCAAAGCCCGAGC.............................................	2
GGGATGTGCAGCCTGCACTG............................................................................................	1
......TGCAGCCTGCACTGTAGCCTCCA...................................................................................	1
............CTGCACTGTAGCCTCCAGA.................................................................................	1
...................GTAGCCTCCAGACCACCTG..........................................................................	1
..............GCACTGTAGCCTCCAGACCACCTGGGA.......................................................................	1
(((.(.(((..(((.(.((((..(((((((.((((.((((((((((.((..........)))).))))))))))))))).)))).))))).))).))).)....)))..... (-51.10)

16/15278782-15278855(+)_cfa-mir-671_high
CAGGAAGAGGAGGAAGCCCTGGAGGGGCTGGAGGTGATGGATGTTTTCCTCCGGTTCTCAGGGCTCCACCTCTT
..........AGGAAGCCCTGGAGGGGCTGGAGG........................................	245
.................................................TCCGGTTCTCAGGGCTCCACC....	167
.................................................TCCGGTTCTCAGGGCTCCACCT...	110
..........AGGAAGCCCTGGAGGGGCTGGAGGT.......................................	91
..........AGGAAGCCCTGGAGGGGCTGGAG.........................................	69
.................................................TCCGGTTCTCAGGGCTCCA......	53
.................................................TCCGGTTCTCAGGGCTCCAC.....	25
..........AGGAAGCCCTGGAGGGGCTGGA..........................................	21
.................................................TCCGGTTCTCAGGGCTCC.......	18
..........AGGAAGCCCTGGAGGGGCTGG...........................................	2
...........GGAAGCCCTGGAGGGGCTGGAGG........................................	2
..........AGGAAGCCCTGGAGGG................................................	1
..........AGGAAGCCCTGGAGGGG...............................................	1
..........AGGAAGCCCTGGAGGGGCTG............................................	1
.........GAGGAAGCCCTGGAGGGGCTGGA..........................................	1
.........GAGGAAGCCCTGGAGGGGCTGGAGG........................................	1
.................................................TCCGGTTCTCAGGGCT.........	1
.................................................TCCGGTTCTCAGGGCTC........	1
................................................CTCCGGTTCTCAGGGCTCCA......	1
................................................CTCCGGTTCTCAGGGCTCCACCT...	1
....((((((.(((.((((((..(((((((((((.(((....)))..)))))))))))))))))))).)))))) (-42.20)

16/15641487-15641631(-)_cfa-mir-8855_low
GGCCGGCGTTTGGCTAGTAAATCCAGTGGCGTGCGTCTTGACAGTAGGTAGCATCCGATACCCCGTGAGACCTTGCTGGGCTTAGGGTTCTGTGTTTCCTGTGGCCAAGGCTGCCAGGGTCGGGTTGTTGAACGCTAGCATTCTG
.((..(((((..((.(.(..((((..(((((...((((((.(..((((.(((((..((.((((..((((.(((....))))))))))))).))))).))))..).)))))))))))))))..).).))..)))))..))...... (-55.10)

16/17313541-17313661(+)_cfa-mir-8850_low
GGATGAGGGAACCAGCACTTGGAGGTTAAGAGCTGTGTGAGGTCAGGTAATTAGTGTACTGCTCAGTGTGCAGCTGGGTTCTGGAACCAACACTTCTTCATCTCAGTGGCTTAACCCAGCA
......(((....((((((..(((((.(((((..((((..(((((((...(((((((((........))))).))))..))))..))).))))))))).)))))))).)))...))).... (-35.20)

16/17324652-17324754(+)_cfa-mir-8851_low
CAGGAGGTTTAAATGCTCTCTGACCTCAGTGAGCTCAAATTCTCTCTGTGGAGATAACTTTGCAGCTTGCAAATGGGTCAGAGAACTGCCTGCCAGCTCGTGG
................................................TGGAGATAACTTTGCAGCTTGCAAAT.............................	1
..((((((......(.((((((((((..(..((((((((((.((((....)))).)).)))).))))..)....)))))))))).).)))).))......... (-37.60)

16/19932378-19932457(-)_cfa-mir-153_high
AGCGGTGGCCAGTGTCATTTTTGTGATGTTGCAGCTAGTAATATGAGCCCAGTTGCATAGTCACAAAAGTGATCATTGGA
....................................................TTGCATAGTCACAAAAGTGATC......	4394
....................................................TTGCATAGTCACAAAAGTGAT.......	665
....................................................TTGCATAGTCACAAAAGTGATCA.....	643
....................................................TTGCATAGTCACAAAAGTGATCAT....	302
....................................................TTGCATAGTCACAAAAGTGA........	124
.....................................................TGCATAGTCACAAAAGTGATC......	66
....................................................TTGCATAGTCACAAAAGTG.........	62
.............GTCATTTTTGTGATGTTGCAGCT............................................	40
....................................................TTGCATAGTCACAAAAGT..........	22
.....................................................TGCATAGTCACAAAAGTGATCAT....	20
.....................................................TGCATAGTCACAAAAGTGATCA.....	10
.....................................................TGCATAGTCACAAAAGTGAT.......	5
...................TTTGTGATGTTGCAGCT............................................	4
....................................................TTGCATAGTCACAAAAGTGATCATT...	4
.............GTCATTTTTGTGATGTTGCAG..............................................	2
....................................................TTGCATAGTCACAAAAG...........	2
.............GTCATTTTTGTGATGTTGCAGC.............................................	1
..............TCATTTTTGTGATGTTGCAGCT............................................	1
................ATTTTTGTGATGTTGCAGCT............................................	1
.................TTTTTGTGATGTTGCAGCT............................................	1
..................TTTTGTGATGTTGCAGCT............................................	1
.............GTCATTTTTGTGATGTTGCAGCTA...........................................	1
.................TTTTTGTGATGTTGCAGCTAGT.........................................	1
.....................................................TGCATAGTCACAAAAGTGA........	1
......................................................GCATAGTCACAAAAGTGATC......	1
.......................................................CATAGTCACAAAAGTGATC......	1
........(((((((((((((((((((..(((((((.((.......))..)))))))..))))))))))))).)))))). (-33.60)

16/23958963-23959026(-)_cfa-mir-486_high
TCCTGTACTGAGCTGCCCCGAGCTGAGCGCAGTGAATGGCCTCGGGGCAGCTCAGTACAGGATC
TCCTGTACTGAGCTGCCCCGA...........................................	2667257
TCCTGTACTGAGCTGCCCCGAG..........................................	1417565
TCCTGTACTGAGCTGCCCCG............................................	432567
TCCTGTACTGAGCTGCCCCGAGC.........................................	327200
TCCTGTACTGAGCTGCCCC.............................................	24072
TCCTGTACTGAGCTGCCC..............................................	16188
TCCTGTACTGAGCTGCC...............................................	7977
..CTGTACTGAGCTGCCCCGA...........................................	6084
..CTGTACTGAGCTGCCCCGAG..........................................	3960
TCCTGTACTGAGCTGCCCCGAGCT........................................	2867
TCCTGTACTGAGCTGC................................................	2162
..........................................CGGGGCAGCTCAGTACAGGAT.	1301
..CTGTACTGAGCTGCCCCG............................................	1185
..CTGTACTGAGCTGCCCCGAGC.........................................	1014
.CCTGTACTGAGCTGCCCCGA...........................................	367
.......CTGAGCTGCCCCGAGC.........................................	224
...TGTACTGAGCTGCCCCGA...........................................	194
.CCTGTACTGAGCTGCCCCGAG..........................................	192
..........................................CGGGGCAGCTCAGTACAGGA..	177
.....TACTGAGCTGCCCCGA...........................................	159
.....TACTGAGCTGCCCCGAG..........................................	88
..CTGTACTGAGCTGCCCC.............................................	77
...TGTACTGAGCTGCCCCGAG..........................................	75
....GTACTGAGCTGCCCCGA...........................................	70
......ACTGAGCTGCCCCGAG..........................................	67
.CCTGTACTGAGCTGCCCCG............................................	53
..CTGTACTGAGCTGCCC..............................................	41
....GTACTGAGCTGCCCCGAG..........................................	41
..........................................CGGGGCAGCTCAGTACAGG...	41
.CCTGTACTGAGCTGCCCCGAGC.........................................	39
...TGTACTGAGCTGCCCCG............................................	26
...TGTACTGAGCTGCCCCGAGC.........................................	23
..........................................CGGGGCAGCTCAGTACA.....	21
.....TACTGAGCTGCCCCGAGC.........................................	17
..........................................CGGGGCAGCTCAGTACAGGATC	17
......ACTGAGCTGCCCCGAGC.........................................	13
..CTGTACTGAGCTGCCCCGAGCT........................................	12
....GTACTGAGCTGCCCCGAGC.........................................	10
....GTACTGAGCTGCCCCG............................................	9
.CCTGTACTGAGCTGCCCC.............................................	8
..........................................CGGGGCAGCTCAGTACAG....	7
.CCTGTACTGAGCTGCCC..............................................	6
TCCTGTACTGAGCTGCCCCGAGCTG.......................................	6
.........................................TCGGGGCAGCTCAGTACAGGA..	5
........................................CTCGGGGCAGCTCAGTACAGGA..	4
..........................................CGGGGCAGCTCAGTAC......	3
.........................................TCGGGGCAGCTCAGTACAGGAT.	3
.CCTGTACTGAGCTGCC...............................................	2
........................................CTCGGGGCAGCTCAGTACA.....	2
........................................CTCGGGGCAGCTCAGTACAGG...	2
...........................................GGGGCAGCTCAGTACAGGA..	2
........................................CTCGGGGCAGCTCAGTACAGGAT.	2
...TGTACTGAGCTGCCCC.............................................	1
.CCTGTACTGAGCTGCCCCGAGCT........................................	1
.....TACTGAGCTGCCCCGAGCT........................................	1
.......CTGAGCTGCCCCGAGCT........................................	1
.......................................CCTCGGGGCAGCTCAGTACAG....	1
.........................................TCGGGGCAGCTCAGTACAGG...	1
...........................................GGGGCAGCTCAGTACAGGAT.	1
((((((((((((((((((((((....((.((.....)))))))))))))))))))))))))).. (-49.10)

16/23989851-23989995(-)_cfa-mir-8854_low
GAAGGAGCCACTACTCCTATCAGATATTTGCACTTCCCTTGATTAACTGAGAGCTTCCAGCACAGACAGACATGGGCTTCTCCACTGTTGGGTGCCTGGGATCTGAGGCCTGTGAGGAGGGCAGGGCTGTCTGGGTGTAAGGGCA
......(((..(((.((((.(((...(((((.(((((.(((.....((.(((..(((((((((.(((((...((((....)))))))))..))).))))))))).)).....))))))))))))).)))..)))).)))..))). (-52.90)

16/26379772-26379906(-)_cfa-mir-8799d_low
CCTCCCGGCCTCTGCCTGTCCCGGGGGGAGGCCAGATCCTGGGCTGTGTCCCGGCGCCCTGTGCTCCGGAGCCTGCGCTGTTGGATTCGCGCTCCAGGGCCGCGCAACCCCCTCCGCGGAGCCGCCGCCCGAGCC
...................................ATCCTGGGCTGTGTCCC...................................................................................	1
......................................CTGGGCTGTGTCCCGGCG...............................................................................	1
......................................................CGCCCTGTGCTCCGGAGCCTGCGC.........................................................	1
................................................................TCCGGAGCCTGCGCTGT......................................................	1
.......................................................................CCTGCGCTGTTGGATTCGC.............................................	1
..........................................................................GCGCTGTTGGATTCGC.............................................	1
........................................................................CTGCGCTGTTGGATTCGCGCT..........................................	1
.(((.((((((((((.......((((((..((..(..(((((((((.((((((((((...(.(((....)))).))))))..)))).)).)).)))))..)..))..))))))..))))))..))))...))).. (-61.30)

16/34814768-34814900(+)_cfa-mir-8856_low
AACACCATGTTTCAGCTCTGGAATGGAAGACGGTGTGAGTACGGAGCTGGCTAGAGTGCGGAGCTGGCTGCTGGGCTTCTATAACGGGCGCCGTGGGCACTCGGGTGCCGTTTCGGAATTCTTTCTTGGGATA
.................CTGGAATGGAAGACGGT...................................................................................................	1
....(((.........((((((((((....(((.(((..(((((.(((.(.(((((.((..(((.....)))..)))))))...).))).)))))..))))))....)))))))))).........))).... (-46.47)

16/35465007-35465151(-)_cfa-mir-8848_low
GAACCACCACAGCAACTGGGTCTGTGGGCAGGGGTGCACTTGGCAGTAGCACTGGTGTCTGAGGTGCAGGTATGTGCTGATCTTCTGTGAAACCAGGGTGCTAGTTGGGCTCCTTTCAGTGACTCAGGTGGAGTGGTGGGGAGGG
...(((((((..((.(((((((..((((.((((((.((.((((((.(....(((((.((.((((..(((.......)))..))))...)).)))))).)))))).)).))))))))))..))))))).))..)))))))...... (-60.90)

16/38173722-38173783(-)_cfa-mir-383_high
AGATCAGAAGGTGATTGTGGCTTTGGGTGGATATTAATCAGCCACAGCACTGCCTGGTCAGA
AGATCAGAAGGTGATTGTGGCT........................................	2119
.........................................CCACAGCACTGCCTGGTCAGA	103
AGATCAGAAGGTGATTGTGGCTT.......................................	68
.GATCAGAAGGTGATTGTGGCT........................................	67
AGATCAGAAGGTGATTGTGGC.........................................	45
AGATCAGAAGGTGATTGTGG..........................................	40
AGATCAGAAGGTGATTGTGGCTTT......................................	21
AGATCAGAAGGTGATTGT............................................	6
.....AGAAGGTGATTGTGGCT........................................	6
.GATCAGAAGGTGATTGTGGCTT.......................................	6
AGATCAGAAGGTGATTGTG...........................................	5
......GAAGGTGATTGTGGCT........................................	4
.GATCAGAAGGTGATTGTGGCTTT......................................	4
.....AGAAGGTGATTGTGGCTT.......................................	3
....CAGAAGGTGATTGTGGCT........................................	2
.........................................CCACAGCACTGCCTGGTC...	2
..........................................CACAGCACTGCCTGGTCAGA	2
.GATCAGAAGGTGATTGTGGC.........................................	1
....CAGAAGGTGATTGTGGCTT.......................................	1
.....AGAAGGTGATTGTGGCTTT......................................	1
.....................TTTGGGTGGATATTAATCAGC....................	1
.........................................CCACAGCACTGCCTGGTCA..	1
.........................................CCACAGCACTGCCTGGTCAG.	1
..........................................CACAGCACTGCCTGGTCAG.	1
...........................................ACAGCACTGCCTGGTCAGA	1
.((((((..((((.((((((((...(((........)))))))))))))))..))))))... (-26.50)

17/7152907-7153051(+)_cfa-mir-8846_low
TTCAAACCTAGGAGGTTCCCACCACCTTATCACGCCGCAATGGCCGGACCCTGAGGCTGGCAGGTCCTGGCAGGTGCTGGCGGGACAGATGTGGCCTCAGATCATGGCCTCTGGAAGGCTAGTGGGGTGGAGGCAGCATCCACCG
..........(((.(((.((.(((((((((...(((.((..(((((((..(((((((((.((.((((((.(((...))).))))))...))))))))))).)).)))))..))...)))..))))))))).)).))).))).... (-68.90)

17/13107265-13107389(+)_cfa-mir-8845_low
AGATCTAGATGCCACAGGATGCATCCTCCACATTCTGCAAGGCAGGACCGACACCCTCACCCGTGGCTGGCTGTGGGTCCCTGGCTGCCTTGCGCTGCTAACGAACCCTGGGTGTGCCTCTGTGT
............((((((..((((((..........(((((((((((((.(((.(((((....)))..)).))).))))).....))))))))....(....)......))))))..).))))). (-44.50)

17/19575798-19575932(-)_cfa-mir-1301_high
GAACTCTGCTAAGCGACCCCTAGAATGGGGCTTGTGGGGGGTCACTCTGGGCACCGCAACACTGTGCTAGGGATGTTGCAGCTGCCTGGGAGTGACTTCACACAGTCCTCTCTGCCTCAAGGGTCACCCAGAACA
...........................................................................TTGCAGCTGCCTGGGAGTGACT......................................	202
...........................................................................TTGCAGCTGCCTGGGAGTGACTTC....................................	147
...........................................................................TTGCAGCTGCCTGGGAGTGACTT.....................................	138
...........................................................................TTGCAGCTGCCTGGGAGTGAC.......................................	76
...........................................................................TTGCAGCTGCCTGGGAGTGACTTCA...................................	75
...........................................................................TTGCAGCTGCCTGGGAGTGA........................................	54
..............................................................................CAGCTGCCTGGGAGTGACTTCA...................................	43
............................................................................TGCAGCTGCCTGGGAGTGACTTC....................................	38
............................................................................TGCAGCTGCCTGGGAGTGACT......................................	20
............................................................................TGCAGCTGCCTGGGAGTGACTTCA...................................	20
..............................................................................CAGCTGCCTGGGAGTGACTTC....................................	17
............................................................................TGCAGCTGCCTGGGAGTGACTT.....................................	13
...........................................................................TTGCAGCTGCCTGGGAGT..........................................	10
..............................................................................CAGCTGCCTGGGAGTGACT......................................	7
.......................................GGTCACTCTGGGCACCGCAACA..........................................................................	6
...........................................................................TTGCAGCTGCCTGGGAGTG.........................................	5
......................................GGGTCACTCTGGGCACCGCA.............................................................................	4
......................................GGGTCACTCTGGGCACCGCAAC...........................................................................	4
.......................................GGTCACTCTGGGCACCGCAAC...........................................................................	4
.......................................GGTCACTCTGGGCACCGCA.............................................................................	3
......................................GGGTCACTCTGGGCACCGCAA............................................................................	3
.......................................GGTCACTCTGGGCACCGCAA............................................................................	2
........................................GTCACTCTGGGCACCGCAACA..........................................................................	2
............................................................................TGCAGCTGCCTGGGAGTG.........................................	2
............................................................................TGCAGCTGCCTGGGAGTGA........................................	2
............................................................................TGCAGCTGCCTGGGAGTGAC.......................................	2
..............................................................................CAGCTGCCTGGGAGTGACTT.....................................	2
..............................................................................CAGCTGCCTGGGAGTGACTTCAC..................................	2
......................................GGGTCACTCTGGGCACCGC..............................................................................	1
........................................GTCACTCTGGGCACCGCAA............................................................................	1
........................................GTCACTCTGGGCACCGCAAC...........................................................................	1
......................................GGGTCACTCTGGGCACCGCAACA..........................................................................	1
...........................................................................TTGCAGCTGCCTGGGA............................................	1
............................................................................TGCAGCTGCCTGGGAGT..........................................	1
................................................................................GCTGCCTGGGAGTGACTT.....................................	1
...............................................................................AGCTGCCTGGGAGTGACTTC....................................	1
...............................................................................AGCTGCCTGGGAGTGACTTCA...................................	1
...........................................................................TTGCAGCTGCCTGGGAGTGACTTCAC..................................	1
....((((....(.(((((.((((..((((((.(((.((((((((((..(((((.((((((((.......)).)))))).).))))..).))))))))).))))))))).))))......))))).).))))... (-55.70)

17/21491603-21491661(-)_cfa-mir-1837-1_high
ATGTGATGGCTCTTCTGAGAAGTACTTCGATGGCTCCTCTCAGAGGGACTGCGACATCT
.....................................TCTCAGAGGGACTGCGACATCT	24
ATGTGATGGCTCTTCTGAGA.......................................	5
ATGTGATGGCTCTTCTG..........................................	1
ATGTGATGGCTCTTCTGAG........................................	1
.TGTGATGGCTCTTCTGAGAAGT....................................	1
.TGTGATGGCTCTTCTGAGAAGTA...................................	1
...TGATGGCTCTTCTGAGAAGTACTTC...............................	1
............TTCTGAGAAGTACTTCGATGGC.........................	1
.....................................TCTCAGAGGGACTGCGACA...	1
.....................................TCTCAGAGGGACTGCGACAT..	1
.....................................TCTCAGAGGGACTGCGACATC.	1
((((..(((..(((((((((.(..((.....))..).)))))))))..)))..)))).. (-18.60)

17/21620453-21620511(-)_cfa-mir-1837-2_high
ATGTGATGGCTCTTCTGAGAAGTACTTCGATGGCTCCTCTCAGAGGGACTGCGACATCT
.....................................TCTCAGAGGGACTGCGACATCT	24
ATGTGATGGCTCTTCTGAGA.......................................	5
ATGTGATGGCTCTTCTG..........................................	1
ATGTGATGGCTCTTCTGAG........................................	1
.TGTGATGGCTCTTCTGAGAAGT....................................	1
.TGTGATGGCTCTTCTGAGAAGTA...................................	1
...TGATGGCTCTTCTGAGAAGTACTTC...............................	1
............TTCTGAGAAGTACTTCGATGGC.........................	1
.....................................TCTCAGAGGGACTGCGACA...	1
.....................................TCTCAGAGGGACTGCGACAT..	1
.....................................TCTCAGAGGGACTGCGACATC.	1
((((..(((..(((((((((.(..((.....))..).)))))))))..)))..)))).. (-18.60)

17/38744548-38744692(-)_cfa-mir-8843_low
TACGCTCTGTGTACTTTAACCTAATGGGGGTCGTCCGGGAGTCGGAAGGGGGAGGGGAGAGGGAGGAGGCAGCCAAGGAATTGTTTTTTTCTCTCGCCCCGCCTGCGCCAGGCCGGCCAATGGCGACGGGTTGTTTACCCAGGAG
.....((((.(((...((((((.......((((.(((...(((((..(.(((.((((.((((((((((((((........))))))))))).))).)))).))).)......)))))...)))))))))))))..))).)))).. (-54.31)

17/51412614-51412714(-)_cfa-mir-8842_low
GGCGAGCGGCGCTTCTCCCGTGCTGTGGCTCACGCTTTGGTACAGGAGGCCGAGACTCTTCTGGCGACGGCGACCTCTGCGGCGACGGCTGAGGCTCTCGG
..............................................AGGCCGAGACTCTTCTGG.....................................	2
..((((....(((((..((((((((..(....((((.(.((.(((((((.......))))))))).).))))....)..)))).))))..))))).)))). (-40.80)

17/61805689-61805825(-)_cfa-mir-8844_low
CTAAGGACCACATCATTTCTGCTTGGTCTTCTGGCCTGGAATAATGGTTGAGGGACTTGGTTCTGGTACCTTGGTGTAGCCAGGCTGAAGGACCTCAGAGTAGGCTGGCTCGGGGACCTTGATGTGGCCTGATTCAG
...(((.((((((((.........(((((((.((((.((..((....((((((..(((.(..(((((((....))...)))))..).)))..))))))..))..)))))).))))))).)))))))))))....... (-56.70)

18/25675449-25675546(-)_cfa-mir-210_high
CCTCCAGGCGCAGGGCAGCCACTGCCCATCGCACACTGCGCTGCTCCGGACCCACTGTGCGTGTGACAGCGGCTGATCTGTCCCTGGGCAGCGCGACC
......................................................CTGTGCGTGTGACAGCGGCTGA......................	6227
......................................................CTGTGCGTGTGACAGCGGCTGAT.....................	2278
.......................................................TGTGCGTGTGACAGCGGCTGA......................	120
......................................................CTGTGCGTGTGACAGCGGCTG.......................	118
.......................................................TGTGCGTGTGACAGCGGCTGAT.....................	83
......................................................CTGTGCGTGTGACAGCGGCT........................	75
......................................................CTGTGCGTGTGACAGCGGCTGATC....................	48
................AGCCACTGCCCATCGCACACTG............................................................	22
.....................................................ACTGTGCGTGTGACAGCGGCTGA......................	16
......................................................CTGTGCGTGTGACAGCGGC.........................	9
......................................................CTGTGCGTGTGACAGCG...........................	6
......................................................CTGTGCGTGTGACAGC............................	5
......................................................CTGTGCGTGTGACAGCGG..........................	4
......................................................CTGTGCGTGTGACAGCGGCTGATCT...................	4
.......................................................TGTGCGTGTGACAGCGGCTG.......................	3
.......................................................TGTGCGTGTGACAGCGGCTGATC....................	3
................AGCCACTGCCCATCGCACACT.............................................................	1
................AGCCACTGCCCATCGCACACTGC...........................................................	1
.......................................GCTGCTCCGGACCCAC...........................................	1
.....................................................ACTGTGCGTGTGACAGCGGCTG.......................	1
..........................................................GCGTGTGACAGCGGCTGA......................	1
.....................................................ACTGTGCGTGTGACAGCGGCTGAT.....................	1
..((((((.((((..(((((.((((.((.((((((.((.((((...))).).)).)))))))).).))).)))))..)))).)))))).......... (-43.50)

18/26154534-26154596(-)_cfa-mir-129-2_high
CTTTTTGCGGTCTGGGCTTGCTGTACATAACTCGATAGCCGGAAGCCCTTACCCCAAAAAGCA
CTTTTTGCGGTCTGGGCTTGC..........................................	37019
CTTTTTGCGGTCTGGGCTTG...........................................	1149
CTTTTTGCGGTCTGGGCTTGCT.........................................	1034
..........................................AAGCCCTTACCCCAAAAAGC.	781
..........................................AAGCCCTTACCCCAAAAAGCA	643
CTTTTTGCGGTCTGGGCTTGCTGT.......................................	165
CTTTTTGCGGTCTGGGCTTGCTG........................................	128
CTTTTTGCGGTCTGGGCTT............................................	74
.TTTTTGCGGTCTGGGCTTGC..........................................	67
..........................................AAGCCCTTACCCCAAAA....	51
..........................................AAGCCCTTACCCCAAAAAG..	41
........................................GGAAGCCCTTACCCCAAAAAGC.	33
.TTTTTGCGGTCTGGGCTTGCTGT.......................................	32
CTTTTTGCGGTCTGGGCT.............................................	28
.........................................GAAGCCCTTACCCCAAAAAGC.	27
.TTTTTGCGGTCTGGGCTTGCT.........................................	25
CTTTTTGCGGTCTGGGC..............................................	21
..........................................AAGCCCTTACCCCAAA.....	19
.TTTTTGCGGTCTGGGCTTGCTG........................................	17
....TTGCGGTCTGGGCTTGC..........................................	11
CTTTTTGCGGTCTGGG...............................................	10
..........................................AAGCCCTTACCCCAAAAA...	8
.....TGCGGTCTGGGCTTGC..........................................	7
..TTTTGCGGTCTGGGCTTGC..........................................	6
........................................GGAAGCCCTTACCCCAAAAAGCA	4
...TTTGCGGTCTGGGCTTGC..........................................	3
.........................................GAAGCCCTTACCCCAAAAAGCA	3
.TTTTTGCGGTCTGGGCTT............................................	2
..TTTTGCGGTCTGGGCTTGCTG........................................	2
...TTTGCGGTCTGGGCTTGCTGT.......................................	2
CTTTTTGCGGTCTGGGCTTGCTGTA......................................	2
........................................GGAAGCCCTTACCCCAAAAAG..	2
...........................................AGCCCTTACCCCAAAAAGC.	2
.TTTTTGCGGTCTGGGCTTG...........................................	1
..TTTTGCGGTCTGGGCTTGCTGT.......................................	1
.....TGCGGTCTGGGCTTGCTGT.......................................	1
..TTTTGCGGTCTGGGCTTGCTGTA......................................	1
.....................TGTACATAACTCGATAGCCGG.....................	1
........................................GGAAGCCCTTACCCCA.......	1
.........................................GAAGCCCTTACCCCAAA.....	1
.........................................GAAGCCCTTACCCCAAAA....	1
........................................GGAAGCCCTTACCCCAAAAA...	1
..............................................CCTTACCCCAAAAAGCA	1
(((((((.(((..(((((((((((.(.......))))))...))))))..))).))))))).. (-23.70)

18/32990094-32990204(-)_cfa-mir-1343_high
ACCAACGATGATGCTGGCTTCGGTGCTGGGGAGCGGCCCCCGGGCGGGCCTCTGCTCTGGCCCCTCCTGGGGCCCGCACTCTCGCTCCGGGCCCGCTCCACCTCGGCTGCT
...............................................................CTCCTGGGGCCCGCACTCTCG...........................	6477
...............................................................CTCCTGGGGCCCGCACTCTCGC..........................	4788
...............................................................CTCCTGGGGCCCGCACTCTCGCT.........................	1625
...............................................................CTCCTGGGGCCCGCACTCT.............................	877
..............................................................CCTCCTGGGGCCCGCACTCTCG...........................	469
...............................................................CTCCTGGGGCCCGCACTCTC............................	327
..............................................................CCTCCTGGGGCCCGCACTCT.............................	260
..............................................................CCTCCTGGGGCCCGCACTCTCGC..........................	192
..............................................................CCTCCTGGGGCCCGCACTCTCGCT.........................	60
...............................................................CTCCTGGGGCCCGCACT...............................	50
..............................................................CCTCCTGGGGCCCGCACTCTC............................	49
...............................................................CTCCTGGGGCCCGCACTC..............................	30
..............................................................CCTCCTGGGGCCCGCACT...............................	15
..............................................................CCTCCTGGGGCCCGCACTC..............................	14
................................................................TCCTGGGGCCCGCACTCTCGC..........................	9
..................................................................CTGGGGCCCGCACTCTCG...........................	6
................................................................TCCTGGGGCCCGCACTCTCG...........................	5
..............................................................CCTCCTGGGGCCCGCA.................................	4
..........................TGGGGAGCGGCCCCCGGGCGG................................................................	3
..................................................................CTGGGGCCCGCACTCTCGC..........................	3
................................................................TCCTGGGGCCCGCACTCTCGCT.........................	3
..........................TGGGGAGCGGCCCCCGGGCGGG...............................................................	2
.....CGATGATGCTGGCTTCGGTGC.....................................................................................	1
...............................................................CTCCTGGGGCCCGCAC................................	1
...................................................................TGGGGCCCGCACTCTCG...........................	1
....................................................................GGGGCCCGCACTCTCG...........................	1
...................................................................TGGGGCCCGCACTCTCGC..........................	1
....................................................................GGGGCCCGCACTCTCGC..........................	1
...............................................................CTCCTGGGGCCCGCACTCTCGCTC........................	1
.....(((((..((.((((.(((.((.((((.((((.(((((((.(((((........)))))..))))))).)))).)))).)).))))))).))..))..)))...... (-60.60)

18/38543613-38543686(+)_mir-3590_high
GGCCAATGCCCTTTTAACATTGCACTGCTAGTGGTAGGTGCAGACAGTAGCACAATGTGAAAAGAGCTCCGGCC
...............................................TAGCACAATGTGAAAAGAGCTC.....	14
...............................................TAGCACAATGTGAAAAGAGC.......	1
...............................................TAGCACAATGTGAAAAGAGCTCC....	1
((((...((.(((((.((((((...(((((.((...........)).))))))))))).))))).))...)))) (-26.80)

18/38543618-38543679(-)_cfa-mir-130a_high
GCTCTTTTCACATTGTGCTACTGTCTGCACCTACCACTAGCAGTGCAATGTTAAAAGGGCAT
........................................CAGTGCAATGTTAAAAGGGCA.	2882
........................................CAGTGCAATGTTAAAAGGGCAT	1538
........................................CAGTGCAATGTTAAAAGGGC..	980
........................................CAGTGCAATGTTAAAAGGG...	148
GCTCTTTTCACATTGTGCTACT........................................	89
........................................CAGTGCAATGTTAAAAGG....	52
.........................................AGTGCAATGTTAAAAGGGCA.	7
........................................CAGTGCAATGTTAAAAG.....	5
.........................................AGTGCAATGTTAAAAGGGCAT	5
GCTCTTTTCACATTGTGCTA..........................................	2
GCTCTTTTCACATTGTGCTAC.........................................	2
.........................................AGTGCAATGTTAAAAGGGC..	2
............................................GCAATGTTAAAAGGGCAT	2
GCTCTTTTCACATTGTGCT...........................................	1
.CTCTTTTCACATTGTGCTACT........................................	1
GCTCTTTTCACATTGTGCTACTG.......................................	1
........................................CAGTGCAATGTTAAAA......	1
.........................................AGTGCAATGTTAAAAGG....	1
((((((((.((((((..((.(((..((.......)).))).))..)))))).)))))))).. (-22.70)

18/43307787-43307884(+)_mir-1955_low
TGGTTTACTTACTACAATTCCCAGGATGCATTTCGGGCTTTTGCTTAACTCCGGATTAGAGCGTTGCATGCTGGGACCTGTAGTTGATTTAAACAGCA
..(((((...((((((..((((((.(((((.(((((..((......))..))))).........))))).))))))..)))))).....))))).... (-32.70)

18/43668954-43669062(-)_cfa-mir-8861_low
TGAACCAGCCGACAGTCCAGCTCCTTTAGTGTCTGCTGCCCTTGCTGCTGGGACCTGGGCGACGGGGGCAAGCGGGCAGTGGGGAGGAGACAGGGGACAGTCAAGCCCG
.......((.(((.((((..((((((((.(((((((((((((((.((((.(....).)))).))))))).)))))))).))..)))))).....)))).)))..))... (-49.90)

18/46206396-46206474(-)_mir-675_high
GCGGCCCAGGGGCGGGCGCGGAGAGGGCCCACAGTGCACTCGGTGACACTGTATGCCCTCACCGCTCAGCCCCTGGGTC
................................................CTGTATGCCCTCACCGCTCAGC.........	35
..(((((((((((..(.((((.((((((..(((((((((...))).))))))..)))))).)))).).))))))))))) (-58.00)

18/46298392-46298460(-)_cfa-mir-483_high
GAGGACGGGAGGAAAGGAGGACGTGGTTTCATGCAGGTCCTCACTCCTCCCCTCCCGTCTTCCTCTTCC
.AGGACGGGAGGAAAGGAGGACGTGG...........................................	18
.AGGACGGGAGGAAAGGAGGACGT.............................................	9
.AGGACGGGAGGAAAGGAGGACGTG............................................	9
........................................TCACTCCTCCCCTCCCGTCTTCC......	9
.AGGACGGGAGGAAAGGAGGACGTGGT..........................................	7
........................................TCACTCCTCCCCTCCCGTCTT........	3
........................................TCACTCCTCCCCTCCCGTCTTC.......	3
..GGACGGGAGGAAAGGAGGACGTGG...........................................	2
.AGGACGGGAGGAAAGGAGGAC...............................................	1
.AGGACGGGAGGAAAGGAGGACG..............................................	1
..GGACGGGAGGAAAGGAGGACGTGGT..........................................	1
..GGACGGGAGGAAAGGAGGACGTGGTTT........................................	1
........................................TCACTCCTCCCCTCCCGTCT.........	1
..........................................ACTCCTCCCCTCCCGTCTTCC......	1
........................................TCACTCCTCCCCTCCCGTCTTCCT.....	1
((((((((((((...((((((.((((..((.....))..).)))))))))))))))))))))....... (-37.30)

18/46690380-46690498(-)_cfa-mir-8859a_high
GGCTCAGTCGGGGTCGGAGCCGGGATCCGGAGTCCGCCTCGCGGTCCAGCGTCGTGGATCCGAGTCGTGGATCGGAGCCGGGGTCCGGAGTCCGCCTCGCGGTCCAGCCTCGTGGTTCT
...................................................................TGGATCGGAGCCGGGGTCCGGA..............................	6284
...................................................................TGGATCGGAGCCGGGGTCCGG...............................	528
...................................................................TGGATCGGAGCCGGGGT...................................	179
...................................................................TGGATCGGAGCCGGGGTCCGGAG.............................	129
...................................................................TGGATCGGAGCCGGGGTCCGGAGT............................	112
...................................................................TGGATCGGAGCCGGGGTCCG................................	100
........CGGGGTCGGAGCCGGGATC............................................................................................	74
...................................................................TGGATCGGAGCCGGGG....................................	70
...................................................................TGGATCGGAGCCGGGGTCC.................................	53
...................................................................TGGATCGGAGCCGGGGTC..................................	48
...................................................TCGTGGATCCGAGTCG....................................................	43
.......TCGGGGTCGGAGCCGGGATC............................................................................................	37
.........GGGGTCGGAGCCGGGATC............................................................................................	18
...........................CGGAGTCCGCCTCGCGGTCCAGCG....................................................................	14
....................................................................GGATCGGAGCCGGGGTCCGGA..............................	13
..........GGGTCGGAGCCGGGATC............................................................................................	10
...........................CGGAGTCCGCCTCGCGGTCCAGC.....................................................................	9
...........................CGGAGTCCGCCTCGCGGTCCAGCGT...................................................................	4
.........................................................................GGAGCCGGGGTCCGGA..............................	4
....CAGTCGGGGTCGGAGCCGGGATC............................................................................................	3
....................................................................GGATCGGAGCCGGGGTCCGG...............................	2
.GCTCAGTCGGGGTCGGAGCCGGGATC............................................................................................	1
..CTCAGTCGGGGTCGGAGCCGGGATC............................................................................................	1
...TCAGTCGGGGTCGGAGCCGGGATC............................................................................................	1
.........................TCCGGAGTCCGCCTCGCGGTC.........................................................................	1
...........................CGGAGTCCGCCTCGCGGTCC........................................................................	1
............................................TCCAGCGTCGTGGATCCGAGT......................................................	1
................................................................TCGTGGATCGGAGCCGGGGTCCGGA..............................	1
..................................................................GTGGATCGGAGCCGGGGTCCGGA..............................	1
.....................................................................GATCGGAGCCGGGGTCCGGA..............................	1
......................................................................ATCGGAGCCGGGGTCCGGA..............................	1
((((......((..(((((.(((..((((((.((((.(((.(((((((.((.(.((....)).).)))))))))))).)))).))))))..))).))).))..)))))).......... (-61.50)

18/46690541-46690679(-)_cfa-mir-8859b_high
CTCACGGCCCTGCACCGCGGATCCGAATCCGGGGGTCGGGTTCCGCGCCTGGAGTCCGCCTCGTGGTTCTGAGTCCGGGTCGGATTCCGTGCCTGGAGTCCGCCCCGCGGGCCTGCATCGTGGTTCCAAGTCCGGGTCC
.........................................TCCGCGCCTGGAGTCCGCCTCG............................................................................	6820
.........................................TCCGCGCCTGGAGTCCGCCTCGT...........................................................................	2305
.............................................................................GGTCGGATTCCGTGCCTGGAGT........................................	506
.........................................TCCGCGCCTGGAGTCCGCCT..............................................................................	352
.........................................TCCGCGCCTGGAGTCCGCCTC.............................................................................	251
.........................................TCCGCGCCTGGAGTCCGCC...............................................................................	81
...............................................................................TCGGATTCCGTGCCTGGAGT........................................	69
.........................................TCCGCGCCTGGAGTCCGC................................................................................	52
..............................................................................GTCGGATTCCGTGCCTGGAGT........................................	36
.............................................................................GGTCGGATTCCGTGCCTGGAG.........................................	34
.........................................TCCGCGCCTGGAGTCCG.................................................................................	31
.........................................TCCGCGCCTGGAGTCCGCCTCGTG..........................................................................	24
.........................................TCCGCGCCTGGAGTCC..................................................................................	21
.............................................................................GGTCGGATTCCGTGCCTGGA..........................................	15
............................................................................GGGTCGGATTCCGTGCCTGGAGT........................................	8
...............................................................................TCGGATTCCGTGCCTGGAGTC.......................................	6
........................................TTCCGCGCCTGGAGTCCGCCTC.............................................................................	5
...............................................................................TCGGATTCCGTGCCTGGAG.........................................	5
...........................................CGCGCCTGGAGTCCGCCTCG............................................................................	4
.........................................................................TCCGGGTCGGATTCCGTGCCT.............................................	4
........................................TTCCGCGCCTGGAGTCCGC................................................................................	2
........................................TTCCGCGCCTGGAGTCCGCCT..............................................................................	2
.............................................................................GGTCGGATTCCGTGCCTGG...........................................	2
...............................................................................TCGGATTCCGTGCCTGG...........................................	2
............................................................................GGGTCGGATTCCGTGCCTGGA..........................................	2
............................................................................GGGTCGGATTCCGTGCCTGGAG.........................................	2
.....................TCCGAATCCGGGGGTCGGGT..................................................................................................	1
........................................TTCCGCGCCTGGAGTCCGCC...............................................................................	1
..........................................CCGCGCCTGGAGTCCGCCTCG............................................................................	1
........................................TTCCGCGCCTGGAGTCCGCCTCGT...........................................................................	1
..........................................CCGCGCCTGGAGTCCGCCTCGT...........................................................................	1
...........................................CGCGCCTGGAGTCCGCCTCGT...........................................................................	1
...............................................CCTGGAGTCCGCCTCGT...........................................................................	1
...............................................................TGGTTCTGAGTCCGGGTC..........................................................	1
...............................................................TGGTTCTGAGTCCGGGTCGGAT......................................................	1
..................................................................TTCTGAGTCCGGGTCGGATT.....................................................	1
.....................................................................TGAGTCCGGGTCGGATTCCGTGC...............................................	1
.............................................................................GGTCGGATTCCGTGCCTG............................................	1
.........................................................................TCCGGGTCGGATTCCGTGCCTGG...........................................	1
..............................................................................GTCGGATTCCGTGCCTGG...........................................	1
.........................................................................TCCGGGTCGGATTCCGTGCCTGGA..........................................	1
..............................................................................GTCGGATTCCGTGCCTGGA..........................................	1
...............................................................................TCGGATTCCGTGCCTGGA..........................................	1
..............................................................................GTCGGATTCCGTGCCTGGAG.........................................	1
................................................................................CGGATTCCGTGCCTGGAGT........................................	1
.............................................................................GGTCGGATTCCGTGCCTGGAGTC.......................................	1
.............................................................................GGTCGGATTCCGTGCCTGGAGTCC......................................	1
.....(((((.((((((((.((.((..((((((((.(((..((((.((.(((((((((.((((.((.......)))))).))))))))).)).))))..))))))).))))..)).)))))))).....))..))))). (-66.70)

18/47168318-47168452(-)_cfa-mir-8860_low
ACAATGCCCTGTGAGGAGCCGGGAGTTGCTCCCACTCACTTGTGACCTGTTGCTGTGTGAGACGCACCTAATGTCTACACTAGGTTTGGAGGAAAGTGGGAGTGTGGTGATCCAGGTAGAGTAAAAAAGCCACCA
....................................................................TAATGTCTACACTAGGTTTGGAGGAA.........................................	3
.........TGTGAGGAGCCGGGAGTTGCTCCCA.....................................................................................................	1
..........................................TGACCTGTTGCTGTGTGAGACGCACC...................................................................	1
..........................................TGACCTGTTGCTGTGTGAGACGCACCT..................................................................	1
....................................................................TAATGTCTACACTAGGTTTGGAGGA..........................................	1
...........................................................................TACACTAGGTTTGGAGGAAAGTGG....................................	1
...........................................................................TACACTAGGTTTGGAGGAAAGTGGG...................................	1
((..((((.((.((...((((.....((((((((((..(((..((((((.....((((.(((((.......)))))))))))))))..)))...))))))))))))))..))))))))..))............. (-42.00)

18/51707336-51707474(-)_cfa-mir-8858_low
AGGGTTATTGAAATCGCGGTGTGAGCTGTCTTCCGTCTATAAATATGCCTCTCCCGGGTTCTGCTGCAGGCTTTCAGGCAGCGAGCGCAGAGACGGCTGGTGAGGGAGGAGGGACTGCTTAAGGCGACAGCAGATAAGT
...........................................................................AGGCAGCGAGCGCAGAGA..............................................	2
...................................................................AGGCTTTCAGGCAGCGAG......................................................	1
.......................................................................TTTCAGGCAGCGAGCGCA..................................................	1
...................................................................AGGCTTTCAGGCAGCGAGCGCAG.................................................	1
.......................................................................TTTCAGGCAGCGAGCGCAG.................................................	1
...................................................................AGGCTTTCAGGCAGCGAGCGCAGAG...............................................	1
...................................................................AGGCTTTCAGGCAGCGAGCGCAGAGA..............................................	1
..........................................................................CAGGCAGCGAGCGCAGAGA..............................................	1
............................................................................GGCAGCGAGCGCAGAGAC.............................................	1
...........................................................................AGGCAGCGAGCGCAGAGACG............................................	1
..............................................................................CAGCGAGCGCAGAGACGGC..........................................	1
..........................................................................CAGGCAGCGAGCGCAGAGACGGCT.........................................	1
.........................................................................TCAGGCAGCGAGCGCAGAGACGGCTG........................................	1
......................................................................................GCAGAGACGGCTGGTGAG...................................	1
.......................................................................................CAGAGACGGCTGGTGAGGG.................................	1
............................................................................................ACGGCTGGTGAGGGAGGA.............................	1
.........................................................................................GAGACGGCTGGTGAGGGAGGAG............................	1
.....................................................................................................GAGGGAGGAGGGACTGCTTAA.................	1
.........................................................................................................GAGGAGGGACTGCTTAAGG...............	1
..............................................................................................................GGGACTGCTTAAGGCGAC...........	1
.............................................................................................................AGGGACTGCTTAAGGCGACA..........	1
.............................................................................................................AGGGACTGCTTAAGGCGACAGC........	1
.............................................................................................................AGGGACTGCTTAAGGCGACAGCAG......	1
....(((((....((((....(((((.((((..(.(((........(((((((..(.((((.(((((..(....)..))))))))).).)))).))).......))).)..)))).)))))..)))).....))))).. (-48.36)

18/52251213-52251295(-)_mir-9112_low
GGCACCTGTGGAAAGCCCGGGCATCTGGGGTCTCTTACCTTGCTTTCAATCAGGCCATCATGCTCTCTGAGCCTGGGTTAGGA
....((((......((((((((.((.(((((.......((((........)))).......)))))..)))))))))))))). (-24.84)

18/52280928-52280988(+)_mir-194_high
CTGTAACAGCAACTCCATGTGGAAGTGCCCACTGGTTCCAGTGGGGCTGCTGTTATCGGGG
.TGTAACAGCAACTCCATGTGGA......................................	52596
.TGTAACAGCAACTCCATGTGGAA.....................................	36211
.TGTAACAGCAACTCCATGTGG.......................................	16425
.TGTAACAGCAACTCCATGTG........................................	444
.TGTAACAGCAACTCCATGT.........................................	440
..GTAACAGCAACTCCATGTGGAA.....................................	173
.....................................CCAGTGGGGCTGCTGTTATCGG..	128
.TGTAACAGCAACTCCATGTGGAAG....................................	117
.TGTAACAGCAACTCCATG..........................................	93
..GTAACAGCAACTCCATGTGGA......................................	93
.....................................CCAGTGGGGCTGCTGTTATCG...	45
.TGTAACAGCAACTCCA............................................	39
..GTAACAGCAACTCCATGTGG.......................................	37
CTGTAACAGCAACTCCATGTGGAA.....................................	37
CTGTAACAGCAACTCCATGTGGA......................................	34
CTGTAACAGCAACTCCATGTGG.......................................	22
........GCAACTCCATGTGGAA.....................................	11
.....................................CCAGTGGGGCTGCTGTTATC....	10
.TGTAACAGCAACTCCAT...........................................	6
.....ACAGCAACTCCATGTGGAA.....................................	6
.....ACAGCAACTCCATGTGGA......................................	4
....AACAGCAACTCCATGTGGA......................................	3
...TAACAGCAACTCCATGTGGAA.....................................	3
.....................................CCAGTGGGGCTGCTGTTATCGGG.	3
..GTAACAGCAACTCCATGT.........................................	2
..GTAACAGCAACTCCATGTG........................................	2
.....ACAGCAACTCCATGTGG.......................................	2
....AACAGCAACTCCATGTGGAA.....................................	2
..GTAACAGCAACTCCATGTGGAAG....................................	2
CTGTAACAGCAACTCCATGT.........................................	1
...TAACAGCAACTCCATGTGG.......................................	1
......CAGCAACTCCATGTGG.......................................	1
...TAACAGCAACTCCATGTGGA......................................	1
......CAGCAACTCCATGTGGA......................................	1
.......AGCAACTCCATGTGGA......................................	1
......CAGCAACTCCATGTGGAA.....................................	1
.TGTAACAGCAACTCCATGTGGAAGT...................................	1
.TGTAACAGCAACTCCATGTGGAAGTG..................................	1
.....................................CCAGTGGGGCTGCTGTT.......	1
.....................................CCAGTGGGGCTGCTGTTAT.....	1
......................................CAGTGGGGCTGCTGTTATCG...	1
(((((((((((..(((....)))....(((((((....)))))))..)))))))).))).. (-29.30)

18/52281129-52281193(+)_cfa-mir-192_high
CTGACCTATGAATTGACAGCCAGTGCTCTCATCTCTCCTCTGGCTGCCAATTCCATAGGTCACAG
CTGACCTATGAATTGACAGCC............................................	85396
CTGACCTATGAATTGACAGCCA...........................................	28978
CTGACCTATGAATTGACAGC.............................................	27351
.TGACCTATGAATTGACAGCCAGT.........................................	25106
.TGACCTATGAATTGACAGCCA...........................................	7957
.TGACCTATGAATTGACAGCCAG..........................................	7798
.TGACCTATGAATTGACAGCC............................................	3682
CTGACCTATGAATTGACAGCCAGT.........................................	2011
CTGACCTATGAATTGACA...............................................	1203
.TGACCTATGAATTGACAGC.............................................	966
CTGACCTATGAATTGACAGCCAG..........................................	932
CTGACCTATGAATTGAC................................................	550
CTGACCTATGAATTGACAG..............................................	441
.TGACCTATGAATTGACA...............................................	111
.TGACCTATGAATTGACAG..............................................	63
.TGACCTATGAATTGAC................................................	61
.TGACCTATGAATTGACAGCCAGTG........................................	47
...........................................CTGCCAATTCCATAGGTCACA.	45
..GACCTATGAATTGACAGCCAGT.........................................	23
CTGACCTATGAATTGA.................................................	15
...........................................CTGCCAATTCCATAGGTCACAG	14
...........................................CTGCCAATTCCATAGGTCAC..	13
..GACCTATGAATTGACAGCCAG..........................................	12
..GACCTATGAATTGACAGCCA...........................................	8
.....................AGTGCTCTCATCTCTCCTCTGG......................	6
...ACCTATGAATTGACAGCCAGTG........................................	5
..GACCTATGAATTGACAGCC............................................	4
CTGACCTATGAATTGACAGCCAGTG........................................	4
..........................................GCTGCCAATTCCATAGGTCACA.	4
......TATGAATTGACAGCCAGT.........................................	3
.......................................CTGGCTGCCAATTCCATAGGTCA...	3
...ACCTATGAATTGACAGCC............................................	2
....CCTATGAATTGACAGCC............................................	2
.......................................CTGGCTGCCAATTCCATAGGT.....	2
.......................................CTGGCTGCCAATTCCATAGGTC....	2
........................................TGGCTGCCAATTCCATAGGTCA...	2
..........................................GCTGCCAATTCCATAGGTCAC..	2
...ACCTATGAATTGACAGC.............................................	1
.....CTATGAATTGACAGCCA...........................................	1
......TATGAATTGACAGCCA...........................................	1
.......ATGAATTGACAGCCAG..........................................	1
...ACCTATGAATTGACAGCCAGT.........................................	1
.....CTATGAATTGACAGCCAGT.........................................	1
CTGACCTATGAATTGACAGCCAGTGC.......................................	1
.TGACCTATGAATTGACAGCCAGTGC.......................................	1
.........GAATTGACAGCCAGTGCTCTCA..................................	1
...............................TCTCTCCTCTGGCTGCCAATTCCAT.........	1
......................................TCTGGCTGCCAATTCCATAGGT.....	1
........................................TGGCTGCCAATTCCATAGGTC....	1
...........................................CTGCCAATTCCATAGGTC....	1
...........................................CTGCCAATTCCATAGGTCA...	1
........................................TGGCTGCCAATTCCATAGGTCAC..	1
.........................................GGCTGCCAATTCCATAGGTCACA.	1
.((((((((((((((.(((((((................))))))).))))).)))))))))... (-29.49)

19/13642448-13642578(+)_cfa-mir-8857_low
GACTCTGATAGGGAAGGAATAGAGCCCTTTGATCTGGGCTTAGTACATCTAAATGGCTAGAAGTTAAGTCCCTTAGCTTCTCCTTATGTTTTGGGCCAGAATAAGTTGCTCTCTTTCCCTTGTTAGAGAAG
..((((((((((((((((...((((..((((.(((((.(((((.((((......((..((((((((((...))))))))))))..)))).)))))))))).))))..)))))))))))).))))))))... (-51.70)

19/16390623-16390701(+)_mir-684_low
TGTAGGGCTATCTGTCTTTAAGTAGGGTACATTACTCTAAAAGAAATGAATCCTAGATAGTTTTCCCTTCAAGTCAAGC
((.((((....((((((......(((((.((((.((.....)).)))).)))))))))))....)))).))........ (-18.90)

19/38435956-38436011(+)_cfa-mir-128-1_high
CGGGGCCGTAGCACTGTCTGAGAGGTTTACATTTCTCACAGTGAACCGGTCTCTTT
...................................TCACAGTGAACCGGTCTCTTT	347331
...................................TCACAGTGAACCGGTCTCTT.	29378
...................................TCACAGTGAACCGGTCTCT..	11725
...................................TCACAGTGAACCGGTC.....	1721
...................................TCACAGTGAACCGGTCT....	741
...................................TCACAGTGAACCGGTCTC...	466
CGGGGCCGTAGCACTGTCTGA...................................	435
....................................CACAGTGAACCGGTCTCTTT	273
..................................CTCACAGTGAACCGGTCTCTTT	218
........................................GTGAACCGGTCTCTTT	206
CGGGGCCGTAGCACTGTCTGAGA.................................	182
.....................................ACAGTGAACCGGTCTCTTT	171
CGGGGCCGTAGCACTGTCTGAG..................................	67
......................................CAGTGAACCGGTCTCTTT	46
.......................................AGTGAACCGGTCTCTTT	42
..................................CTCACAGTGAACCGGTCTCTT.	29
.................................TCTCACAGTGAACCGGTCTCTTT	24
CGGGGCCGTAGCACTGTCTG....................................	21
.....................................ACAGTGAACCGGTCTCTT.	21
....................................CACAGTGAACCGGTCTCT..	20
....................................CACAGTGAACCGGTCTCTT.	18
..................................CTCACAGTGAACCGGTCTCT..	12
.................................TCTCACAGTGAACCGGTCTCTT.	12
.....................................ACAGTGAACCGGTCTCT..	10
CGGGGCCGTAGCACTGTCT.....................................	9
......................................CAGTGAACCGGTCTCTT.	9
.................................TCTCACAGTGAACCGGTCTCT..	4
....................................CACAGTGAACCGGTCTC...	3
.......................................AGTGAACCGGTCTCTT.	3
..................................CTCACAGTGAACCGGTC.....	2
..................................CTCACAGTGAACCGGTCT....	2
................................TTCTCACAGTGAACCGGTCTCTTT	2
CGGGGCCGTAGCACTGTCTGAGAGGT..............................	1
..................................CTCACAGTGAACCGGTCTC...	1
..............................ATTTCTCACAGTGAACCGGTCTCTTT	1
...............................TTTCTCACAGTGAACCGGTCTCTTT	1
.(((((((...((((((..(((((((....)))))))))))))...)))))))... (-25.20)

2/1319449-1319518(+)_mir-4683_high
CGCAGGACGAGGCGGGCCTGGAGGTGCACCAGTTCTGGCCGCTGGTGGAGATCCAGTGCTCGCCCGACCT
.............................................TGGAGATCCAGTGCTCGCCCGA...	10
.............................................TGGAGATCCAGTGCTCGCCCGAC..	2
.............................................TGGAGATCCAGTGCTCGCCCG....	1
.............................................TGGAGATCCAGTGCTCGCCCGACC.	1
...(((.((.((((((((((((..(.(((((((.......))))))).)..))))).))))))))).))) (-40.50)

2/4216693-4216805(+)_cfa-mir-8864-1_low
GGAATGAGATAGGGGCCCCTGGATGGCTGAGTCAGTTGGCCTCTTCTGACCTCCTCTCAGGGTCATGATCTCTGGGTCCTGGAGCTTAGCCCCTGGTGAGGCTCCCTGCTCAG
....((((.((((((((((..(..(((((((((((..(((((..((((((((.......)))))).)).....))))))))..)))))))).)..).).))).))))))))). (-48.70)

2/4601780-4601892(-)_cfa-mir-8864-4_low
GGAATGAGATAGGGGCCCCTGGATGGCTGAGTCAGTTGGCCTCTTCTGACCTCCTCTCAGGGTCATGATCTCTGGGTCCTGGAGCTTAGCCCCTGGTGAGGCTCCCTGCTCAG
....((((.((((((((((..(..(((((((((((..(((((..((((((((.......)))))).)).....))))))))..)))))))).)..).).))).))))))))). (-48.70)

2/5658031-5658143(-)_cfa-mir-8864-3_low
GGAATGAGATAGGGGCCCCTGGATGGCTGAGTCAGTTGGCCTCTTCTGACCTCCTTTCAGGGTCATGATCTCTGGGTCCTGGAGCTTAGCCCTTGGTGAGGCTCCCTGCTCAG
....((((.((((((((((..(..(((((((((((..(((((..((((((((.......)))))).)).....))))))))..)))))))).)..).).))).))))))))). (-47.20)

2/6435916-6436025(-)_mir-8864_low
GGAATGAGATAGGTGCCCCTGGATGGCTGAGTCAGTTGGCCTCTTTTGACCTCTCAGGGTCATGATCTCTGGGTCCTGGGACTTAGCCCCCGGTGAGGCTCCCTGCTCAG
..........................CTGAGTCAGTTGGCCTCTTTTGACC...........................................................	1
....((((.((((.((((((((..(((((((((....(((((....((((((....))))))........)))))....))))))))).)))).).)))..)))))))). (-48.20)

2/14591216-14591298(+)_mir-1893_low
CCAGAGCGGAGAGGTATCTGCTGCGCCTGAGATGAGTAAACTGTCGTTTCGGGCGCGGGCGCTAGACGCCTCGAAGCCGCTGC
..........................................GTCGTTTCGGGCGCGGGC.......................	1
....(((((.((((..(((((((((((((((((((........)))))))))))))))....))))..))))....))))).. (-44.80)

2/18383163-18383272(-)_mir-8864_low
GGAATGAGATAGGTGCCCCTGGATGGCTGAGTCAGTTGGCCTCTTTTGACCTCTCAGGGTCATGATCTCTGGGTCCTGGGACTTAGCCCCCGGTGAGGCTCCCTGCTCAG
..........................CTGAGTCAGTTGGCCTCTTTTGACC...........................................................	1
....((((.((((.((((((((..(((((((((....(((((....((((((....))))))........)))))....))))))))).)))).).)))..)))))))). (-48.20)

2/18385514-18385658(-)_cfa-mir-8895_low
TGATTTTCAGGTGTGGGCACTTGGGGGAGCTGCTCAGCCCCCTGCCTGGTGCCGGGCTCAGTGAGTGATGTTTATCCTGTTTATCTGGTGAGGGCACTGTGAGGCTCAGTGGGGGTTGTTTACCCCGTGAGGCCCAGGGAGGAAC
........................................................................TATCCTGTTTATCTGGTGAGGGCACT...............................................	1
.......................................................................................................GCTCAGTGGGGGTTGTTT........................	1
...................................................................................................................TTGTTTACCCCGTGAGGC............	1
.....(((...(.(((((.((((.(((.(.((..((((((((.((((((((((...((((.(..((((............))))..).))))))))))...)))).....))))))))..)))))).))))))))).)...))). (-57.30)

2/22199888-22199965(+)_mir-4293_low
AGAGACACCTGTTCCTTGGGAAGCTGATGACATTGTGAATTCATTTCACACCATCCTGACAGGAACAGCTGGATCAGA
.((..((.((((((((..(..((..((((....((((((.....)))))).))))))..))))))))).))..))... (-25.20)

2/37910194-37910259(+)_mir-9162_low
TCCTGGAGACCAAGCAGCTGCAGACACAACTCATGAAGGCCTCACTGCAGATGACTGGGCTCCAGG
.(((((((.(((..((.((((((......((.....))......)))))).))..))).))))))) (-27.70)

2/42541949-42542039(-)_cfa-mir-449a_high
CCGTGTGTGATGGGTTGGCAGTGTATTGTTAGCTGGTTGAATATATGAATGGCATCAGCTAACATGCAACTGCTATCTTATTGCATATACA
...............TGGCAGTGTATTGTTAGCTGGT......................................................	4103
...............TGGCAGTGTATTGTTAGCTGG.......................................................	1665
...............TGGCAGTGTATTGTTAGCTGGTT.....................................................	189
...............TGGCAGTGTATTGTTAGCT.........................................................	21
.......................................................CAGCTAACATGCAACTGCTATC..............	21
...............TGGCAGTGTATTGTTAGCTG........................................................	19
......................................................TCAGCTAACATGCAACTGCTAT...............	13
......................................................TCAGCTAACATGCAACTGCTATC..............	9
...............TGGCAGTGTATTGTTAGC..........................................................	6
................GGCAGTGTATTGTTAGCTGGT......................................................	3
...................AGTGTATTGTTAGCTGGT......................................................	3
.......................................................CAGCTAACATGCAACTGCTAT...............	3
....................GTGTATTGTTAGCTGGT......................................................	2
......................................................TCAGCTAACATGCAACTGCTATCT.............	2
.......................................................CAGCTAACATGCAACTGCTATCT.............	2
................GGCAGTGTATTGTTAGCTGG.......................................................	1
...............TGGCAGTGTATTGTTAGCTGGTTGAA..................................................	1
.................................TGGTTGAATATATGAATGGCA.....................................	1
............................................................AACATGCAACTGCTATC..............	1
..(((((..(((((.(((((((((((.((((((((((...((......))...)))))))))))))).))))))).)))))..)))))... (-39.00)

2/42542049-42542177(-)_cfa-mir-449b_high
GCCATGAAACGTAGCCGTGACCTGAGTCAGGTAGGCAGTGTATTGTTAGCTGGCTGCTTTGGGTCAATCTGGCAGCCACCACTACCCTGCCACTTGCTTCTGGACAAATTCTTCTCATTAACAGGCTGC
................................AGGCAGTGTATTGTTAGCTGG............................................................................	47
................................AGGCAGTGTATTGTTAGCTGGC...........................................................................	46
........................................................................CAGCCACCACTACCCTGCCACT...................................	16
.........................................................................AGCCACCACTACCCTGCCACT...................................	8
....................................AGTGTATTGTTAGCTGGC...........................................................................	2
..............CCGTGACCTGAGTCAGGT.................................................................................................	1
................................AGGCAGTGTATTGTTAGCT..............................................................................	1
.................................GGCAGTGTATTGTTAGCTGG............................................................................	1
......................................TGTATTGTTAGCTGGC...........................................................................	1
................................AGGCAGTGTATTGTTAGCTGGCT..........................................................................	1
.....................................GTGTATTGTTAGCTGGCT..........................................................................	1
................................AGGCAGTGTATTGTTAGCTGGCTGCT.......................................................................	1
........................................TATTGTTAGCTGGCTGCT.......................................................................	1
.............................................................................................TTGCTTCTGGACAAATT...................	1
..........((((((.((.((.(((.(((((.(((((.(((.((.....((((((((..((.....)).)))))))).)).))).)))))))))).))).)).)).................)))))) (-42.27)

2/46497270-46497350(-)_cfa-mir-582_high
ACTCTTTGGTTACAGTTGTTCAACCAGTTACTAATCTAGCTAATTGTAACCAGTTGAACAACTGAACCCAAAGGGTGCAAA
..........TACAGTTGTTCAACCAGTTACT.................................................	883
.........TTACAGTTGTTCAACCAGTTAC..................................................	615
.........TTACAGTTGTTCAACCAGTTACT.................................................	488
..........TACAGTTGTTCAACCAGTTAC..................................................	142
..............................................TAACCAGTTGAACAACTGAACCC............	118
.........TTACAGTTGTTCAACCAGTTA...................................................	102
.........TTACAGTTGTTCAACCAGTT....................................................	80
...............................................AACCAGTTGAACAACTGAACCC............	45
.................................................CCAGTTGAACAACTGAACCCA...........	42
...........ACAGTTGTTCAACCAGTTACT.................................................	40
..............................................TAACCAGTTGAACAACTGAACC.............	33
..........TACAGTTGTTCAACCAGTTA...................................................	17
..............................................TAACCAGTTGAACAACTGAACCCA...........	14
...........ACAGTTGTTCAACCAGTTAC..................................................	11
..........TACAGTTGTTCAACCAGTT....................................................	9
..............................................TAACCAGTTGAACAACTGAAC..............	9
...............................................AACCAGTTGAACAACTGAACCCA...........	9
.........TTACAGTTGTTCAACCAGT.....................................................	6
........GTTACAGTTGTTCAACCAGTT....................................................	6
.........TTACAGTTGTTCAACC........................................................	3
..........TACAGTTGTTCAACCAGT.....................................................	2
...........ACAGTTGTTCAACCAGT.....................................................	2
...........ACAGTTGTTCAACCAGTTACTA................................................	2
..............................................TAACCAGTTGAACAACTGA................	2
...........ACAGTTGTTCAACCAGTTA...................................................	1
.........TTACAGTTGTTCAACCAGTTACTA................................................	1
...............................................AACCAGTTGAACAACTGA................	1
..............................................TAACCAGTTGAACAACTGAA...............	1
............................................TGTAACCAGTTGAACAACTGAAC..............	1
.............................................GTAACCAGTTGAACAACTGAAC..............	1
...............................................AACCAGTTGAACAACTGAACC.............	1
.................................................CCAGTTGAACAACTGAACCC............	1
.................................................CCAGTTGAACAACTGAACCCAA..........	1
(((((((((...((((((((((((..(((((..............)))))..))))))))))))...)))))))))..... (-34.04)

2/57407598-57407742(+)_cfa-mir-8813-2_low
TCCCAGGGTGCTTTGCACAGACCCTGGTGACCTGAGGTTCCCCGGCTGTCACTCTGTCCCAGGCCCGTCCTGGCCCCAGGCACAGGCTGAGTCGCAGTAGAGTCTGTGGGGTCCTGACCCTGGCGTCTGGCCGCCCCTGGAAGGC
................................................................................CACAGGCTGAGTCGCAGTAGAGTCT........................................	5
................................................................................CACAGGCTGAGTCGCAGTAGAGTCTGT......................................	3
................................................................................CACAGGCTGAGTCGCAGTAGAGTCTG.......................................	2
.......................................CCCCGGCTGTCACTCTGTCCCAGGC.................................................................................	1
................................................................................CACAGGCTGAGTCGCAGTAGAGTC.........................................	1
....................................................................................GGCTGAGTCGCAGTAGAGTCTGTG.....................................	1
.......................................................................................TGAGTCGCAGTAGAGTCTGTG.....................................	1
.......................................................................................TGAGTCGCAGTAGAGTCTGTGGGG..................................	1
.......................................................................................TGAGTCGCAGTAGAGTCTGTGGGGTC................................	1
.......................................................................................TGAGTCGCAGTAGAGTCTGTGGGGTCC...............................	1
................................................................................................GTAGAGTCTGTGGGGTCCTGACCCTGG......................	1
..((((((.((...((.(((((((.((((((((.((..((....(((((.((((.......((((.((((((....)))).)).)))))))).))))).))..))...)))))...)))..)).))))))).))))))))..... (-63.41)

2/59454083-59454151(-)_cfa-mir-138b_high
AGCTGGTGTTGTGAATCATGCCGACGAGCAGCGCATCCTCTTACCCGGCTATTTCACGACACCAGGGTT
AGCTGGTGTTGTGAATC....................................................	120
...............................................GCTATTTCACGACACCAGGGT.	75
AGCTGGTGTTGTGAATCA...................................................	43
...............................................GCTATTTCACGACACCAGGGTT	42
AGCTGGTGTTGTGAAT.....................................................	16
.......................ACGAGCAGCGCATCCTCTTACCCG......................	3
................................................CTATTTCACGACACCAGGGTT	3
.......................ACGAGCAGCGCATCCTCTTACC........................	2
.......................ACGAGCAGCGCATCCTCTTACCC.......................	2
...............................................GCTATTTCACGACACCAGGG..	2
AGCTGGTGTTGTGAATCATGC................................................	1
AGCTGGTGTTGTGAATCATGCCG..............................................	1
...............................................GCTATTTCACGACACCAGG...	1
.............................................CGGCTATTTCACGACACCAGGGT.	1
...................................................TTTCACGACACCAGGGT.	1
.................................................TATTTCACGACACCAGGGTT	1
..(((((((((((((....((((..(((.((......)))))...))))...))))))))))))).... (-29.30)

2/74037172-74037235(+)_mir-3917_low
GCCCGGGTCTGTTGGTGCTCAGAGTGTGGCCAGGCGGCTCGGACCGAGCAGGTGGGTGCGGGGC
....................................GCTCGGACCGAGCAGGTG..........	3
.......................................CGGACCGAGCAGGTGGGTG......	2
.....................................CTCGGACCGAGCAGGTGGGTGC.....	2
........CTGTTGGTGCTCAGAGTGTGG...................................	1
..................................CGGCTCGGACCGAGCAGGTGG.........	1
.......................................CGGACCGAGCAGGTGGG........	1
.......................................CGGACCGAGCAGGTGGGT.......	1
......................................TCGGACCGAGCAGGTGGGTG......	1
.((((.(((..((..(((((.(.((.(((((....))).)).))))))))))..))).)))).. (-25.70)

2/76050573-76050717(+)_cfa-mir-8897_low
GGTGCTCAGCCACGCTACAAGAGGCGGGCCTAGTTTGCGGCATCTAATTGGCAGAGCGTTGGGCGAGCTTTGCTCGCTGATTGGTCGAGGTAGCTGCCGGAAAGGGCCCAGCCTTGAGATGGGAGAGCGGAGGCGTTCTGTGGGC
...((((((((.((((.((.(((((((((((..(((.(((((.(((.(((((.......(.(((((((...))))))).)...)))))..))).))))).))))))))).)))))....))....))))..)))......))))) (-63.20)

2/76351689-76351756(-)_mir-3115_low
TCTGAATATGGGTTTACTAGTTGGTGGTGAATTTGTGAGTCACCAACTATTAGGCCTTTATGTCCAGA
((((.(((((((((((.((((((((((............)))))))))).)))))))..)))).)))) (-24.70)

2/83927298-83927408(-)_cfa-mir-8896_low
CTCCCCGTGTTCGCAGGAAGGAAATTTCGGGCAAGCTGGGAGGCAGAGTGCTCTTGCTTCTGCCCATTCTGAGAGTGCTCCTTTTGCAGCCCCTGACTTGCCTCACAGGGC
..................................................CTCTTGCTTCTGCCCATTCTGAGA.....................................	1
.....................................................TTGCTTCTGCCCATTCTGAGAGTG..................................	1
.................................................................ATTCTGAGAGTGCTCCTTTTGCAGC.....................	1
..(((.(((...(((((.(((.......(((((..((.((((((((((.((....)))))))))...))).))..)))))...........)))..)))))..))).))). (-40.97)

2/84472247-84472381(-)_cfa-mir-8894_low
GGGAGTGGGGGTGGGGGCTGCTGTCGCTGCTGGGATCCGAAGCTTCTGAGGCTCTTGGCCGTCGGGGCACTGCGCGCAGTGGGAGCTTCCCCGTGGGGCTTCCTGGGCCTGCTGTAGCAGGAGGCCTCACCCACC
......((((((((((.((.((((..(.((.(((.(((((((((((.(((((((((.((((.(((....))))).))...))))))))).....))))))))..)))))))).)..)))).)).)))))))).)) (-68.80)

20/7968529-7968602(+)_cfa-mir-885_high
CCGCGCTCTCTCCATTACACTACCCTGCCTCTTCTCCATGAGAGGCAGCGGGGTGTAGTGGATAGAGCACGGGT
..........TCCATTACACTACCCTGCCTCT..........................................	3499
..........................................AGGCAGCGGGGTGTAGTGGAT...........	483
.........CTCCATTACACTACCCTGCCTC...........................................	135
.........CTCCATTACACTACCCTGCCT............................................	107
..........................................AGGCAGCGGGGTGTAGTGGATA..........	94
..........TCCATTACACTACCCTGCCTC...........................................	79
..........................................AGGCAGCGGGGTGTAGTGGA............	72
..........TCCATTACACTACCCTGCCT............................................	54
.........CTCCATTACACTACCCTGCCTCT..........................................	47
..........TCCATTACACTACCCTGCCTCTT.........................................	38
..........................................AGGCAGCGGGGTGTAGTGG.............	18
............CATTACACTACCCTGCCTCT..........................................	15
................ACACTACCCTGCCTCT..........................................	15
..........TCCATTACACTACCCTGCC.............................................	12
..........................................AGGCAGCGGGGTGTAGTG..............	11
..........TCCATTACACTACCCTGC..............................................	7
.........................................GAGGCAGCGGGGTGTAGTGGAT...........	6
...........................................GGCAGCGGGGTGTAGTGGAT...........	4
.........CTCCATTACACTACCCTGCC.............................................	3
........TCTCCATTACACTACCCTGCCT............................................	3
.........CTCCATTACACTACCCTG...............................................	1
............CATTACACTACCCTGCCTC...........................................	1
.............ATTACACTACCCTGCCTCT..........................................	1
..............TTACACTACCCTGCCTCT..........................................	1
...............TACACTACCCTGCCTCT..........................................	1
.........CTCCATTACACTACCCTGCCTCTT.........................................	1
..........TCCATTACACTACCCTGCCTCTTCT.......................................	1
..........TCCATTACACTACCCTGCCTCTTCTC......................................	1
..........TCCATTACACTACCCTGCCTCTTCTCC.....................................	1
..........................................AGGCAGCGGGGTGTAG................	1
..........................................AGGCAGCGGGGTGTAGT...............	1
(((.(((((.(((((((((((.(((((((((((......))))))))).))))))))))))).))))).))).. (-49.30)

20/19236073-19236143(+)_mir-9260_low
CCTCAAAGGCAGCTGGGCTTCAGAGGCTCTTAGTCATGCTTGAGGGTGAGGCTTTTGAATAGATACTTGCC
.......(((((.((...(((((((((.((((.((........)).)))))))))))))....)).))))) (-21.00)

20/20479023-20479139(+)_mir-1284_low
ATTTTGATATATAAACCAGTTTAATGTTTTCTGCACAGACGCTGGTTTTTCTTAAATTTTATATATTGGAAAGCCCATGTTTGTATTGGACCTTCTGGTTTCTTTCATATTGAAAAT
.(((..((((..(((((((......((((.....(((((((..((((((((................))))))))..)))))))...))))...))))))).....))))..))).. (-25.99)

20/37461817-37461903(+)_cfa-mir-135a-1_high
AGGCCTCGCTGTTCTCTATGGCTTTTTATTCCTATGTGATTTTACTGCTCACTCATATAGGGATTGGAGCCGTGGCGTACGGCGGGG
................TATGGCTTTTTATTCCTATGTG.................................................	7433
................TATGGCTTTTTATTCCTATGTGA................................................	5459
................TATGGCTTTTTATTCCTATGT..................................................	1050
................TATGGCTTTTTATTCCTATG...................................................	68
................TATGGCTTTTTATTCCTATGTGAT...............................................	38
................TATGGCTTTTTATTCC.......................................................	35
................TATGGCTTTTTATTCCTAT....................................................	12
.................ATGGCTTTTTATTCCTATGTG.................................................	11
......................................................ATATAGGGATTGGAGCCGTGGC...........	10
................TATGGCTTTTTATTCCT......................................................	6
.................ATGGCTTTTTATTCCTATGTGA................................................	4
.......................TTTTATTCCTATGTGA................................................	4
......................................................ATATAGGGATTGGAGCCGTGG............	3
.......................................................TATAGGGATTGGAGCCGTGGC...........	3
................TATGGCTTTTTATTCCTA.....................................................	2
......................TTTTTATTCCTATGTG.................................................	2
.....................CTTTTTATTCCTATGT..................................................	1
...............CTATGGCTTTTTATTCCTATGTG.................................................	1
....................GCTTTTTATTCCTATGTG.................................................	1
..............TCTATGGCTTTTTATTCCTATGTGA................................................	1
..................TGGCTTTTTATTCCTATGTGA................................................	1
.....................CTTTTTATTCCTATGTGA................................................	1
......................TTTTTATTCCTATGTGA................................................	1
.......................................................TATAGGGATTGGAGCCGTGG............	1
...(((((((((.(.((((((((((..((((((((((((.............)))))))))))).)))))))))).).))))))))) (-43.42)

20/37501074-37501152(+)_cfa-let-7g_high
TGAGGTAGTAGTTTGTACAGTTTGAGGGTCTATGATACCACCCGGTACAGGAGATAACTGTACAGGCCACTGCCTTGCC
TGAGGTAGTAGTTTGTACAGTT.........................................................	761101
TGAGGTAGTAGTTTGTACAGT..........................................................	114463
TGAGGTAGTAGTTTGTACAGTTT........................................................	34357
TGAGGTAGTAGTTTGTACAG...........................................................	11272
TGAGGTAGTAGTTTGTACA............................................................	9266
TGAGGTAGTAGTTTGTAC.............................................................	7621
TGAGGTAGTAGTTTGTA..............................................................	889
.GAGGTAGTAGTTTGTACAGTT.........................................................	775
TGAGGTAGTAGTTTGT...............................................................	613
.GAGGTAGTAGTTTGTACAGT..........................................................	104
.....TAGTAGTTTGTACAGTT.........................................................	47
.GAGGTAGTAGTTTGTACAGTTT........................................................	35
.........................................................CTGTACAGGCCACTGCCTTGC.	24
.........................................................CTGTACAGGCCACTGCCTTGCC	24
......AGTAGTTTGTACAGTT.........................................................	23
........................................................ACTGTACAGGCCACTGCCTTGC.	20
..AGGTAGTAGTTTGTACAGTT.........................................................	16
.....TAGTAGTTTGTACAGT..........................................................	12
.GAGGTAGTAGTTTGTACA............................................................	10
TGAGGTAGTAGTTTGTACAGTTTG.......................................................	10
...GGTAGTAGTTTGTACAGTT.........................................................	9
.GAGGTAGTAGTTTGTACAG...........................................................	7
.GAGGTAGTAGTTTGTAC.............................................................	5
..AGGTAGTAGTTTGTACAGT..........................................................	4
....GTAGTAGTTTGTACAGTT.........................................................	4
.........................................................CTGTACAGGCCACTGCCTTG..	4
.......................................................AACTGTACAGGCCACTGCCTTGC.	4
......AGTAGTTTGTACAGTTT........................................................	2
.......................................................AACTGTACAGGCCACTGCCTTG..	2
.....TAGTAGTTTGTACAGTTT........................................................	1
TGAGGTAGTAGTTTGTACAGTTTGA......................................................	1
.......................................ACCCGGTACAGGAGATAA......................	1
.........................................................CTGTACAGGCCACTGCCT....	1
.........................................................CTGTACAGGCCACTGCCTT...	1
...........................................................GTACAGGCCACTGCCTTGC.	1
..........................................................TGTACAGGCCACTGCCTTGCC	1
.((((((((.((((((((((((.....((((.((.((((....))))))..)))))))))))))))).))))))))... (-34.70)

20/37964390-37964514(-)_cfa-mir-8800_low
AAGAATGGATGCTGAAGGGACTCAGTTGGAGTGGGCTCTCAGGTTTGAGACTGGTGCAGTAGGAGTGAGCTAGCCTGGATCTCTGATTTGCAGAGCACACTCACAACCTGGGCTACAATTGATGC
.....TGGATGCTGAAGGGACTCAGTTG.................................................................................................	1
....((.(((.......((.(((((((((((((.(((((((((((.(((((..(.(((((........))).)))..).)))).)))))).))))).))))).))).)))))))...))).)).. (-43.10)

20/38527785-38527877(+)_cfa-mir-8799a_low
CGAGGGGAGGCCGGATCCTGGGCTGTGTCCCGGCGCCCAGTGCTCCCGGCCCTGCGCTGTTGGATTCGCGCTCCAGGCCGCGCAGCCGCCTCT
.......AGGCCGGATCCTGGGCTGTG..................................................................	2
....GGGAGGCCGGATCCTGGGCT.....................................................................	1
.........GCCGGATCCTGGGCTGT...................................................................	1
........GGCCGGATCCTGGGCTGTGTCC...............................................................	1
.......AGGCCGGATCCTGGGCTGTGTCCC..............................................................	1
..............ATCCTGGGCTGTGTCCC..............................................................	1
.................CTGGGCTGTGTCCCGGCG..........................................................	1
..................................................CCTGCGCTGTTGGATTCGC........................	1
.....................................................GCGCTGTTGGATTCGC........................	1
...................................................CTGCGCTGTTGGATTCGCGCT.....................	1
.((((((.((((((..(((((((.((......)))))))).)...))))))((((((.((((((.......)))).)).)))))))).)))). (-46.20)

20/40144135-40144198(+)_cfa-mir-191_high
CAACGGAATCCCAAAAGCAGCTGTTGTCTCCAGAGCATTCCAGCTGCGCTTGGATTTCGTTCCC
CAACGGAATCCCAAAAGCAGCT..........................................	203219
CAACGGAATCCCAAAAGCAGCTG.........................................	135008
CAACGGAATCCCAAAAGCAGCTGT........................................	44756
CAACGGAATCCCAAAAGCAGC...........................................	26780
CAACGGAATCCCAAAAGCAG............................................	7134
.AACGGAATCCCAAAAGCAGCTG.........................................	6108
.AACGGAATCCCAAAAGCAGCTGT........................................	4454
.AACGGAATCCCAAAAGCAGCT..........................................	3227
CAACGGAATCCCAAAAGC..............................................	2730
CAACGGAATCCCAAAAGCA.............................................	2087
...........................................CTGCGCTTGGATTTCGTTCCC	1006
CAACGGAATCCCAAAAGCAGCTGTT.......................................	700
.AACGGAATCCCAAAAGCAGC...........................................	391
...........................................CTGCGCTTGGATTTCGTTCC.	257
...........................................CTGCGCTTGGATTTCGTTC..	94
..........................................GCTGCGCTTGGATTTCGTTCCC	85
.AACGGAATCCCAAAAGCAG............................................	74
..........................................GCTGCGCTTGGATTTCGTTCC.	57
CAACGGAATCCCAAAAG...............................................	56
.AACGGAATCCCAAAAGC..............................................	44
..........................................GCTGCGCTTGGATTTCGTTC..	37
CAACGGAATCCCAAAA................................................	33
.AACGGAATCCCAAAAGCAGCTGTT.......................................	29
..ACGGAATCCCAAAAGCAGCTG.........................................	28
.AACGGAATCCCAAAAGCA.............................................	20
..ACGGAATCCCAAAAGCAGCT..........................................	16
..ACGGAATCCCAAAAGCAGCTGT........................................	15
.......ATCCCAAAAGCAGCTGT........................................	15
...........................................CTGCGCTTGGATTTCGTT...	15
.....GAATCCCAAAAGCAGCT..........................................	13
..........................................GCTGCGCTTGGATTTCGTT...	11
............................................TGCGCTTGGATTTCGTTCCC	9
...CGGAATCCCAAAAGCAGCT..........................................	8
......AATCCCAAAAGCAGCTGT........................................	7
......AATCCCAAAAGCAGCT..........................................	6
...CGGAATCCCAAAAGCAGCTG.........................................	6
...........................................CTGCGCTTGGATTTCGT....	6
....GGAATCCCAAAAGCAGCT..........................................	5
........TCCCAAAAGCAGCTGT........................................	5
...CGGAATCCCAAAAGCAGC...........................................	3
.AACGGAATCCCAAAAG...............................................	2
..ACGGAATCCCAAAAGCAGC...........................................	2
.....GAATCCCAAAAGCAGCTG.........................................	2
.......ATCCCAAAAGCAGCTG.........................................	2
.....GAATCCCAAAAGCAGCTGT........................................	2
...........................................CTGCGCTTGGATTTCG.....	2
.........................................AGCTGCGCTTGGATTTCGTTC..	2
.........................................AGCTGCGCTTGGATTTCGTTCC.	2
............................................TGCGCTTGGATTTCGTTCC.	2
....GGAATCCCAAAAGCAGCTG.........................................	1
......AATCCCAAAAGCAGCTG.........................................	1
....GGAATCCCAAAAGCAGCTGT........................................	1
CAACGGAATCCCAAAAGCAGCTGTTG......................................	1
..............AAGCAGCTGTTGTCTCCAGAGCATTC........................	1
.......................TTGTCTCCAGAGCATTCCAG.....................	1
..........................................GCTGCGCTTGGATTTC......	1
..........................................GCTGCGCTTGGATTTCG.....	1
..........................................GCTGCGCTTGGATTTCGT....	1
........................................CAGCTGCGCTTGGATTTCGTT...	1
.........................................AGCTGCGCTTGGATTTCGTT...	1
............................................TGCGCTTGGATTTCGTTC..	1
.........................................AGCTGCGCTTGGATTTCGTTCCC	1
.((((((((((.((..(((((((..((((....)).))..)))))))..))))))))))))... (-27.10)

20/40144613-40144675(+)_cfa-mir-425_high
AATGACACGATCACTCCCGTTGAGTGGGCACCCAAGAAGCCATCGGGAATGTCGTGTCCGCCC
AATGACACGATCACTCCCGTTGAGT......................................	5778
AATGACACGATCACTCCCGTTGA........................................	4608
AATGACACGATCACTCCCGTTG.........................................	3416
AATGACACGATCACTCCCGTTGAG.......................................	1593
AATGACACGATCACTCCCGTT..........................................	1037
........................................CATCGGGAATGTCGTGTCCGCC.	843
.........................................ATCGGGAATGTCGTGTCCGCCC	602
........................................CATCGGGAATGTCGTGTCCGC..	526
AATGACACGATCACTCCCGT...........................................	515
.........................................ATCGGGAATGTCGTGTCCGC..	348
.........................................ATCGGGAATGTCGTGTCCGCC.	338
........................................CATCGGGAATGTCGTGTCCGCCC	224
AATGACACGATCACTCCCG............................................	130
..TGACACGATCACTCCCGTTGAGT......................................	84
.ATGACACGATCACTCCCGTTGAGT......................................	77
........................................CATCGGGAATGTCGTGTCCG...	69
.ATGACACGATCACTCCCGTTGAG.......................................	60
........................................CATCGGGAATGTCGTGTCC....	47
..........................................TCGGGAATGTCGTGTCCGCCC	46
.ATGACACGATCACTCCCGTTGA........................................	36
.........................................ATCGGGAATGTCGTGTCC....	35
..........................................TCGGGAATGTCGTGTCCGCC.	34
AATGACACGATCACTCCC.............................................	25
.......................................CCATCGGGAATGTCGTGTCCGC..	23
.........................................ATCGGGAATGTCGTGTCCG...	19
AATGACACGATCACTCC..............................................	15
AATGACACGATCACTCCCGTTGAGTGG....................................	14
..........................................TCGGGAATGTCGTGTCCGC..	11
.ATGACACGATCACTCCCGTTG.........................................	10
AATGACACGATCACTC...............................................	8
.ATGACACGATCACTCCCGTT..........................................	4
.........................................ATCGGGAATGTCGTGTC.....	4
.......................................CCATCGGGAATGTCGTGTCCG...	4
AATGACACGATCACTCCCGTTGAGTG.....................................	3
.......................................CCATCGGGAATGTCGTGTCC....	3
...............................................AATGTCGTGTCCGCCC	3
..TGACACGATCACTCCCGTT..........................................	2
.......CGATCACTCCCGTTGA........................................	2
...GACACGATCACTCCCGTTGAGT......................................	2
.......CGATCACTCCCGTTGAGT......................................	2
........................................CATCGGGAATGTCGTGT......	2
.........................................ATCGGGAATGTCGTGT......	2
..TGACACGATCACTCCCGT...........................................	1
..TGACACGATCACTCCCGTTG.........................................	1
..TGACACGATCACTCCCGTTGA........................................	1
....ACACGATCACTCCCGTTGA........................................	1
.....CACGATCACTCCCGTTGA........................................	1
......ACGATCACTCCCGTTGA........................................	1
..TGACACGATCACTCCCGTTGAG.......................................	1
....ACACGATCACTCCCGTTGAG.......................................	1
.......CGATCACTCCCGTTGAG.......................................	1
........................................CATCGGGAATGTCGTGTC.....	1
.......................................CCATCGGGAATGTCGTGTCCGCC.	1
...(((((((.((.(((((.((..(((....)))......)).))))).)))))))))..... (-24.60)

20/40535521-40535595(+)_mir-711_low
CTGATTTTGAGTCTCTCTTCAGGGTGCTACAGGCAAAGCTGGAGACCCAGGGAGAGATGTAAGTGAAGGGAGATG
((...((((.(((((((((..((((.((.(((......))).)))))).))))))))).))))...))....... (-23.70)

20/43603630-43603744(+)_cfa-mir-8801_low
TAAAGGCCAGGGACCTGCTGCTCACTGGACAGTCATTGTATAGAGGATGGCTCCAGGCTCCACACATCCACTGCGAGACTGTTGTACGTAGGCATGAGGGGGGGCTACCACAGAA
.........................TGGACAGTCATTGTATAGAGGATG..................................................................	8
..........................................................TCCACACATCCACTGCGAGACTGTTG...............................	8
.......................................................................TGCGAGACTGTTGTACGTAGGCATG...................	8
.........................TGGACAGTCATTGTATAGAGGATGGCT...............................................................	6
..................................................................TCCACTGCGAGACTGTTGTACGTAGG.......................	6
..................................................................TCCACTGCGAGACTGTTGTACGTAGGC......................	5
.........................TGGACAGTCATTGTATAGAGG.....................................................................	4
.........................TGGACAGTCATTGTATAGAGGAT...................................................................	4
.........................TGGACAGTCATTGTATAGAG......................................................................	3
.........................TGGACAGTCATTGTATAGAGGATGG.................................................................	3
..........................................................TCCACACATCCACTGCGAGACTGTT................................	3
..............................................................CACATCCACTGCGAGACTGTTGTACGT..........................	3
...................................TTGTATAGAGGATGGCTCCAGGCTC.......................................................	2
..........................................................TCCACACATCCACTGCGAGACTGTTGT..............................	2
............................................................CACACATCCACTGCGAGACTGTTGTA.............................	2
..............................................................CACATCCACTGCGAGACTGTTGTAC............................	2
................................................................CATCCACTGCGAGACTGTTGTACGTA.........................	2
..................................................................TCCACTGCGAGACTGTTGTACGTAG........................	2
....................................................................CACTGCGAGACTGTTGTACGTAGGC......................	2
.......................................................................TGCGAGACTGTTGTACGTAGGCA.....................	2
.......................................................................TGCGAGACTGTTGTACGTAGGCATGAG.................	2
TAAAGGCCAGGGACCTGCTGCTCAC..........................................................................................	1
......CCAGGGACCTGCTGCTCAC..........................................................................................	1
.........GGGACCTGCTGCTCAC..........................................................................................	1
TAAAGGCCAGGGACCTGCTGCTCACT.........................................................................................	1
......CCAGGGACCTGCTGCTCACT.........................................................................................	1
.........GGGACCTGCTGCTCACT.........................................................................................	1
.........................TGGACAGTCATTGTATAG........................................................................	1
.........................TGGACAGTCATTGTATAGA.......................................................................	1
...........................GACAGTCATTGTATAGAGGAT...................................................................	1
.........................TGGACAGTCATTGTATAGAGGATGGC................................................................	1
...................................TTGTATAGAGGATGGCTCCA............................................................	1
...................................TTGTATAGAGGATGGCTCCAGGCTCCA.....................................................	1
..............................................................CACATCCACTGCGAGACT...................................	1
............................................................CACACATCCACTGCGAGACTGT.................................	1
..............................................................CACATCCACTGCGAGACTGTTG...............................	1
..................................................................TCCACTGCGAGACTGTTG...............................	1
............................................................CACACATCCACTGCGAGACTGTTGTAC............................	1
.......................................................................TGCGAGACTGTTGTACG...........................	1
.................................................................ATCCACTGCGAGACTGTTGTACGTAG........................	1
...................................................................CCACTGCGAGACTGTTGTACGTAG........................	1
.......................................................................TGCGAGACTGTTGTACGTAGGCAT....................	1
..........................................................................GAGACTGTTGTACGTAGGCATGAGG................	1
..........................................................................GAGACTGTTGTACGTAGGCATGAGGG...............	1
....((((.....(((..(((..((..(((((((.((((..((.(((((...............))))).)))))))))))))....))..)))..)))...))))......... (-33.96)

20/44332243-44332379(-)_cfa-mir-8803_high
AAAAGGCATTGATTATCTTGCAAAACCAGGAAGCACCAGTATGGCTGGATCAGGGGCTCAGGTGCTGCTTTTATCCCTCAGCCCCTGATTCTCTAGCTGGCTCTTCTGCTTGCAGCCACGTGATGCTCCCTCTACAC
.............................................................................TCAGCCCCTGATTCTCTAGCT.......................................	99
.............................................................................TCAGCCCCTGATTCTCTAGC........................................	42
............................................................................CTCAGCCCCTGATTCTCTAGC........................................	11
...........................................................................CCTCAGCCCCTGATTCTCTAGC........................................	7
.............................................................................TCAGCCCCTGATTCTCTAG.........................................	5
.............................................................................TCAGCCCCTGATTCTCT...........................................	4
...........................................................................CCTCAGCCCCTGATTCTCT...........................................	3
.........................................TGGCTGGATCAGGGGCTCAGGT..........................................................................	2
.........................................TGGCTGGATCAGGGGCTC..............................................................................	1
.........................................TGGCTGGATCAGGGGCTCAGGTG.........................................................................	1
.........................................TGGCTGGATCAGGGGCTCAGGTGC........................................................................	1
..........................................................................CCCTCAGCCCCTGATTCTCT...........................................	1
...........................................................................CCTCAGCCCCTGATTCTCTAG.........................................	1
............................................................................CTCAGCCCCTGATTCTCTAGCT.......................................	1
....(((((((......((((((.....(((((..(((((.(((..((((((((((((.(((.............))).)))))))))))).))))))))..)))))..)))))).....))))))).......... (-50.02)

20/48369940-48370084(-)_mir-8994_low
GGGCGAAGTGTCGTGGTAGTTGGCCGTGTTGATGACCGTCTCCCCGCTCTTGATGCGTGTGCGCAGATCGTACTTGACGATGTTGCGTGTGCGCTCCTTGTTGTAGAAGACCGCACCGTCGTAGACCACAAAGCCCGTGCCATCC
.((((..((...(((((...((((.((((........((((..(..(.(..(..(((((..((((((((((.....))))).)))))..)))))..)..)..)..).)))).)))).))))...)))))...))...)))).... (-48.30)

20/48441016-48441134(-)_cfa-mir-1199_low
AGCCTGCGCCGAAGCCGGGGCCTGAGCCCAGGCCGCGCAGGCCGAGAACTCGTCGAGCTGCGTGTGCGGCCGGTGCTCAGCCTGCCGGGTCCCGGCCCCGCGCTCCCGCGCGCTTTGGA
..((.((((((.((((((((((.((((((.(((((((((.((.(.((.....))...).)).))))))))))).)))).(((.....)))...))))))).)))..)).))))...)). (-67.80)

20/48593158-48593221(-)_cfa-mir-181d_high
AACATTCATTGTTGTCGGTGGGTTGTGAGGACGGAGGCCAGACCCACCGAGGGATGAATGTCAC
AACATTCATTGTTGTCGGTGGGT.........................................	6809
AACATTCATTGTTGTCGGTGGGTT........................................	4155
AACATTCATTGTTGTCGGTGG...........................................	615
AACATTCATTGTTGTCGGTGGG..........................................	430
AACATTCATTGTTGTCGGTG............................................	158
AACATTCATTGTTGTCGGT.............................................	75
AACATTCATTGTTGTCGGTGGGTTG.......................................	75
.ACATTCATTGTTGTCGGTGGGTT........................................	72
.ACATTCATTGTTGTCGGTGGGT.........................................	37
AACATTCATTGTTGTCGGTGGGTTGT......................................	33
AACATTCATTGTTGTCGG..............................................	5
.ACATTCATTGTTGTCGGTGGG..........................................	4
......CATTGTTGTCGGTGGGT.........................................	4
....TTCATTGTTGTCGGTGGGTT........................................	3
......CATTGTTGTCGGTGGGTT........................................	3
...........................................CCACCGAGGGATGAATGTCA.	3
...ATTCATTGTTGTCGGTGGGTT........................................	2
.ACATTCATTGTTGTCGGTGGGTTG.......................................	2
.........................................ACCCACCGAGGGATGAATGTCA.	2
..........................................CCCACCGAGGGATGAATGTCA.	2
.ACATTCATTGTTGTCGGTGG...........................................	1
...ATTCATTGTTGTCGGTGGGT.........................................	1
.....TCATTGTTGTCGGTGGGT.........................................	1
..CATTCATTGTTGTCGGTGGGTT........................................	1
........TTGTTGTCGGTGGGTT........................................	1
..CATTCATTGTTGTCGGTGGGTTGTG.....................................	1
.........TGTTGTCGGTGGGTTGTG.....................................	1
...........TTGTCGGTGGGTTGTG.....................................	1
........TTGTTGTCGGTGGGTTGTGA....................................	1
.........TGTTGTCGGTGGGTTGTGA....................................	1
........TTGTTGTCGGTGGGTTGTGAGG..................................	1
........TTGTTGTCGGTGGGTTGTGAGGAC................................	1
.........TGTTGTCGGTGGGTTGTGAGGAC................................	1
..................................AGGCCAGACCCACCGAGGGATGAAT.....	1
.(((((((((.(..((((((((((....((.(....))).))))))))))).)))))))))... (-28.20)

20/48593343-48593403(-)_cfa-mir-181c_high
AACATTCAACCTGTCGGTGAGTTTGGGCAGCTCAGGCAAACCATCGACCGTTGAGTGGACC
AACATTCAACCTGTCGGTGAGT.......................................	3253
.......................................ACCATCGACCGTTGAGTGGACC	3040
.......................................ACCATCGACCGTTGAGTGGAC.	2128
AACATTCAACCTGTCGGTGAGTTT.....................................	1080
AACATTCAACCTGTCGGTGAGTT......................................	898
AACATTCAACCTGTCGGTGAG........................................	434
......................................AACCATCGACCGTTGAGTGGAC.	249
AACATTCAACCTGTCGGTGA.........................................	165
AACATTCAACCTGTCGGTG..........................................	103
......................................AACCATCGACCGTTGAGTGGA..	99
.......................................ACCATCGACCGTTGAGTGGA..	81
......CAACCTGTCGGTGAGTTT.....................................	37
AACATTCAACCTGTCGGT...........................................	29
......CAACCTGTCGGTGAGTT......................................	28
AACATTCAACCTGTCGGTGAGTTTG....................................	20
......................................AACCATCGACCGTTGAGTGGACC	19
.....................................AAACCATCGACCGTTGAGTGGA..	14
......CAACCTGTCGGTGAGT.......................................	12
.ACATTCAACCTGTCGGTGAGTTTG....................................	6
........................................CCATCGACCGTTGAGTGGACC	6
....TTCAACCTGTCGGTGAGT.......................................	5
.ACATTCAACCTGTCGGTGAGTTT.....................................	5
....TTCAACCTGTCGGTGAGTTT.....................................	5
..CATTCAACCTGTCGGTGAGTTT.....................................	4
........................................CCATCGACCGTTGAGTGGAC.	4
..........................................ATCGACCGTTGAGTGGACC	4
AACATTCAACCTGTCGG............................................	3
.ACATTCAACCTGTCGGTGAGT.......................................	3
....TTCAACCTGTCGGTGAGTT......................................	3
.......................................ACCATCGACCGTTGAGT.....	3
.......................................ACCATCGACCGTTGAGTGG...	3
...ATTCAACCTGTCGGTGAGTTT.....................................	2
.....TCAACCTGTCGGTGAGTTT.....................................	2
........ACCTGTCGGTGAGTTT.....................................	2
..CATTCAACCTGTCGGTGAGTTTG....................................	2
......................................AACCATCGACCGTTGAGT.....	2
......................................AACCATCGACCGTTGAGTG....	2
.....................................AAACCATCGACCGTTGAGTGG...	2
......................................AACCATCGACCGTTGAGTGG...	2
.....................................AAACCATCGACCGTTGAGTGGAC.	2
..........................................ATCGACCGTTGAGTGGAC.	2
AACATTCAACCTGTCG.............................................	1
.ACATTCAACCTGTCGGTG..........................................	1
..CATTCAACCTGTCGGTGAGT.......................................	1
...ATTCAACCTGTCGGTGAGT.......................................	1
.....TCAACCTGTCGGTGAGT.......................................	1
.ACATTCAACCTGTCGGTGAGTT......................................	1
...ATTCAACCTGTCGGTGAGTT......................................	1
.......AACCTGTCGGTGAGTTT.....................................	1
.......................................ACCATCGACCGTTGAGTG....	1
........................................CCATCGACCGTTGAGTGGA..	1
..((((((((..(((((((.(((((...........)))))))))))).)))))))).... (-23.70)

20/48620335-48620386(+)_cfa-mir-23a_high
GTTCCTGGGGATGGGATTTGCTGCCTGTCACAAATCACATTGCCAGGGATTT
.................................ATCACATTGCCAGGGATT.	3866
.................................ATCACATTGCCAGGGA...	3843
.................................ATCACATTGCCAGGGATTT	3015
.................................ATCACATTGCCAGGGAT..	910
................................AATCACATTGCCAGGGATTT	57
................................AATCACATTGCCAGGGATT.	39
..................................TCACATTGCCAGGGATT.	30
................................AATCACATTGCCAGGG....	19
................................AATCACATTGCCAGGGAT..	15
..................................TCACATTGCCAGGGAT..	13
................................AATCACATTGCCAGGGA...	11
..................................TCACATTGCCAGGGATTT	8
....................................ACATTGCCAGGGATTT	7
...................................CACATTGCCAGGGATT.	1
...................................CACATTGCCAGGGATTT	1
((((((((.((((.((((((.((.....)))))))).)))).)))))))).. (-22.50)

20/48620556-48620615(+)_cfa-mir-27a_high
GGGCTTAGCTGCTTGTGAGCAGAGTCCACACCAAGTCGTGTTCACAGTGGCTAAGTTCCG
........................................TTCACAGTGGCTAAGTTCCG	117716
........................................TTCACAGTGGCTAAGTTCC.	13869
........................................TTCACAGTGGCTAAGTTC..	9169
........................................TTCACAGTGGCTAAGT....	772
........................................TTCACAGTGGCTAAGTT...	448
.........................................TCACAGTGGCTAAGTTCCG	83
.....................GAGTCCACACCAAGTCGTG....................	71
..........................................CACAGTGGCTAAGTTCCG	21
...........................................ACAGTGGCTAAGTTCCG	20
.........................................TCACAGTGGCTAAGTTCC.	18
.......................................GTTCACAGTGGCTAAGTTCC.	17
............................................CAGTGGCTAAGTTCCG	8
.......................................GTTCACAGTGGCTAAGTTCCG	5
GGGCTTAGCTGCTTGTGAGCA.......................................	4
.........................................TCACAGTGGCTAAGTTC..	4
..........................................CACAGTGGCTAAGTTC..	3
..........................................CACAGTGGCTAAGTTCC.	3
...........................................ACAGTGGCTAAGTTCC.	2
.....................GAGTCCACACCAAGTC.......................	1
.......................................GTTCACAGTGGCTAAGTTC..	1
(((((((((..((.(((((((((.(........).)).)))))))))..))))))))).. (-27.50)

20/48620671-48620755(-)_mir-3074_high
GGGCTCGACTCCTGTTCCTGCTGAACTGAGCCAGTCTGCACAAATCAACTGTGTTTCAGCTCAGTAGGCACGGGAGGCAGAGCCC
..............TTCCTGCTGAACTGAGCCAGT..................................................	32
.............GTTCCTGCTGAACTGAGCCAGT..................................................	22
............TGTTCCTGCTGAACTGAGCCA....................................................	9
............TGTTCCTGCTGAACTGAGCCAGT..................................................	5
..............TTCCTGCTGAACTGAGCCA....................................................	4
.............GTTCCTGCTGAACTGAGCCAG...................................................	4
...............TCCTGCTGAACTGAGCCAGT..................................................	3
.............GTTCCTGCTGAACTGAGCCA....................................................	1
............TGTTCCTGCTGAACTGAGCCAG...................................................	1
((((((..(((((((.((((((((.((((((((((.((.......)))))).).))))).)))))))).)))))))...)))))) (-46.80)

20/48620684-48620745(+)_cfa-mir-24-2_high
CGTGCCTACTGAGCTGAAACACAGTTGATTTGTGCAGACTGGCTCAGTTCAGCAGGAACAGG
.......................................TGGCTCAGTTCAGCAGGAAC...	248185
.......................................TGGCTCAGTTCAGCAGGAACAG.	109126
.......................................TGGCTCAGTTCAGCAGGAACA..	58899
......................................CTGGCTCAGTTCAGCAGGAAC...	7879
.......................................TGGCTCAGTTCAGCAGGAA....	4920
.......................................TGGCTCAGTTCAGCAGGAACAGG	3697
.......................................TGGCTCAGTTCAGCAGGA.....	3026
.GTGCCTACTGAGCTGAAACACA.......................................	2595
......................................CTGGCTCAGTTCAGCAGGAACA..	2248
.GTGCCTACTGAGCTGAAACAC........................................	711
.GTGCCTACTGAGCTGAAACACAG......................................	666
..TGCCTACTGAGCTGAAACACA.......................................	615
..TGCCTACTGAGCTGAAACACAGT.....................................	529
..TGCCTACTGAGCTGAAACACAG......................................	494
.GTGCCTACTGAGCTGAAACACAGT.....................................	397
.......................................TGGCTCAGTTCAGCAGG......	384
......................................CTGGCTCAGTTCAGCAGGAACAG.	365
......................................CTGGCTCAGTTCAGCAGGAA....	287
.GTGCCTACTGAGCTGAAACA.........................................	269
........................................GGCTCAGTTCAGCAGGAAC...	258
..TGCCTACTGAGCTGAAACAC........................................	212
..TGCCTACTGAGCTGAAACACAGTT....................................	195
........................................GGCTCAGTTCAGCAGGAACAG.	175
......................................CTGGCTCAGTTCAGCAGGA.....	165
.GTGCCTACTGAGCTGAAAC..........................................	116
........................................GGCTCAGTTCAGCAGGAACA..	93
..TGCCTACTGAGCTGAAACA.........................................	43
.GTGCCTACTGAGCTGAAA...........................................	34
.......................................TGGCTCAGTTCAGCAG.......	30
......................................CTGGCTCAGTTCAGCAGGAACAGG	29
CGTGCCTACTGAGCTGAAACACA.......................................	27
..TGCCTACTGAGCTGAAAC..........................................	24
CGTGCCTACTGAGCTGAAACAC........................................	23
.........................................GCTCAGTTCAGCAGGAAC...	23
.GTGCCTACTGAGCTGAAACACAGTT....................................	17
......................................CTGGCTCAGTTCAGCAGG......	13
........................................GGCTCAGTTCAGCAGGAA....	11
............................................CAGTTCAGCAGGAACAG.	11
........................................GGCTCAGTTCAGCAGGAACAGG	11
.........................................GCTCAGTTCAGCAGGAACAGG	11
.GTGCCTACTGAGCTGAA............................................	10
.........................................GCTCAGTTCAGCAGGAACAG.	10
........................................GGCTCAGTTCAGCAGGA.....	8
...........................................TCAGTTCAGCAGGAAC...	8
.GTGCCTACTGAGCTGA.............................................	7
CGTGCCTACTGAGCTGAAACA.........................................	7
...........................................TCAGTTCAGCAGGAACAG.	7
CGTGCCTACTGAGCTGAAACACAG......................................	5
...........................................TCAGTTCAGCAGGAACA..	5
............................................CAGTTCAGCAGGAACA..	5
..........................................CTCAGTTCAGCAGGAAC...	4
..........................................CTCAGTTCAGCAGGAACA..	4
..TGCCTACTGAGCTGAA............................................	3
..TGCCTACTGAGCTGAAA...........................................	3
CGTGCCTACTGAGCTGAAAC..........................................	3
CGTGCCTACTGAGCTGAAACACAGT.....................................	3
......................................CTGGCTCAGTTCAGCA........	3
.........................................GCTCAGTTCAGCAGGA.....	3
.........................................GCTCAGTTCAGCAGGAACA..	3
CGTGCCTACTGAGCTGAAA...........................................	2
.............................................AGTTCAGCAGGAACAG.	2
...GCCTACTGAGCTGAAACAC........................................	1
.....CTACTGAGCTGAAACAC........................................	1
...GCCTACTGAGCTGAAACACA.......................................	1
....CCTACTGAGCTGAAACACA.......................................	1
......TACTGAGCTGAAACACA.......................................	1
.......ACTGAGCTGAAACACA.......................................	1
...GCCTACTGAGCTGAAACACAG......................................	1
...GCCTACTGAGCTGAAACACAGT.....................................	1
........CTGAGCTGAAACACAGTT....................................	1
..TGCCTACTGAGCTGAAACACAGTTG...................................	1
..................................CAGACTGGCTCAGTTC............	1
...........................ATTTGTGCAGACTGGCTCAGTTCA...........	1
.........................................GCTCAGTTCAGCAGGAA....	1
..................................CAGACTGGCTCAGTTCAGCAGGAACAG.	1
..........................................CTCAGTTCAGCAGGAACAG.	1
............................................CAGTTCAGCAGGAACAGG	1
.((.(((.(((((((((....(((((..........)))))..))))))))).))).))... (-23.10)

20/50410924-50410984(+)_cfa-mir-199-1_high
CCAGTGTTCAGACTACCTGTTCAGGGGGCTCTGAATGTGTACAGTAGTCTGCACATTGGTT
........................................ACAGTAGTCTGCACATTGGTT	264497
.......................................TACAGTAGTCTGCACATTGGTT	71548
.........................................CAGTAGTCTGCACATTGGTT	21438
........................................ACAGTAGTCTGCACATTGGT.	19365
.......................................TACAGTAGTCTGCACATTGGT.	15590
.........................................CAGTAGTCTGCACATTGGT.	2930
........................................ACAGTAGTCTGCACATTGG..	1526
........................................ACAGTAGTCTGCACATT....	1456
.......................................TACAGTAGTCTGCACATTGG..	855
CCAGTGTTCAGACTACCTGTTC.......................................	649
........................................ACAGTAGTCTGCACATTG...	535
.......................................TACAGTAGTCTGCACA......	473
CCAGTGTTCAGACTACCTGTT........................................	325
.......................................TACAGTAGTCTGCACATT....	301
.......................................TACAGTAGTCTGCACATTG...	140
..........................................AGTAGTCTGCACATTGGTT	133
.........................................CAGTAGTCTGCACATT....	120
......TTCAGACTACCTGTTC.......................................	91
.........................................CAGTAGTCTGCACATTGG..	82
..AGTGTTCAGACTACCTGTT........................................	60
...GTGTTCAGACTACCTGTT........................................	53
........................................ACAGTAGTCTGCACAT.....	53
...........................................GTAGTCTGCACATTGGTT	51
.....GTTCAGACTACCTGTT........................................	35
.CAGTGTTCAGACTACCTGTTC.......................................	34
CCAGTGTTCAGACTACCTGT.........................................	33
...GTGTTCAGACTACCTGTTC.......................................	31
..AGTGTTCAGACTACCTGTTC.......................................	27
.CAGTGTTCAGACTACCTGTT........................................	26
.....GTTCAGACTACCTGTTC.......................................	22
.........................................CAGTAGTCTGCACATTG...	16
.......................................TACAGTAGTCTGCACAT.....	14
..........................................AGTAGTCTGCACATTGGT.	14
....TGTTCAGACTACCTGTT........................................	12
......................AGGGGGCTCTGAATGTGT.....................	9
....TGTTCAGACTACCTGTTC.......................................	7
CCAGTGTTCAGACTACCTGTTCA......................................	7
......................................GTACAGTAGTCTGCACATTGGTT	7
...........................................GTAGTCTGCACATTGGT.	6
..AGTGTTCAGACTACCTGT.........................................	4
............................................TAGTCTGCACATTGGTT	3
.............................................AGTCTGCACATTGGTT	3
CCAGTGTTCAGACTACCT...........................................	2
...GTGTTCAGACTACCTGT.........................................	2
......TTCAGACTACCTGTTCA......................................	2
CCAGTGTTCAGACTAC.............................................	1
CCAGTGTTCAGACTACC............................................	1
CCAGTGTTCAGACTACCTG..........................................	1
.CAGTGTTCAGACTACCTGT.........................................	1
....TGTTCAGACTACCTGT.........................................	1
.CAGTGTTCAGACTACCTGTTCA......................................	1
...................TTCAGGGGGCTCTGAA..........................	1
......................AGGGGGCTCTGAATGTGTACA..................	1
..........................................AGTAGTCTGCACATTG...	1
..........................................AGTAGTCTGCACATTGG..	1
......................................GTACAGTAGTCTGCACATTGGT.	1
(((((((.((((((((.((((((((....)))))......))))))))))).))))))).. (-26.40)

20/53555280-53555346(+)_mir-6791_low
CCAGAGCCGTGGGGCTGGGCTGGTGGGGAGAGGTCTGAGCTGCCTCTGCCTCCTTGGTCTCCGGCAG
.....((((.(((((..((..((..(((.(.(((....))).))))..))..))..))))))))).. (-32.30)

20/54993200-54993287(-)_cfa-mir-7-3_high
GAGTGGTTGTGGTCTAGTGCTGTGTGGAAGACTAGTGATTTTGTTGTTCTGATGTACTATGACAACAAGTCACAGCTTCCTCATAGCG
........................TGGAAGACTAGTGATTTTGTTGTT........................................	181197
........................TGGAAGACTAGTGATTTTGTTGT.........................................	92532
........................TGGAAGACTAGTGATTTTGTTG..........................................	6473
........................TGGAAGACTAGTGATTTTGTT...........................................	3789
........................TGGAAGACTAGTGATTTTGT............................................	1821
........................TGGAAGACTAGTGATTTTGTTGTTC.......................................	518
........................TGGAAGACTAGTGATTTTG.............................................	327
........................TGGAAGACTAGTGATT................................................	310
........................TGGAAGACTAGTGATTTT..............................................	274
..............................................................CAACAAGTCACAGCTTCCTCA.....	175
.........................GGAAGACTAGTGATTTTGTTGTT........................................	97
........................TGGAAGACTAGTGATTT...............................................	89
............................AGACTAGTGATTTTGTTGTT........................................	60
...........................AAGACTAGTGATTTTGTTGTT........................................	47
.........................GGAAGACTAGTGATTTTGTTGT.........................................	45
...............................CTAGTGATTTTGTTGTT........................................	44
..............................................................CAACAAGTCACAGCTTCCTC......	37
............................AGACTAGTGATTTTGTTGT.........................................	28
...............................CTAGTGATTTTGTTGT.........................................	28
..........................GAAGACTAGTGATTTTGTTGTT........................................	24
......................TGTGGAAGACTAGTGATTTTGTT...........................................	14
...........................AAGACTAGTGATTTTGTTGT.........................................	14
..............................ACTAGTGATTTTGTTGTT........................................	8
.........................GGAAGACTAGTGATTTTGTTG..........................................	7
................................TAGTGATTTTGTTGTT........................................	7
...............................................................AACAAGTCACAGCTTCCTCA.....	7
..............................................................CAACAAGTCACAGCTTCCT.......	6
..........................GAAGACTAGTGATTTTGTTGT.........................................	5
..............................ACTAGTGATTTTGTTGT.........................................	5
......................TGTGGAAGACTAGTGATTTTGT............................................	4
......................TGTGGAAGACTAGTGATTTTGTTG..........................................	4
..............................................................CAACAAGTCACAGCTTCCTCAT....	4
......................TGTGGAAGACTAGTGATTTTGTTGT.........................................	3
...........................AAGACTAGTGATTTTGT............................................	2
............................AGACTAGTGATTTTGT............................................	2
..........................GAAGACTAGTGATTTTGTT...........................................	2
...........................AAGACTAGTGATTTTGTT...........................................	2
............................AGACTAGTGATTTTGTT...........................................	2
..............................ACTAGTGATTTTGTTG..........................................	2
.............................GACTAGTGATTTTGTTGT.........................................	2
.AGTGGTTGTGGTCTAGTGCTGTG................................................................	1
......................TGTGGAAGACTAGTGATTTTG.............................................	1
..........................GAAGACTAGTGATTTTGTTG..........................................	1
............................AGACTAGTGATTTTGTTG..........................................	1
......................TGTGGAAGACTAGTGATTTTGTTGTT........................................	1
.............................GACTAGTGATTTTGTTGTT........................................	1
.........................GGAAGACTAGTGATTTTGTTGTTC.......................................	1
............................................TGTTCTGATGTACTATGA..........................	1
..............................................................CAACAAGTCACAGCTTCC........	1
...............................................................AACAAGTCACAGCTTCCTCAT....	1
..............................................................CAACAAGTCACAGCTTCCTCATA...	1
..................((((((.(((((.((.(((((((.((((((.((......)).)))))))))))))))))))).)))))). (-31.70)

20/55100020-55100132(+)_cfa-mir-8804_low
CTTGGCGGTCAGGTGCGCGCCCACGGCCTGGTGCAGCAGGTCGCGGCACTCGTGCAGCGCGGCGGCCAGCACGCGCCGGTCGAAGGTGAAGTCCACCTGGTGGAAGCTGACGG
............................................................................CGGTCGAAGGTGAAGTCCA..................	1
.(..((..(((((((..((((..(((((.(((((.((.((((((.((.((.....)).)).)))))).))..))))))))))..)))).....))))))).....))..)... (-54.20)

20/55613223-55613363(+)_cfa-mir-8802_low
ACGTCCAACCATGGAGCCACCTGGGCACCCACTAAGACCATTTTTGATGTTTCTCTCTCGGCTTGGGGCCTCCTGGTCGAGCAGCTGCTATTAAGGCATGTGGTCAGGCTGTGTCCCAGATTTGTAGGAGACCGTGTGGTC
........................................................................................TATTAAGGCATGTGGTCAGGCTGTGT...........................	1
..(.(((..(((((..((((((((((((...((..(((((((((((((((..((..(((((((.((.....)).))))))).))..)).)))))))...))))))))...))).)))))....)).))...)))))))).) (-45.10)

20/57321911-57321997(-)_mir-1905_low
TGTACGTGTGTGTCCGCTGCTGGATGCGCTTGATGGTGGCGCCCTTGGGCCCCACCACCAGCCCCACCACGCGGTAGGGCACGCGCA
.....((((((((((((((((((.((.(((.(.((((((.(((....))).))))))).)))..))))).))))).)))))))))). (-49.40)

20/57346963-57347107(-)_cfa-mir-8805_low
TCCAGTGGGGAGGCCCTGGTCAGGGAGGGGGCGGCCAGGGGGCTGACACGCCCCTCGTCTTCCTCATGGGCGGACAGTCCTGAGGAATGTCGTGTCCAGCTCCTTAGGGACCCACGGGGCTGACCAGGGCCCACCCTGCCCGCTC
....(..(((.((((((((((((..(((((((((.(.((((((......))))))((.((((((((.((((.....))))))))))).).)).).)).))))))).....((....)).))))))))))))..)))..)...... (-79.10)

21/4824763-4824867(-)_mir-1260b_low
GTGGCGGCTGCTCCCCGTCGATCCCACCACCGCCACCATTATTGCCACTGCTGAGCAGGTGCTGCTGGTGGTGATGGTGATAGTCTGGCGGGGGCGGTGGGGCTG
....(.(((((.((((((((((..(((((.((((((((.....((..((((...))))..))...)))))))).)))))...))).)))))))))))).)..... (-54.20)

21/6284255-6284381(-)_cfa-mir-8812_low
CCCCTGCTTAACTGGAGCCTTTGAGAGTAGCATCATTTGAGTTCCATCCCTAGGTCATTCTGATTGAATTGACTGGAGGTGGGGCTTAGGTTTTGGTGCTTTCTTACATGCCCCAGATGATTGTAAC
....((((((.((((.((...((((((.((((((((((((((((((((((..((((((((.....))).))))))).)))))))))))))...)))))))))))))...)).)))).)))..))).. (-46.60)

21/19542577-19542645(+)_cfa-mir-708_high
AAGGAGCTTACAATCTAGCTGGGGGTGAACGGCTTGCACATGAACGCAACTAGACTGTGAGCTTCTAGA
AAGGAGCTTACAATCTAGCTGG...............................................	16205
AAGGAGCTTACAATCTAGCTGGG..............................................	7126
..............................................CAACTAGACTGTGAGCTTCT...	2546
..............................................CAACTAGACTGTGAGCTTCTA..	2422
..............................................CAACTAGACTGTGAGCTTCTAGA	1797
...............................................AACTAGACTGTGAGCTTCTAGA	1023
AAGGAGCTTACAATCTAGCTG................................................	1000
AAGGAGCTTACAATCTAGC..................................................	988
..............................................CAACTAGACTGTGAGCTTCTAG.	789
...............................................AACTAGACTGTGAGCTTCT...	313
...............................................AACTAGACTGTGAGCTTCTAG.	303
AAGGAGCTTACAATCTAGCT.................................................	258
...............................................AACTAGACTGTGAGCTTCTA..	240
................................................ACTAGACTGTGAGCTTCTAGA	157
AAGGAGCTTACAATCTAGCTGGGG.............................................	109
AAGGAGCTTACAATCT.....................................................	77
..............................................CAACTAGACTGTGAGCTTC....	74
AAGGAGCTTACAATCTAG...................................................	30
.......................GGTGAACGGCTTGCACATGAACG.......................	19
..............................................CAACTAGACTGTGAGCTT.....	18
................................................ACTAGACTGTGAGCTTCTAG.	15
AAGGAGCTTACAATCTA....................................................	10
...............................................AACTAGACTGTGAGCTTC....	10
................................................ACTAGACTGTGAGCTTCT...	8
................................................ACTAGACTGTGAGCTTCTA..	8
.AGGAGCTTACAATCTAGCTGG...............................................	7
..............................................CAACTAGACTGTGAGC.......	7
.AGGAGCTTACAATCTAGCTGGG..............................................	6
..............................................CAACTAGACTGTGAGCT......	6
.......TTACAATCTAGCTGGG..............................................	3
............................................CGCAACTAGACTGTGAGCTTCT...	3
..................................................TAGACTGTGAGCTTCTAGA	3
...............................................AACTAGACTGTGAGCT......	2
............................................CGCAACTAGACTGTGAGCTTC....	2
...................................................AGACTGTGAGCTTCTAGA	2
.AGGAGCTTACAATCTAGC..................................................	1
.AGGAGCTTACAATCTAGCT.................................................	1
.AGGAGCTTACAATCTAGCTG................................................	1
......CTTACAATCTAGCTGG...............................................	1
.....GCTTACAATCTAGCTGGG..............................................	1
AAGGAGCTTACAATCTAGCTGGGGG............................................	1
AAGGAGCTTACAATCTAGCTGGGGGT...........................................	1
........................GTGAACGGCTTGCACATGAACG.......................	1
....................................CACATGAACGCAACTAGACTGT...........	1
.....................................ACATGAACGCAACTAGACTGTG..........	1
.....................................ACATGAACGCAACTAGACTGTGAG........	1
..........................................AACGCAACTAGACTGTGAGCTT.....	1
...........................................ACGCAACTAGACTGTGAGCTT.....	1
...............................................AACTAGACTGTGAGCTT.....	1
.................................................CTAGACTGTGAGCTTC....	1
.(((((((((((.(((((.((.(.(((.........))).....).)).))))).)))))))))))... (-25.90)

21/20592019-20592076(+)_cfa-mir-1838_high
CCACCAGCTGGCGTTCCCTGGCGTGGGAACGAGAGGCAGGGGCTGCTGGCTGGAGGGA
CCACCAGCTGGCGTTCCCTGGC....................................	642
CCACCAGCTGGCGTTCCCTGG.....................................	587
CCACCAGCTGGCGTTCCCTG......................................	131
....................................CAGGGGCTGCTGGCTGGAGGGA	59
CCACCAGCTGGCGTTCCCT.......................................	37
.CACCAGCTGGCGTTCCCTGGC....................................	21
CCACCAGCTGGCGTTCCCTGGCG...................................	21
.CACCAGCTGGCGTTCCCTGG.....................................	11
....................................CAGGGGCTGCTGGCTGGAGG..	10
....................................CAGGGGCTGCTGGCTGGAGGG.	9
CCACCAGCTGGCGTTCCCTGGCGT..................................	8
....................................CAGGGGCTGCTGGCTGGAG...	6
CCACCAGCTGGCGTTCC.........................................	5
.CACCAGCTGGCGTTCCCTG......................................	5
CCACCAGCTGGCGTTCCC........................................	3
CCACCAGCTGGCGTTC..........................................	2
.CACCAGCTGGCGTTCCCTGGCG...................................	2
....................................CAGGGGCTGCTGGCTGG.....	2
.....AGCTGGCGTTCCCTGG.....................................	1
.CACCAGCTGGCGTTCCCTGGCGT..................................	1
.....................................AGGGGCTGCTGGCTGG.....	1
((.(((((..(((..(((((.(.((....))...).)))))..)))..))))).)).. (-35.40)

21/23240463-23240553(+)_cfa-mir-326_high
TCTGTCTGTTGGGCTGGAGGCAGGGCCTTTGTGAAGGCGGGTGGTGATCGGATCGCCTCTGGGCCCTTCCTCCAGCCCAGAGGCGGATTCA
.......................................................CCTCTGGGCCCTTCCTCCAG................	366
.......................................................CCTCTGGGCCCTTCCTCCAGC...............	294
.......................................................CCTCTGGGCCCTTCCTCCA.................	137
.......................................................CCTCTGGGCCCTTCCTCC..................	66
.......................................................CCTCTGGGCCCTTCCT....................	16
.......................................GGTGGTGATCGGATCG....................................	3
.......................................................CCTCTGGGCCCTTCCTC...................	3
.......................................................CCTCTGGGCCCTTCCTCCAGCC..............	3
..............TGGAGGCAGGGCCTTTGTGAA........................................................	2
................................................CGGATCGCCTCTGGGCCC.........................	1
............................................TGATCGGATCGCCTCTGGGCCCT........................	1
............................................TGATCGGATCGCCTCTGGGCCCTTCC.....................	1
.........................................................TCTGGGCCCTTCCTCC..................	1
....................................................TCGCCTCTGGGCCCTTCCTCCAG................	1
........................................................CTCTGGGCCCTTCCTCCAG................	1
(((((((.((((((((((((.(((((((....((.((((..(.(....).)..)))))).))))))).))))))))))))))))))).... (-58.20)

21/25597025-25597081(+)_cfa-mir-139_high
CTACAGTGCACGTGTCTCCAGTGTGGCTCCGAGGCTGGAGACGCGGCCCTGTTGGAA
...................................TGGAGACGCGGCCCTGTTGGA.	300
...................................TGGAGACGCGGCCCTGTTGGAA	296
...................................TGGAGACGCGGCCCTGTTGG..	99
CTACAGTGCACGTGTCTCCAGT...................................	34
...................................TGGAGACGCGGCCCTGTTG...	19
.TACAGTGCACGTGTCTCCAGT...................................	8
.....GTGCACGTGTCTCCAGT...................................	8
....................................GGAGACGCGGCCCTGTTGGAA	7
..ACAGTGCACGTGTCTCCAGT...................................	4
...................................TGGAGACGCGGCCCTGTT....	4
CTACAGTGCACGTGTCTCC......................................	3
.TACAGTGCACGTGTCTCCA.....................................	3
CTACAGTGCACGTGTCTCCAG....................................	3
.TACAGTGCACGTGTCTCCAG....................................	3
CTACAGTGCACGTGTCTCCA.....................................	2
....AGTGCACGTGTCTCCAG....................................	1
......TGCACGTGTCTCCAGT...................................	1
...................................TGGAGACGCGGCCCTG......	1
....................................GGAGACGCGGCCCTGTTG...	1
.............................CGAGGCTGGAGACGCGGCCCTGTTGG..	1
....................................GGAGACGCGGCCCTGTTGGA.	1
........................................ACGCGGCCCTGTTGGA.	1
......................................AGACGCGGCCCTGTTGGAA	1
.........................................CGCGGCCCTGTTGGAA	1
((((((.((.((((((((((((.((....))..)))))))))))))).))).))).. (-31.00)

21/32100953-32101018(+)_mir-8986a_high
CCATCGAGGCTAGAGTCACGCTTGGGTATCAGCTATTGCCTTAGTGTGCTAGAGTCCTCGAAGAGT
..ATCGAGGCTAGAGTCACGCTTGG.........................................	386
..ATCGAGGCTAGAGTCACGCTTGGGTA......................................	355
.........................................TAGTGTGCTAGAGTCCTCGAAGA..	239
.........................................TAGTGTGCTAGAGTCCTCGA.....	228
..ATCGAGGCTAGAGTCACGCTTG..........................................	151
.........................................TAGTGTGCTAGAGTCCTCGAAG...	125
.........................................TAGTGTGCTAGAGTCCTCG......	69
.........................................TAGTGTGCTAGAGTCCTCGAA....	45
..ATCGAGGCTAGAGTCACGCTTGGGT.......................................	29
..ATCGAGGCTAGAGTCACGCTT...........................................	28
..ATCGAGGCTAGAGTCACGCTTGGG........................................	28
.........................................TAGTGTGCTAGAGTCCTCGAAGAGT	22
..ATCGAGGCTAGAGTCACGCT............................................	20
.CATCGAGGCTAGAGTCACGCTTGGGTA......................................	19
..ATCGAGGCTAGAGTCACG..............................................	11
..ATCGAGGCTAGAGTCA................................................	9
..ATCGAGGCTAGAGTCAC...............................................	7
........................................TTAGTGTGCTAGAGTCCTCGA.....	3
.CATCGAGGCTAGAGTC.................................................	2
.CATCGAGGCTAGAGTCACGCTTGGGT.......................................	2
...TCGAGGCTAGAGTCACGCTTGGGTA......................................	2
..ATCGAGGCTAGAGTCACGCTTGGGTAT.....................................	2
.CATCGAGGCTAGAGTCA................................................	1
.CATCGAGGCTAGAGTCACG..............................................	1
..ATCGAGGCTAGAGTCACGC.............................................	1
.CATCGAGGCTAGAGTCACGCT............................................	1
.CATCGAGGCTAGAGTCACGCTT...........................................	1
.CATCGAGGCTAGAGTCACGCTTGG.........................................	1
.CATCGAGGCTAGAGTCACGCTTGGG........................................	1
.....GAGGCTAGAGTCACGCTTGGGTA......................................	1
...............TCACGCTTGGGTATCAGCT................................	1
.........................................TAGTGTGCTAGAGTCCTC.......	1
..........................................AGTGTGCTAGAGTCCTCGAAG...	1
.............................................GTGCTAGAGTCCTCGAAG...	1
........................................TTAGTGTGCTAGAGTCCTCGAAGA..	1
.........................................TAGTGTGCTAGAGTCCTCGAAGAG.	1
............................................TGTGCTAGAGTCCTCGAAGAGT	1
...((((((((..((.((((((.(((((........))))).))))))))..)).))))))..... (-28.90)

21/33645436-33645544(+)_cfa-mir-8810_low
CTGTGGGGGCCAGCGAGCTGCGCGACCTGTATTTGAAAACGGAGAACTACCTGGGAGGAGAGTACTTTGCTCGGATGGTCAAGGCGAGTGAGCCCTCGGCGTCTCCAAG
.((..((.(((((....))).))..))..)).........(((((((((.(((((..(((....)))..))))).))))...(.((((......)))).).)))))... (-34.40)

21/50309884-50309992(-)_cfa-mir-8811_low
CACAGCGATCTCCACCTCCTCCGCATCGTCGTCCTGCGTCAGCTGCTCCTGTGAGACACAGAGAGGTGAGGCTCAGCCGGGACACTCACGGGGAGGGGGGAGGAGGGAG
........(((((.((((((((.(...((.((((((.((.((((.((((((((...))))).)))....))))..))))))))))....).))))))))..)))))... (-47.80)

21/50751931-50752075(+)_cfa-mir-8813-1_low
TCCCAGGGCGCTTAGCACAGACCCTGGTGACCTGAGGCTCCCTGGCTGTCACTCTGTCCCAGGCCCGTCCTGGCCGCGGGCACAGGCTGAGTCGCAGTAGAGTCTGTGGGGTCCTGACCCTGGCATCTGGCCGCCCCTGGAAGGC
................................................................................CACAGGCTGAGTCGCAGTAGAGTCT........................................	5
................................................................................CACAGGCTGAGTCGCAGTAGAGTCTGT......................................	3
................................................................................CACAGGCTGAGTCGCAGTAGAGTCTG.......................................	2
...................................................................TCCTGGCCGCGGGCACAGGCTGAGTC....................................................	1
....................................................................CCTGGCCGCGGGCACAGGCTGAGTC....................................................	1
................................................................................CACAGGCTGAGTCGCAGTAGAGTC.........................................	1
....................................................................................GGCTGAGTCGCAGTAGAGTCTGTG.....................................	1
.......................................................................................TGAGTCGCAGTAGAGTCTGTG.....................................	1
.......................................................................................TGAGTCGCAGTAGAGTCTGTGGGG..................................	1
.......................................................................................TGAGTCGCAGTAGAGTCTGTGGGGTC................................	1
.......................................................................................TGAGTCGCAGTAGAGTCTGTGGGGTCC...............................	1
................................................................................................GTAGAGTCTGTGGGGTCCTGACCCTGG......................	1
..((((((.((...((.((((.((.((((((((.((((((....(((((.((((.(((....((((((.......))))))...))).)))).))))).))))))...)))))...)))..))..)))))).))))))))..... (-64.90)

22/1846880-1846938(+)_cfa-mir-15a_high
TAGCAGCACATAATGGTTTGTGGATTTTGAAAAGGTGCAGGCCATATTGTGCTGCCTCA
TAGCAGCACATAATGGTTTGT......................................	2926
TAGCAGCACATAATGGTTTGTG.....................................	1046
TAGCAGCACATAATGGTTTGTGGA...................................	818
TAGCAGCACATAATGGTTTGTGG....................................	527
TAGCAGCACATAATGGTTTG.......................................	395
TAGCAGCACATAATGGTTT........................................	152
TAGCAGCACATAATGGTT.........................................	77
TAGCAGCACATAATGGT..........................................	34
.....................................CAGGCCATATTGTGCTGCCTCA	15
TAGCAGCACATAATGGTTTGTGGAT..................................	14
TAGCAGCACATAATGG...........................................	11
.AGCAGCACATAATGGTTTGT......................................	5
.......ACATAATGGTTTGTGG....................................	4
.......ACATAATGGTTTGTGGA...................................	4
....AGCACATAATGGTTTGT......................................	2
.....GCACATAATGGTTTGT......................................	1
..GCAGCACATAATGGTTTGTGGA...................................	1
....AGCACATAATGGTTTGTGGA...................................	1
.....GCACATAATGGTTTGTGGA...................................	1
.......ACATAATGGTTTGTGGAT..................................	1
TAGCAGCACATAATGGTTTGTGGATT.................................	1
.....................................CAGGCCATATTGTGCTGCC...	1
..((((((((..((((((((((..((.....))..))))))))))..)))))))).... (-24.90)

22/1847020-1847084(+)_cfa-mir-16-1_high
TAGCAGCACGTAAATATTGGCGTTAAGATTCTAAAATTATCTCCAGTATTAACTGTGCTGCTGAA
TAGCAGCACGTAAATATTGGCG...........................................	51590
TAGCAGCACGTAAATATTGGCGT..........................................	29119
TAGCAGCACGTAAATATTGGC............................................	23245
TAGCAGCACGTAAATATTGG.............................................	5952
TAGCAGCACGTAAATATTGGCGTT.........................................	978
TAGCAGCACGTAAATATTG..............................................	302
TAGCAGCACGTAAATATT...............................................	246
..........................................CCAGTATTAACTGTGCTGCTGAA	128
.AGCAGCACGTAAATATTGGCG...........................................	87
.AGCAGCACGTAAATATTGGCGT..........................................	43
..........................................CCAGTATTAACTGTGCTGCTGA.	41
TAGCAGCACGTAAATA.................................................	29
TAGCAGCACGTAAATAT................................................	19
.AGCAGCACGTAAATATTGGC............................................	19
..GCAGCACGTAAATATTGGCG...........................................	11
....AGCACGTAAATATTGGCG...........................................	11
TAGCAGCACGTAAATATTGGCGTTA........................................	10
.....GCACGTAAATATTGGCG...........................................	9
.AGCAGCACGTAAATATTGG.............................................	6
..GCAGCACGTAAATATTGGCGT..........................................	5
..GCAGCACGTAAATATTGG.............................................	4
..GCAGCACGTAAATATTGGC............................................	3
...CAGCACGTAAATATTGGCG...........................................	3
....AGCACGTAAATATTGGCGT..........................................	3
........CGTAAATATTGGCGTT.........................................	3
.......ACGTAAATATTGGCGT..........................................	2
.AGCAGCACGTAAATATTGGCGTT.........................................	2
...CAGCACGTAAATATTGG.............................................	1
....AGCACGTAAATATTGG.............................................	1
...CAGCACGTAAATATTGGC............................................	1
.....GCACGTAAATATTGGC............................................	1
.....GCACGTAAATATTGGCGT..........................................	1
..GCAGCACGTAAATATTGGCGTT.........................................	1
...................................ATTATCTCCAGTATTAACTGTGCT......	1
........................................CTCCAGTATTAACTGTGCTGCT...	1
.............................................GTATTAACTGTGCTGCTG..	1
..............................................TATTAACTGTGCTGCTGAA	1
(((((((((((.((((((((.(.(((..........))).).)))))))).)).))))))))).. (-24.30)

22/6109249-6109373(+)_cfa-mir-8814_low
GCCATGATCTTCATTACTAATACTCATAATCGGTCTTTAGATTCAGTGACTGCTTGAGGTGCAAAGGTCCTTAGCAGTCATTTAACTGAGCGCCTGGTGTTAGTCATGAAGCACTGGATCTGGGA
.(((.(((((((((.((((((((.((.....(((.(((((.((.((((((((((.((((.((....)))))))))))))))).))))))).))))))))))))).))))......)))))))).. (-44.90)

22/9147830-9147922(+)_mir-5006_low
GGTGAGAGGGCAGGAGGTGGAAGGGGAGCCCCCATTTGCAATGGTGATTTTCTTTCCCTCTCCCTCCTGGCAGGCTTCAGAGAACTCTACCAG
(((.((((..(.(((((.((((((..(..(.((((.....)))).)..)..)))))).)))))...((((......)))).)..))))))).. (-34.30)

22/9834874-9834969(+)_cfa-mir-759_low
GGATTATAATAAATTAAATGCCTAAACTGGCAGAGTGCAAACAATTTTGCCTCAGATCTAAATGTTTGCACTGGCTGTTTAAACATTTAATTTGTT
.......(((((((((((((..(((((.(((..((((((((((..((((...))))......)))))))))).))))))))..))))))))))))) (-29.50)

22/11262816-11262889(+)_mir-1297_low
TTATCTCTAAGGTTGATCTATTGGAATTACTTATCTGAACCAAAGTAATTCAAGTAATTCAGGTGTAGTGAAAC
................................................TTCAAGTAATTCAGGT..........	1
...((.(((.(.((((..((((.(((((((((..........))))))))).))))..)))).).))).))... (-17.00)

22/42478013-42478071(+)_cfa-mir-17_high
CAAAGTGCTTACAGTGCAGGTAGTGATATGTGCATCTACTGCAGTGAAGGCACTTGTAG
CAAAGTGCTTACAGTGCAGGTAG....................................	40208
CAAAGTGCTTACAGTGCAGGTA.....................................	2839
CAAAGTGCTTACAGTGCAGGT......................................	1714
CAAAGTGCTTACAGTGCAGGTAGT...................................	1392
.....................................ACTGCAGTGAAGGCACTTGT..	177
CAAAGTGCTTACAGTGCAGG.......................................	154
.....................................ACTGCAGTGAAGGCACTTGTAG	114
.AAAGTGCTTACAGTGCAGGTAG....................................	89
.....................................ACTGCAGTGAAGGCACTTGTA.	74
.....................................ACTGCAGTGAAGGCACTTG...	28
CAAAGTGCTTACAGTGCAG........................................	23
CAAAGTGCTTACAGTGC..........................................	16
......................................CTGCAGTGAAGGCACTTGTAG	10
CAAAGTGCTTACAGTGCA.........................................	9
.AAAGTGCTTACAGTGCAGGT......................................	7
.AAAGTGCTTACAGTGCAGGTAGT...................................	7
......................................CTGCAGTGAAGGCACTTGT..	7
CAAAGTGCTTACAGTG...........................................	4
..AAGTGCTTACAGTGCAGGTAG....................................	4
......GCTTACAGTGCAGGTAG....................................	4
.......CTTACAGTGCAGGTAG....................................	4
.....................................ACTGCAGTGAAGGCACT.....	4
......................................CTGCAGTGAAGGCACTTGTA.	4
.AAAGTGCTTACAGTGCAGGTA.....................................	3
...AGTGCTTACAGTGCAGGTAG....................................	3
CAAAGTGCTTACAGTGCAGGTAGTG..................................	3
.....................................ACTGCAGTGAAGGCACTT....	2
....................................TACTGCAGTGAAGGCACTTGTAG	2
....GTGCTTACAGTGCAGGTAG....................................	1
......................GTGATATGTGCATCTACTGCAGTG.............	1
........................................GCAGTGAAGGCACTTGTAG	1
..((((((((.((.(((((.(((((.......)).)))))))).)).)))))))).... (-22.70)

22/42478138-42478229(+)_cfa-mir-18a_high
GTGCTTTTTGTTCTAAGGTGCATCTAGTGCAGATAGTGAAGTAGATTAGCATCTACTGCCCTAAGTGCTCCTTCTGGCATAAGAAGTTATGT
......................................................ACTGCCCTAAGTGCTCCTTCT.................	610
......................................................ACTGCCCTAAGTGCTCCTTCTG................	372
.............TAAGGTGCATCTAGTGCAGATAG........................................................	371
......................................................ACTGCCCTAAGTGCTCCTTCTGG...............	205
.............TAAGGTGCATCTAGTGCAGAT..........................................................	203
.............TAAGGTGCATCTAGTGCAGA...........................................................	189
.............TAAGGTGCATCTAGTGCAGATA.........................................................	171
......................................................ACTGCCCTAAGTGCTCCTTC..................	57
......................................................ACTGCCCTAAGTGCTCCT....................	47
......................................................ACTGCCCTAAGTGCTCCTT...................	45
......................................................ACTGCCCTAAGTGCTCCTTCTGGC..............	18
.............TAAGGTGCATCTAGTGCAGATAGT.......................................................	17
.............TAAGGTGCATCTAGTGCAG............................................................	15
.....................................................TACTGCCCTAAGTGCTCCTTCT.................	14
.............TAAGGTGCATCTAGTGC..............................................................	8
.......................................................CTGCCCTAAGTGCTCCTTCTGG...............	8
.......................................................CTGCCCTAAGTGCTCCTTCTG................	6
.............TAAGGTGCATCTAGTGCA.............................................................	5
.....................................................TACTGCCCTAAGTGCTCCTT...................	5
.....................................................TACTGCCCTAAGTGCTCCTTC..................	5
......................................................ACTGCCCTAAGTGCTCC.....................	4
.....................................................TACTGCCCTAAGTGCTCCTTCTG................	4
.............TAAGGTGCATCTAGTG...............................................................	3
.......................................................CTGCCCTAAGTGCTCCTTCT.................	3
.............................................................TAAGTGCTCCTTCTGG...............	2
..............AAGGTGCATCTAGTGCAGAT..........................................................	1
......................................................ACTGCCCTAAGTGCTC......................	1
...................................................TCTACTGCCCTAAGTGCTCCT....................	1
.....................................................TACTGCCCTAAGTGCTCCT....................	1
.......................................................CTGCCCTAAGTGCTCCTT...................	1
..(((((((((.((((((.(((..(((.((((.(((((..(.....)..)).))))))).)))..))).)))..))).)))))))))..... (-27.30)

22/42478298-42478355(+)_cfa-mir-19a_high
AGTTTTGCATAGTTGCACTACAAGAAGAATGTAGTTGTGCAAATCTATGCAAAACTGA
...................................TGTGCAAATCTATGCAAAACTG.	1678
...................................TGTGCAAATCTATGCAAAACTGA	1366
..................................TTGTGCAAATCTATGCAAAACTG.	222
...................................TGTGCAAATCTATGCAAAACT..	129
..................................TTGTGCAAATCTATGCAAAACT..	50
..................................TTGTGCAAATCTATGCAAAACTGA	42
...................................TGTGCAAATCTATGCAAAAC...	6
..................................TTGTGCAAATCTATGCAAAAC...	4
..................................TTGTGCAAATCTATGCA.......	3
....................................GTGCAAATCTATGCAAAACTG.	2
AGTTTTGCATAGTTGCACT.......................................	1
............................ATGTAGTTGTGCAAATCTATG.........	1
..................................TTGTGCAAATCTATGC........	1
...................................TGTGCAAATCTATGCA.......	1
..................................TTGTGCAAATCTATGCAAA.....	1
...................................TGTGCAAATCTATGCAAAA....	1
.......................................CAAATCTATGCAAAACTG.	1
........................................AAATCTATGCAAAACTG.	1
.........................................AATCTATGCAAAACTG.	1
....................................GTGCAAATCTATGCAAAACTGA	1
.........................................AATCTATGCAAAACTGA	1
((((((((((((((((((((((.......))))...))))))..)))))))))))).. (-23.00)

22/42478462-42478520(+)_cfa-mir-20a_high
TAAAGTGCTTATAGTGCAGGTAGTGTTTCGTTATCTACTGCATTATGAGCACTTAAAGT
TAAAGTGCTTATAGTGCAGGTAG....................................	156408
TAAAGTGCTTATAGTGCAGGTAGT...................................	2439
TAAAGTGCTTATAGTGCAGGTA.....................................	1904
TAAAGTGCTTATAGTGCAGGT......................................	1863
TAAAGTGCTTATAGTGCAGG.......................................	100
....................................ACTGCATTATGAGCACTTAAAGT	83
.AAAGTGCTTATAGTGCAGGTAG....................................	57
.....................................CTGCATTATGAGCACTTAAAGT	35
....................................ACTGCATTATGAGCACTTAAAG.	21
......GCTTATAGTGCAGGTAG....................................	14
TAAAGTGCTTATAGTGC..........................................	12
..AAGTGCTTATAGTGCAGGTAG....................................	10
....................................ACTGCATTATGAGCACTTAAA..	8
.......CTTATAGTGCAGGTAG....................................	7
TAAAGTGCTTATAGTG...........................................	5
TAAAGTGCTTATAGTGCAG........................................	5
....................................ACTGCATTATGAGCACTTAA...	5
.AAAGTGCTTATAGTGCAGGT......................................	4
....................................ACTGCATTATGAGCACTTA....	4
.AAAGTGCTTATAGTGCAGGTA.....................................	3
.AAAGTGCTTATAGTGCAGGTAGT...................................	3
.......CTTATAGTGCAGGTAGT...................................	2
TAAAGTGCTTATAGTGCAGGTAGTG..................................	2
TAAAGTGCTTATAGTGCAGGTAGTGT.................................	2
.....................................CTGCATTATGAGCACTTAAA..	2
.....................................CTGCATTATGAGCACTTAAAG.	2
TAAAGTGCTTATAGTGCA.........................................	1
.....TGCTTATAGTGCAGGTAG....................................	1
........TTATAGTGCAGGTAGT...................................	1
................................ATCTACTGCATTATGAGCACT......	1
....................................ACTGCATTATGAGCACT......	1
...................................TACTGCATTATGAGCACTTAAAGT	1
..(((((((((((((((((.(((((......)).))))))))))))))))))))..... (-26.60)

22/42478598-42478656(+)_cfa-mir-19b-1_high
GTTTTGCAGGTTTGCATCCAGCTGTGTGATATTCTGCTGTGCAAATCCATGCAAAACTG
.....................................TGTGCAAATCCATGCAAAACTG	25001
.....................................TGTGCAAATCCATGCAAAACT.	1171
.....................................TGTGCAAATCCATGCAAAAC..	283
......................................GTGCAAATCCATGCAAAACTG	32
....................................CTGTGCAAATCCATGCAAAACTG	27
.....................................TGTGCAAATCCATGCAAAA...	25
.....................................TGTGCAAATCCATGCA......	20
.....................................TGTGCAAATCCATGCAAA....	17
.........................................CAAATCCATGCAAAACTG	10
...........................................AATCCATGCAAAACTG	6
..........................................AAATCCATGCAAAACTG	5
....................................CTGTGCAAATCCATGCAAAAC..	3
....................................CTGTGCAAATCCATGCA......	2
.....................................TGTGCAAATCCATGCAA.....	2
....................................CTGTGCAAATCCATGCAAAACT.	2
......................................GTGCAAATCCATGCAAAACT.	2
.......................................TGCAAATCCATGCAAAACTG	2
..TTTGCAGGTTTGCATCCAGC.....................................	1
....................................CTGTGCAAATCCATGC.......	1
........................................GCAAATCCATGCAAAACTG	1
((((((((((((((((..((((.............)))))))))).)).)))))))).. (-22.62)

22/42478714-42478772(+)_cfa-mir-92a-1_high
AGGTTGGGATCGGTTGCAATGCTGTGTTTCTGTATGGTATTGCACTTGTCCCGGCCTGT
.....................................TATTGCACTTGTCCCGGCCTGT	471504
......................................ATTGCACTTGTCCCGGCCTGT	31517
.....................................TATTGCACTTGTCCCGGCCTG.	29596
.....................................TATTGCACTTGTCCCGGCCT..	8156
......................................ATTGCACTTGTCCCGGCCTG.	2210
.....................................TATTGCACTTGTCCCGGCC...	1608
...........................................ACTTGTCCCGGCCTGT	857
......................................ATTGCACTTGTCCCGGCCT..	458
.....................................TATTGCACTTGTCCCGGC....	455
.......................................TTGCACTTGTCCCGGCCTGT	324
.........................................GCACTTGTCCCGGCCTGT	308
......................................ATTGCACTTGTCCCGGCC...	108
.....................................TATTGCACTTGTCCCGG.....	96
..........................................CACTTGTCCCGGCCTGT	71
........................................TGCACTTGTCCCGGCCTGT	46
......................................ATTGCACTTGTCCCGGC....	39
AGGTTGGGATCGGTTGCAATGCT....................................	36
.....................................TATTGCACTTGTCCCG......	35
.......................................TTGCACTTGTCCCGGCCTG.	21
......................................ATTGCACTTGTCCCGG.....	7
AGGTTGGGATCGGTTGCAATGC.....................................	6
.........................................GCACTTGTCCCGGCCTG.	5
.........................................GCACTTGTCCCGGCCT..	4
..........................................CACTTGTCCCGGCCTG.	4
........................................TGCACTTGTCCCGGCCTG.	3
.......................................TTGCACTTGTCCCGGCCT..	2
.GGTTGGGATCGGTTGCAATGCT....................................	1
..GTTGGGATCGGTTGCAATGCT....................................	1
.......................................TTGCACTTGTCCCGGC....	1
.......................................TTGCACTTGTCCCGGCC...	1
........................................TGCACTTGTCCCGGCCT..	1
..................................TGGTATTGCACTTGTCCCGGCCTGT	1
....................................GTATTGCACTTGTCCCGGCCTGT	1
((((((((((.(((.(((((((((((......)))))))))))))).)))))))))).. (-31.50)

22/55639667-55639805(+)_mir-9334_low
CCCGAAGATGTCGATGCGGTCGGGCGGGGACGAGGCGCGCTCCCGGTCCCGCTCGCGCCGGGACACGGCCGTGTTGGTGGACCGCGAGCGGGACCGCGACTCCCGCCGCCGGTTCCGTTTACTCTCCCGGGACTTGGAG
........................................................................................................................ACTCTCCCGGGACTTGGAG	11
((((.(((.((....((((.(.(((((((..(((...(((....((((((((((((((((.(((((....)))))..)))..)))))))))))))))).))))).))))).)..))))..)))))..))))........ (-71.30)

23/1777021-1777133(+)_cfa-mir-8807_low
CTTGCCATGCTCTTTCTGCTTAGGTCTCTTTTCCTGGCGTGAGGAGAGTGCTTGGGCGAGGTTTTCTGTGTGCTCTGGCGCCTGGGAAGGAGGCTGAGAACCAGCTGGCTGCT
...((((.(((..((((.....((((((((((((.(((((....((((..(.((((........)))).)..)))).))))).)))))))))))).))))..))))))).... (-47.50)
[truncated: 1,386,883 more chars]
