# Supplementary material for: An Improved microRNA Annotation of the Canine Genome
Source: PLoS One. 2016 Apr 27;11(4):e0153453. doi: 10.1371/journal.pone.0153453 (PMC4847789; doi:10.1371/journal.pone.0153453)
Supplement: S6 Table — (ZIP) [file pone.0153453.s017.zip › S6_Table.fa]

1/57572323-57572382(-)
AACTCCTCTGTACTGTGCACAATACCATGCCACGTATTGTGCGGAATACATAGGTGTTTA
...................................ATTGTGCGGAATACATAGGTGT...	8
...TCCTCTGTACTGTGCACAATAC...................................	1
(((.(((.((((.(.((((((((((........)))))))))).).)))).))).))).. (-23.00)

1/85806432-85806487(-)
CGTGGACTGCGTGGGGGAGCCCCTGGCGTCTCGGTCTCCCCCGCGTCTTCCCTGTA
..................................TCTCCCCCGCGTCTTCCCTGT.	57
..................................TCTCCCCCGCGTCTTCCCTG..	3
..................................TCTCCCCCGCGTCTTCCCTGTA	3
..................................TCTCCCCCGCGTCTTCCCT...	2
.GTGGACTGCGTGGGGGAG.....................................	1
.GTGGACTGCGTGGGGGA......................................	1
............................TCTCGGTCTCCCCCGCGTCT........	1
............................TCTCGGTCTCCCCCGCGTCTT.......	1
.................................GTCTCCCCCGCGTCTTCCCT...	1
.................................GTCTCCCCCGCGTCTTCCCTGT.	1
.(.(((..(((((((((((.((..(....)..)).)))))))))))..)))).... (-28.90)

1/103606023-103606083(+)
AGGACACACAAAGTGGGAGCACTTTCCAGACAGATCGGGAAGTGCCCTCATTTTGTGTATC
...ACACACAAAGTGGGAGCACTTT....................................	35
....CACACAAAGTGGGAGCACTTT....................................	19
....CACACAAAGTGGGAGCACTTTC...................................	8
...ACACACAAAGTGGGAGCACT......................................	5
......................................GAAGTGCCCTCATTTTGTGTAT.	3
....CACACAAAGTGGGAGCACT......................................	2
...ACACACAAAGTGGGAG..........................................	1
...ACACACAAAGTGGGAGC.........................................	1
...ACACACAAAGTGGGAGCA........................................	1
...ACACACAAAGTGGGAGCAC.......................................	1
...ACACACAAAGTGGGAGCACTT.....................................	1
....CACACAAAGTGGGAGCACTT.....................................	1
...ACACACAAAGTGGGAGCACTTTCCA.................................	1
......................................GAAGTGCCCTCATTTTGTGT...	1
......................................GAAGTGCCCTCATTTTGTGTA..	1
..((.((((((((((((.(((((((((.((....))))))))))).)))))))))))).)) (-30.80)

1/103606025-103606081(-)
TACACAAAATGAGGGCACTTCCCGATCTGTCTGGAAAGTGCTCCCACTTTGTGTGTC
..................................AAAGTGCTCCCACTTTGTGTGT.	6
.ACACAAAATGAGGGCACTTCCC..................................	2
TACACAAAATGAGGGCACTTC....................................	1
TACACAAAATGAGGGCACTTCC...................................	1
TACACAAAATGAGGGCACTTCCC..................................	1
..................................AAAGTGCTCCCACTTTGTGTG..	1
((((((((.((.((((((((((.((....)).)).)))))))).)).)))))))).. (-24.80)

1/105629712-105629767(+)
AGAGCTCAGGGTGGTAGAAGCTTTCAGAAGGAGTAAGCATTCTGACCACCCTGAGC
.GAGCTCAGGGTGGTAGAAGCTT.................................	11
.GAGCTCAGGGTGGTAGAAGCT..................................	2
.GAGCTCAGGGTGGTAGAAGCTTT................................	2
...................................AGCATTCTGACCACCCTGAGC	1
...((((((((((((((((((((.(.......).)))).)))).)))))))))))) (-30.80)

1/108631035-108631093(-)
ACTGAGGGCTGGTGCTCAGGTCCGGGCTCCTCTCCTGACCATTGCCCCTGCCCTCAGGT
...................................TGACCATTGCCCCTGCCCTCA...	5
.CTGAGGGCTGGTGCTCAGGTCC....................................	3
..TGAGGGCTGGTGCTCAGGTCC....................................	3
..TGAGGGCTGGTGCTCAGGTCCG...................................	3
...................................TGACCATTGCCCCTGCCCTCAG..	2
.CTGAGGGCTGGTGCTCAGGT......................................	1
ACTGAGGGCTGGTGCTCAGGTCC....................................	1
.CTGAGGGCTGGTGCTCAGGTCCG...................................	1
.((((((((.((.((...((((.(((......))).))))...)).)).)))))))).. (-32.10)

10/252418-252480(-)
TAAGAAGAGAGCTCCAACAGTCAGTGATTCTTTGAAACTGTTGGCCTCTCTTCCCCTGCAGGT
......................................TGTTGGCCTCTCTTCCCCTGCA...	9
TAAGAAGAGAGCTCCAACAGT..........................................	7
........................................TTGGCCTCTCTTCCCCTGCA...	4
........................................TTGGCCTCTCTTCCCCTGCAG..	3
TAAGAAGAGAGCTCCAACAGTCA........................................	2
........................................TTGGCCTCTCTTCCCCTGC....	2
.AAGAAGAGAGCTCCAACAGT..........................................	1
TAAGAAGAGAGCTCCAACAGTC.........................................	1
.....................CAGTGATTCTTTGAAAC.........................	1
......................................TGTTGGCCTCTCTTCCCCTG.....	1
......................................TGTTGGCCTCTCTTCCCCTGCAG..	1
...((((((((..(((((((((((.......))))..))))))).)))))))).......... (-22.90)

10/16647734-16647799(-)
TTGAGGGGCAGTTCAGGTCAGGTGGAGGATGTGGCCCTCCATCAGCTCCTGAAACTCCCCTCAGAA
..........................................CAGCTCCTGAAACTCCCCTCAGA.	7
TTGAGGGGCAGTTCAGGTCAGG............................................	1
TTGAGGGGCAGTTCAGGTCAGGT...........................................	1
........................................ATCAGCTCCTGAAACTCCCCTCA...	1
.........................................TCAGCTCCTGAAACTCCCCTCA...	1
........................................ATCAGCTCCTGAAACTCCCCTCAG..	1
((((((((.((((((((...((((((((.......))))))))....)))).)))))))))))).. (-37.00)

10/16743433-16743508(+)
CCACCTGCTGACAGGGACGTGCCAAGCGCAAGGCAGTTCACACAGGTGTGTCTGCGGTGGCCTCTCTGTTGCAGGT
....................................................TGCGGTGGCCTCTCTGTTGCAG..	9
....................................................TGCGGTGGCCTCTCTGTTGCA...	7
...................................................CTGCGGTGGCCTCTCTGTTGC....	6
...................................................CTGCGGTGGCCTCTCTGTTG.....	5
....................................................TGCGGTGGCCTCTCTGTTGC....	5
...................................................CTGCGGTGGCCTCTCTGTTGCA...	4
........TGACAGGGACGTGCCAAGCGCAA.............................................	1
..................................................TCTGCGGTGGCCTCTCTGTT......	1
..................................................TCTGCGGTGGCCTCTCTGTTG.....	1
..................................................TCTGCGGTGGCCTCTCTGTTGC....	1
..................................................TCTGCGGTGGCCTCTCTGTTGCA...	1
..((((((.((((((((.(.((((..((((.((((...(((....))))))))))).))))))))))))))))))) (-37.90)

10/16859591-16859655(-)
CCCAGGGCCGACCGCGCAGGTCGCTGGTGAAGCACACGGGGCGACAGCGGGCAGGCCTTGCCATG
CCCAGGGCCGACCGCGCAGGT............................................	49
CCCAGGGCCGACCGCGCAGGTCG..........................................	22
CCCAGGGCCGACCGCGCAG..............................................	17
CCCAGGGCCGACCGCGCAGG.............................................	13
...........................................ACAGCGGGCAGGCCTTGCCAT.	7
CCCAGGGCCGACCGCGCA...............................................	6
.......................CTGGTGAAGCACACGGGGCG......................	4
...........................................ACAGCGGGCAGGCCTTGC....	4
CCCAGGGCCGACCGCGCAGGTC...........................................	2
.CCAGGGCCGACCGCGCAGGTCG..........................................	2
CCCAGGGCCGACCGCGC................................................	1
.........................................CGACAGCGGGCAGGCCTTG.....	1
...........................................ACAGCGGGCAGGCCTTGCCA..	1
..(((((((..((((....((((((.(((.....))).).))))).))))...)))))))..... (-32.90)

10/21445001-21445070(+)
CCTGTCCACCCAGCTCCCCGGAATGGCCTGTGTGCACACCCAGCTGGCCAGACGGAGGACTGAGTGGGCA
............................................TGGCCAGACGGAGGACTGAGT.....	60
............................................TGGCCAGACGGAGGACTGAG......	2
.........CCAGCTCCCCGGAATGGCCTGT.......................................	1
............................................TGGCCAGACGGAGGACTGA.......	1
...........................................CTGGCCAGACGGAGGACTGAGT.....	1
................................................CAGACGGAGGACTGAGT.....	1
...((((((.(((.((((((...(((((.(((....)))......)))))..))).)))))).)))))). (-34.40)

10/25876509-25876568(+)
ACCGAGACCTTGGAAGTTGGAGGCGGAGGTTGAGCCTCCTGCTTCTGAGGTCTCACTCTG
ACCGAGACCTTGGAAGTTGGA.......................................	6
ACCGAGACCTTGGAAGTTGGAG......................................	5
....................................TCCTGCTTCTGAGGTCTCACTCT.	3
ACCGAGACCTTGGAAGTTGG........................................	2
...GAGACCTTGGAAGTTGGAGGC....................................	2
....................................TCCTGCTTCTGAGGTCTCA.....	2
.CCGAGACCTTGGAAGTTGGAG......................................	1
..CGAGACCTTGGAAGTTGGAG......................................	1
.....................................CCTGCTTCTGAGGTCTCACTCT.	1
...(((((((..(((((.((((((.........)))))).)))))..)))))))...... (-37.10)

10/26687382-26687452(+)
CCTGCCTGGGCTCAGACTTTAGCTGTGTGGCAGATGAGAAAATGGACACAGCTGAGTCGGAGCCCAGGCAG
......TGGGCTCAGACTTTAGCTGTGT...........................................	241
......TGGGCTCAGACTTTAGCTGTGTG..........................................	15
......TGGGCTCAGACTTTAGCTGTG............................................	10
......TGGGCTCAGACTTTAGCTGT.............................................	2
............................................GACACAGCTGAGTCGGAGCCC......	1
.((((((((((((.(((((.((((((((..((..........)).))))))))))))).)))))))))))) (-44.60)

10/30926391-30926451(-)
GTGGGCCGGGAAGACGCGGAGCCTTCACGACTTTACCGCCCCGTGTTTCCCCCGCCGATCT
.TGGGCCGGGAAGACGCGGAG........................................	5
GTGGGCCGGGAAGACGCGGAGC.......................................	3
GTGGGCCGGGAAGACGCGGAG........................................	1
.TGGGCCGGGAAGACGCGGAGC.......................................	1
.......................................CCCGTGTTTCCCCCGCCGA...	1
......................................CCCCGTGTTTCCCCCGCCGATC.	1
.......................................CCCGTGTTTCCCCCGCCGATCT	1
((.(((.(((.((((((((.((...............)).)))))))).))).))).)).. (-24.56)

10/48900710-48900770(+)
CCATCCTAAGGTGTCTGTGGAGGGAGGAAGTCAAAGCCCACAGACACTCTGAGGGTGACCT
CCATCCTAAGGTGTCTGTGGA........................................	5
CCATCCTAAGGTGTCTGTGG.........................................	2
CCATCCTAAGGTGTCTGT...........................................	1
CCATCCTAAGGTGTCTGTGGAG.......................................	1
.......................................ACAGACACTCTGAGGGTGAC..	1
.((((((.((((((((((((.(....(....)....))))))))))).)).)))))).... (-27.20)

10/49109852-49109906(-)
TCAGAACTAGGCAGCTGCTTACAGTCAACTGTAAGCAGCTGCCTAGTTCTGATGG
...............................TAAGCAGCTGCCTAGTTCTGA...	40
...............................TAAGCAGCTGCCTAGTTCTGAT..	28
...............................TAAGCAGCTGCCTAGTTCTG....	5
................................AAGCAGCTGCCTAGTTCTGAT..	2
...............................TAAGCAGCTGCCTAGTTCTGATG.	2
TCAGAACTAGGCAGCTGCTT...................................	1
TCAGAACTAGGCAGCTGCTTACA................................	1
.................................AGCAGCTGCCTAGTTCTGA...	1
((((((((((((((((((((((((....))))))))))))))))))))))))... (-46.60)

10/49109855-49109908(+)
TCAGAACTAGGCAGCTGCTTACAGTTGACTGTAAGCAGCTGCCTAGTTCTGACA
...............................TAAGCAGCTGCCTAGTTCTGA..	40
...............................TAAGCAGCTGCCTAGTTCTGAC.	8
...............................TAAGCAGCTGCCTAGTTCTGACA	7
...............................TAAGCAGCTGCCTAGTTCTG...	5
.................................AGCAGCTGCCTAGTTCTGACA	2
TCAGAACTAGGCAGCTGCTT..................................	1
TCAGAACTAGGCAGCTGCTTACA...............................	1
.................................AGCAGCTGCCTAGTTCTGA..	1
.................................AGCAGCTGCCTAGTTCTGAC.	1
................................AAGCAGCTGCCTAGTTCTGACA	1
((((((((((((((((((((((((....)))))))))))))))))))))))).. (-46.50)

10/64552476-64552542(+)
GTCCGCACACGGCCTGGTGTCCTGGGAGGCACAGCCCTGCACACCCACGGCAGCAGGCCGGGTGCGG
.......................................CACACCCACGGCAGCAGGCCGGG.....	7
.......CACGGCCTGGTGTCCTGGGAG.......................................	2
.......................................CACACCCACGGCAGCAGGC.........	2
.......CACGGCCTGGTGTCCTGGGA........................................	1
.......CACGGCCTGGTGTCCTGGGAGG......................................	1
..((((((.(((((((.((((.((((.((((......))).).)))).)))).))))))).)))))) (-43.80)

10/68808635-68808688(+)
GTGCGGGTGCAGACGTGTGCTCCTGTGTGCACACGTCTGCACCCACACTTGTGC
...............................CACGTCTGCACCCACACTTGT..	16
..............................ACACGTCTGCACCCACACT.....	15
GTGCGGGTGCAGACGTGTGC..................................	9
..............................ACACGTCTGCACCCACACTT....	7
..............................ACACGTCTGCACCCACACTTGT..	7
..............................ACACGTCTGCACCCACACTTG...	4
...............................CACGTCTGCACCCACACTTGTG.	4
...............................CACGTCTGCACCCACACTTG...	3
...........................TGCACACGTCTGCACCCACACT.....	2
GTGCGGGTGCAGACGTGT....................................	1
GTGCGGGTGCAGACGTGTG...................................	1
.TGCGGGTGCAGACGTGTG...................................	1
GTGCGGGTGCAGACGTGTGCTC................................	1
...........................TGCACACGTCTGCACCCACA.......	1
..............................ACACGTCTGCACCCACA.......	1
...............................CACGTCTGCACCCACA.......	1
...............................CACGTCTGCACCCACAC......	1
...............................CACGTCTGCACCCACACT.....	1
..............................ACACGTCTGCACCCACACTTGTG.	1
(((.((((((((((((((((........)))))))))))))))).)))...... (-39.80)

12/1123069-1123144(+)
AAGGATTGGAGGTGGGATGTGGAGGATATGCATCTTGAACCACAGAATGATCTCCTTTGCATCACTACCACAGGAC
..................................................TCTCCTTTGCATCACTACCACA....	14
..................................................TCTCCTTTGCATCACTACCACAG...	8
.................................................ATCTCCTTTGCATCACTACCACA....	6
..................................................TCTCCTTTGCATCACTACC.......	2
.........AGGTGGGATGTGGAGGATATGC.............................................	1
.................................................ATCTCCTTTGCATCACTACCA......	1
..................................................TCTCCTTTGCATCACTACCA......	1
................................................GATCTCCTTTGCATCACTACCAC.....	1
..(..(((..(((((((((..(((((.((.(((..((.....))..))))).)))))..)))).))))).)))..) (-27.80)

12/2732962-2733033(-)
CTGAACCACCCAAGCACCCGTCAGCTATTTTGTTTTAAAGGTTACTTGGTGGGACGCCTGGGTGGCTCAGTG
.....CCACCCAAGCACCCGTCAGCT..............................................	16
......CACCCAAGCACCCGTCAGCT..............................................	9
............................................CTTGGTGGGACGCCTGGGTGG.......	9
............................................CTTGGTGGGACGCCTGGGTGGCT.....	8
............................................CTTGGTGGGACGCCTGGGTG........	7
............................................CTTGGTGGGACGCCTGGGTGGC......	4
............................................CTTGGTGGGACGCCTGGGT.........	3
.....CCACCCAAGCACCCGTCAGC...............................................	2
......CACCCAAGCACCCGTCAGCTAT............................................	2
......CACCCAAGCACCCGTCAGC...............................................	1
......CACCCAAGCACCCGTCAGCTA.............................................	1
.....CCACCCAAGCACCCGTCAGCTAT............................................	1
.....CCACCCAAGCACCCGTCAGCTATT...........................................	1
............................................CTTGGTGGGACGCCTG............	1
............................................CTTGGTGGGACGCCTGGG..........	1
.............................................TTGGTGGGACGCCTGGGTGG.......	1
((((.(((((((.((.(((..(((..(((((......)))))...)))..)))..)).))))))).)))).. (-30.60)

12/37307857-37307917(+)
ATACACATGCATATACATGTATGTGCAGTGGGTTTATACATGTATAAATCTGTATGTGTTT
ATACACATGCATATACATGT.........................................	219
ATACACATGCATATACATGTAT.......................................	10
......................................CATGTATAAATCTGTATGTGTTT	10
......................................CATGTATAAATCTGTATGTGTT.	8
......................................CATGTATAAATCTGTATGTGT..	4
ATACACATGCATATACATGTA........................................	3
ATACACATGCATATACAT...........................................	2
......................................CATGTATAAATCTGTATG.....	1
....................................TACATGTATAAATCTGTATGT....	1
.......................................ATGTATAAATCTGTATGTGT..	1
..(((((((((((((((((((((.((.....)).))))))))))))....))))))))).. (-23.90)

13/31025559-31025622(-)
GGGAAGGAGTGTGCTTTACAGATGAGACACGAGCAAGCCATCTGTCATGCTCACTGCGTCCCAT
...AAGGAGTGTGCTTTACAGATG........................................	7
...AAGGAGTGTGCTTTACAGAT.........................................	6
...AAGGAGTGTGCTTTACAGATGA.......................................	1
........................................TCTGTCATGCTCACTGCGTCC...	1
((((.(.((((.((...(((((((.(.(........)))))))))...)).)))).).)))).. (-25.70)

13/36492902-36492964(-)
GCAGCTGCTTTGTCCTGTGTGCCCGTCTTTCCTCAATGGGGGCAGGACAGGGGTGCTGCTGCC
........................................GGCAGGACAGGGGTGCTGCTGC.	2
GCAGCTGCTTTGTCCTGTGTGC.........................................	1
(((((..(((((((((((...(((((.........))))).)))))))))))..))))).... (-30.70)

13/37816081-37816136(+)
GCGGGGGGAGATGGAGCACAGGGCGATGGTGGTGCTGTGCTCTTCTCTCCCCAGAT
.................................GCTGTGCTCTTCTCTCCCCA...	14
.................................GCTGTGCTCTTCTCTCCCCAGA.	11
.................................GCTGTGCTCTTCTCTCCCCAG..	8
...................................TGTGCTCTTCTCTCCCCAGA.	6
.................................GCTGTGCTCTTCTCTCCCC....	4
...................................TGTGCTCTTCTCTCCCCAGAT	2
.CGGGGGGAGATGGAGCACAG...................................	1
GCGGGGGGAGATGGAGCACAGGG.................................	1
.CGGGGGGAGATGGAGCACAGGGC................................	1
....................................GTGCTCTTCTCTCCCC....	1
..................................CTGTGCTCTTCTCTCCCCA...	1
................................TGCTGTGCTCTTCTCTCCCCAGA.	1
.................................GCTGTGCTCTTCTCTCCCCAGAT	1
..(((((((((.(((((((((.((.......)).)))))))))))))))))).... (-36.90)

14/3837155-3837232(-)
TTTGGACTGAGGAAAATGTGGCTCCTGACGATGTGTTTACTAAATTATCTCTGAGCTGCCTTTTCCTTTTCCCAGAAT
.................................................TCTGAGCTGCCTTTTCCTTTT........	119
.................................................TCTGAGCTGCCTTTTCCTTT.........	98
.................................................TCTGAGCTGCCTTTTCCTTTTC.......	36
.................................................TCTGAGCTGCCTTTTCCTT..........	21
.......TGAGGAAAATGTGGCTCCTGACG................................................	19
...............................................TCTCTGAGCTGCCTTTTCCTT..........	19
........GAGGAAAATGTGGCTCCTGACG................................................	18
...............................................TCTCTGAGCTGCCTTTTCCTTTT........	17
...............................................TCTCTGAGCTGCCTTTTCCTTT.........	16
................................................CTCTGAGCTGCCTTTTCCTTTT........	15
...............................................TCTCTGAGCTGCCTTTTCCT...........	13
.................................................TCTGAGCTGCCTTTTCCT...........	13
................................................CTCTGAGCTGCCTTTTCCTTT.........	12
................................................CTCTGAGCTGCCTTTTCCTT..........	8
................................................CTCTGAGCTGCCTTTTCCT...........	6
...............................................TCTCTGAGCTGCCTTTTCC............	5
.......TGAGGAAAATGTGGCTCCTGACGA...............................................	4
........GAGGAAAATGTGGCTCCTGACGA...............................................	4
...............................................TCTCTGAGCTGCCTTTT..............	2
.................................................TCTGAGCTGCCTTTTCC............	2
.......TGAGGAAAATGTGGCTCCTG...................................................	1
........GAGGAAAATGTGGCTCCTGA..................................................	1
.......TGAGGAAAATGTGGCTCCTGACGAT..............................................	1
........GAGGAAAATGTGGCTCCTGACGAT..............................................	1
................................................CTCTGAGCTGCCTTTTC.............	1
(((((...((((((((.(..((((..((.((((............)))))).))))..).))))))))...))))).. (-26.90)

15/3645321-3645379(-)
CGTCCTCTTGAGTCCTGATGGGTTTAGTGAGAGAAGCTCTTCTGGAGCAAGAGGAAGCT
.GTCCTCTTGAGTCCTGATGGGTT...................................	17
.GTCCTCTTGAGTCCTGATGGGT....................................	1
.GTCCTCTTGAGTCCTGATGGGTTT..................................	1
.....................................TCTTCTGGAGCAAGAGGAAGC.	1
..((((((((..(((.((.((((((........)))))).)).))).)))))))).... (-23.40)

15/6058619-6058681(-)
CCAAGGTCCCAGATCAGAGCTGCTGTTTTCCCCTCGGGCCTGTCTGATCTGAGGCCTAGAGCC
CCAAGGTCCCAGATCAGAGCT..........................................	3
..AAGGTCCCAGATCAGAGCTGCT.......................................	3
.CAAGGTCCCAGATCAGAGCTGC........................................	2
........................................TGTCTGATCTGAGGCCTAGAGC.	2
..AAGGTCCCAGATCAGAGCTGC........................................	1
........................................TGTCTGATCTGAGGCCTAGA...	1
...(((((.(((((((((...(((............)))...))))))))).)))))...... (-22.70)

15/23529215-23529290(-)
TTATTTGGGATCTCAGGGTAAAGCTGCAATTTAAAGCATGTAGTTGTCAGCTGGACCTTGAATATCCTATATAATC
.....TGGGATCTCAGGGTAAAGCTG..................................................	88
.....TGGGATCTCAGGGTAAAGCT...................................................	23
.................................................GCTGGACCTTGAATATCCTATAT....	14
....TTGGGATCTCAGGGTAAAGCTG..................................................	5
.................................................GCTGGACCTTGAATATCCTAT......	5
....TTGGGATCTCAGGGTAAAGCT...................................................	3
................................................AGCTGGACCTTGAATATCCTAT......	2
.....TGGGATCTCAGGGTAAAGC....................................................	1
.....TGGGATCTCAGGGTAAAGCTGCA................................................	1
.................................................GCTGGACCTTGAATATCCTA.......	1
................................................AGCTGGACCTTGAATATCCTATA.....	1
.................................................GCTGGACCTTGAATATCCTATA.....	1
................................................AGCTGGACCTTGAATATCCTATAT....	1
((((.((((((.(((((((..((((((((((..........))))).)))))..)))))))..)))))).)))).. (-28.70)

16/20758529-20758592(-)
CCATTCCCCACTCCAGCTATGTCAGATATAGACTCCTAGACTGGCTGGGAGGAGGAAGGTTGCA
CCATTCCCCACTCCAGCTATGT..........................................	12
CCATTCCCCACTCCAGCTATG...........................................	8
........................................CTGGCTGGGAGGAGGAAGGTTG..	4
.......................................ACTGGCTGGGAGGAGGAAGGTTG..	2
CCATTCCCCACTCCAGCT..............................................	1
CCATTCCCCACTCCAGCTAT............................................	1
CCATTCCCCACTCCAGCTATGTC.........................................	1
.......................................ACTGGCTGGGAGGAGGAAGGTT...	1
........................................CTGGCTGGGAGGAGGAAGGTT...	1
((.((((((.(.(((((((.(((((..........)).))))))))))).)).))))))..... (-23.00)

16/34820461-34820519(-)
CCGGAGCCTCAGGGCCAAGTTCAGTAGCCTCCCCCTGAACTTCCCTGCGACACCGTGTA
....................................GAACTTCCCTGCGACACCGTGT.	3
.....................................AACTTCCCTGCGACACCGTGT.	3
CCGGAGCCTCAGGGCCAAGTTC.....................................	1
CCGGAGCCTCAGGGCCAAGTTCA....................................	1
....................................GAACTTCCCTGCGACACC.....	1
.(((.(.(.(((((..((((((((..(....)..))))))))))))).).).))).... (-21.10)

17/56210646-56210706(-)
AGCGGACCGAGGAGCGCACTGGCTCGTGTGCGAGGGCTAGAGCGCTCCTTGGTCCTCTCCA
AGCGGACCGAGGAGCGCACTGG.......................................	3
AGCGGACCGAGGAGCGCACTGGC......................................	3
.GCGGACCGAGGAGCGCACTGGC......................................	2
.....................................TAGAGCGCTCCTTGGTCCTCT...	2
AGCGGACCGAGGAGCGCA...........................................	1
AGCGGACCGAGGAGCGCAC..........................................	1
AGCGGACCGAGGAGCGCACT.........................................	1
.GCGGACCGAGGAGCGCACTGGCT.....................................	1
.....................................TAGAGCGCTCCTTGGTCCTCTCC.	1
((.((((((((((((((.(((((((........))))))).)))))))))))))).))... (-43.10)

18/1808442-1808501(-)
CGGAGGAGAGCAGCTCTCGGTACGTTGCTCCCTGACACAGAGTGTTCTGTTCTCTTCCAG
.....................................CAGAGTGTTCTGTTCTCTTCC..	26
.....................................CAGAGTGTTCTGTTCTCTTCCA.	26
CGGAGGAGAGCAGCTCTCGGT.......................................	5
CGGAGGAGAGCAGCTCTCGGTA......................................	4
.....................................CAGAGTGTTCTGTTCTCTTCCAG	3
.....................................CAGAGTGTTCTGTTCTCTTC...	2
......................................AGAGTGTTCTGTTCTCTTCCA.	2
......................................AGAGTGTTCTGTTCTCTTCCAG	1
.((((((((((((..(((.((..(((.......))))).)))....)))))))))))).. (-23.60)

18/25540642-25540717(+)
AGGCAGGCCGCGTGGGTGCGCGGGGTGGGCGGACGCGCGTTAAGGGGCCTCCCACACGGCGCACTCGGGCAGCTGT
................................................CTCCCACACGGCGCACTCGGGC......	7
.................................................TCCCACACGGCGCACTCGGGC......	7
.................................................TCCCACACGGCGCACTCGGG.......	4
...........GTGGGTGCGCGGGGTGGGCGG............................................	1
...........GTGGGTGCGCGGGGTGGGCGGA...........................................	1
.................................................TCCCACACGGCGCACTCGG........	1
.................................................TCCCACACGGCGCACTCGGGCA.....	1
..((((.(.((.(((((((((.(.(((((.((.(.(.......).).)).))))).).))))))))).)).))))) (-41.50)

18/48955796-48955862(-)
GGGGACAAGGGTGAGGGCCTGGCAGCTGTGTGCACTCTACTGCCAGCCCCTCATCCCCTACCCCCAA
.....................................TACTGCCAGCCCCTCATCCCCT........	45
....ACAAGGGTGAGGGCCTGGCA...........................................	15
....ACAAGGGTGAGGGCCTGGCAGC.........................................	13
.....................................TACTGCCAGCCCCTCATCCCC.........	7
......................................ACTGCCAGCCCCTCATCCCCT........	6
....ACAAGGGTGAGGGCCTGGCAG..........................................	4
....ACAAGGGTGAGGGCCTGGCAGCT........................................	4
......AAGGGTGAGGGCCTGGCAGCTGT......................................	4
.....................................TACTGCCAGCCCCTCATCCCCTA.......	3
....ACAAGGGTGAGGGCCTGG.............................................	2
....ACAAGGGTGAGGGCCTGGC............................................	2
......AAGGGTGAGGGCCTGGCAGC.........................................	2
......AAGGGTGAGGGCCTGGCAGCT........................................	2
......AAGGGTGAGGGCCTGGCAGCTG.......................................	2
.....................................TACTGCCAGCCCCTCATCC...........	2
.....................................TACTGCCAGCCCCTCATCCC..........	2
.....CAAGGGTGAGGGCCTGGCAGC.........................................	1
.....CAAGGGTGAGGGCCTGGCAGCT........................................	1
.......AGGGTGAGGGCCTGGCAGCTG.......................................	1
......................................ACTGCCAGCCCCTCATCCC..........	1
........................................TGCCAGCCCCTCATCCCCTACC.....	1
((((....(((((((((.(((((((..(.(....).)..))))))).))))))))).....)))).. (-39.10)

18/49182272-49182343(+)
TGGCCTGTGTTCCTCACCCCGTGGCCTGCTCGCCTCATCACGTTACAGGCAGGACTGGGGGAGGGACAGAGC
......GTGTTCCTCACCCCGTGGCCTGC...........................................	555
......GTGTTCCTCACCCCGTGGCCTGCT..........................................	376
......GTGTTCCTCACCCCGTGGCCT.............................................	137
......GTGTTCCTCACCCCGTGGCCTG............................................	110
..................................................AGGACTGGGGGAGGGACAGA..	80
......GTGTTCCTCACCCCGTGGCC..............................................	76
..................................................AGGACTGGGGGAGGGACAGAG.	54
.................................................CAGGACTGGGGGAGGGACAGA..	37
..................................................AGGACTGGGGGAGGGACAGAGC	33
.................................................CAGGACTGGGGGAGGGACAGAG.	17
......GTGTTCCTCACCCCGTGGC...............................................	12
..................................................AGGACTGGGGGAGGGACA....	10
.......TGTTCCTCACCCCGTGGCCTGC...........................................	5
..................................................AGGACTGGGGGAGGGACAG...	5
.......TGTTCCTCACCCCGTGGCCTGCT..........................................	4
..................................................AGGACTGGGGGAGGGA......	3
.................................................CAGGACTGGGGGAGGGACAGAGC	3
......GTGTTCCTCACCCCGTGG................................................	2
......GTGTTCCTCACCCCGTGGCCTGCTC.........................................	2
..................................................AGGACTGGGGGAGGGAC.....	2
......GTGTTCCTCACCCCGT..................................................	1
......GTGTTCCTCACCCCGTG.................................................	1
.....................TGGCCTGCTCGCCTCATCACGTT............................	1
.................................................CAGGACTGGGGGAGGGA......	1
.................................................CAGGACTGGGGGAGGGACA....	1
.................................................CAGGACTGGGGGAGGGACAG...	1
....((.((((((((.(((((...(((((..(...(.....)...)..)))))..))))))))))))).)). (-33.60)

18/50102465-50102527(+)
TTGGGGCTGGTGAAATCAGATCAAGGACTTAATTGTCTCTCTCTGGTTTCTCTGCCCCCACCC
.......................................TCTCTGGTTTCTCTGCCCCCA...	6
.TGGGGCTGGTGAAATCAGATC.........................................	3
TTGGGGCTGGTGAAATCAGA...........................................	1
TTGGGGCTGGTGAAATCAGAT..........................................	1
TTGGGGCTGGTGAAATCAGATC.........................................	1
.TGGGGCTGGTGAAATCAGATCA........................................	1
.......................................TCTCTGGTTTCTCTGCCCCC....	1
.......................................TCTCTGGTTTCTCTGCCCCCACC.	1
..(((((.((.(((((((((....((((......))))...))))))))).)))))))..... (-27.00)

18/51583561-51583618(-)
TGAGGTGAGGTGCCAGCAGATGGAAGTTAGGCTTTACCTGCTGTTTCTCCCCTCACAG
....................................CCTGCTGTTTCTCCCCTCACA.	2
TGAGGTGAGGTGCCAGCAGAT.....................................	1
TGAGGTGAGGTGCCAGCAGATG....................................	1
...................................ACCTGCTGTTTCTCCCCTCACA.	1
(((((.((((...((((((...((((.....))))..))))))..)))).)))))... (-23.90)

2/68975015-68975075(-)
ACTCCCCCCTTGCTCACCTCTCCTTTCTACTGTTGCAGAGGAAGGTGCCAAAAGGGGAGGC
ACTCCCCCCTTGCTCACCTCT........................................	38
ACTCCCCCCTTGCTCACCTCTCC......................................	10
ACTCCCCCCTTGCTCACCTCTCCT.....................................	8
ACTCCCCCCTTGCTCACCTCTC.......................................	7
..TCCCCCCTTGCTCACCTCTCCT.....................................	4
ACTCCCCCCTTGCTCACCT..........................................	3
........................................GAAGGTGCCAAAAGGGGAGGC	2
ACTCCCCCCTTGCTCACCTC.........................................	1
..TCCCCCCTTGCTCACCTCT........................................	1
.........................................AAGGTGCCAAAAGGGGAGGC	1
.((((((..(((..(((((.(((((((.......).))))))))))).)))..)))))).. (-26.40)

2/69438625-69438685(+)
TGGCTCCTCCTGCAGCTGCTCCTTTGCACCCTTGGGCAGAGAAGCTGTGGTTGGAGCCGGC
TGGCTCCTCCTGCAGCTGCTC........................................	3
.......................................AGAAGCTGTGGTTGGAGCCGG.	2
TGGCTCCTCCTGCAGCTGCT.........................................	1
TGGCTCCTCCTGCAGCTGCTCC.......................................	1
........................................GAAGCTGTGGTTGGAGCCGGC	1
.((((((..(..(((((....((((((.((...)))))))).)))))..)..))))))... (-33.90)

20/1756517-1756573(+)
TGCTGGGGACCACAGAGAGCTCCTCTCGGGCCCTGAGCTTCCTGTGTCTCCCCTAGG
..CTGGGGACCACAGAGAGCTCC..................................	15
...................................AGCTTCCTGTGTCTCCCCTAG.	13
TGCTGGGGACCACAGAGAGCT....................................	8
..CTGGGGACCACAGAGAGCT....................................	8
...................................AGCTTCCTGTGTCTCCCCT...	7
.GCTGGGGACCACAGAGAGCT....................................	5
...................................AGCTTCCTGTGTCTCCCCTA..	4
TGCTGGGGACCACAGAGAGC.....................................	2
...................................AGCTTCCTGTGTCTCCCCTAGG	2
..CTGGGGACCACAGAGAG......................................	1
..CTGGGGACCACAGAGAGC.....................................	1
.GCTGGGGACCACAGAGAGCTC...................................	1
..CTGGGGACCACAGAGAGCTC...................................	1
...TGGGGACCACAGAGAGCTC...................................	1
.GCTGGGGACCACAGAGAGCTCC..................................	1
...TGGGGACCACAGAGAGCTCCT.................................	1
...................................AGCTTCCTGTGTCTCCCC....	1
.................................TGAGCTTCCTGTGTCTCCCCT...	1
.................................TGAGCTTCCTGTGTCTCCCCTAG.	1
..(((((((.(((((..(((((((....))....)))))..)))))..))))).)). (-25.60)

20/29479403-29479467(-)
TGTTCCCGGCTGGCCGAGCTAGACTAGACTCGCTTCTTTCTGGCCGGCTTAAGACGGGAACAGTA
........................................TGGCCGGCTTAAGACGGGAACAGT.	23
........................................TGGCCGGCTTAAGACGGGAAC....	3
.GTTCCCGGCTGGCCGAGCTAGA..........................................	2
........................................TGGCCGGCTTAAGACGGGAACAG..	2
........................................TGGCCGGCTTAAGACGGGAA.....	1
........................................TGGCCGGCTTAAGACGGGAACAGTA	1
((((((((.(((((((.((((((..(((......))).)))))))))))..)).))))))))... (-33.00)

20/45467261-45467318(-)
ACAGGGGCAGAGAGGGATCTATCAGGGGAATCCTGATAGCCCCTCCCTGGCCCCACAG
...................................ATAGCCCCTCCCTGGCCCCA...	17
...................................ATAGCCCCTCCCTGGCCCCACA.	16
ACAGGGGCAGAGAGGGATCTAT....................................	2
.CAGGGGCAGAGAGGGATCTAT....................................	1
...................................ATAGCCCCTCCCTGGCCCC....	1
...................................ATAGCCCCTCCCTGGCCCCACAG	1
...(((((((.(((((..((((((((.....)))))))).))))).)).))))).... (-34.20)

20/56995004-56995063(+)
TCTCGGCCTGACCCGGCTGCGGCGTGCACGTGTGGGCGGCTCCGAGGACGGCCTGAGCGC
TCTCGGCCTGACCCGGCTGCGGC.....................................	10
TCTCGGCCTGACCCGGCTGCGGCGT...................................	3
TCTCGGCCTGACCCGGC...........................................	1
TCTCGGCCTGACCCGGCTG.........................................	1
TCTCGGCCTGACCCGGCTGC........................................	1
.....................................GGCTCCGAGGACGGCCTGAGCG.	1
.(((((((.(.(((((..((.((.(((....))).)).)).))).)).))))).)))... (-26.00)

20/57809617-57809691(-)
CGCGGCGAGCAGGAGCCTCGCAGGAGCCTCGAGCAGGAGCGGGAGGCGGCCGCGGGGTCTCCTGCCCGCCGCGGG
.......AGCAGGAGCCTCGCAGGAGCCT..............................................	20
..............................................CGGCCGCGGGGTCTCCTGCC.........	9
.......AGCAGGAGCCTCGCAGGAG.................................................	6
............................TCGAGCAGGAGCGGGAGG.............................	6
.......AGCAGGAGCCTCGCAGGAGC................................................	4
.......AGCAGGAGCCTCGCAGGAGCC...............................................	3
.......AGCAGGAGCCTCGCAGGA..................................................	2
..............................................CGGCCGCGGGGTCTCCTGC..........	2
..............................................CGGCCGCGGGGTCTCCTGCCC........	2
..............................................CGGCCGCGGGGTCTCCTGCCCGC......	2
.............................................GCGGCCGCGGGGTCTCCTGCCCG.......	1
(((((((.(((((((((((((.((.(((((..((....))..)))))..)))))))).))))))).))))))).. (-58.00)

22/3273074-3273129(-)
AAAAATACAAAACTCAATAAGTTATTAGGTAACTTATTGAGTTTTGTATTTTTCTT
.................................TTATTGAGTTTTGTATTTTTCT.	38
.................................TTATTGAGTTTTGTATTTTTCTT	5
..................................TATTGAGTTTTGTATTTTTCT.	3
AAAAATACAAAACTCAATAAGT..................................	2
...................................ATTGAGTTTTGTATTTTTCT.	2
...................................ATTGAGTTTTGTATTTTTCTT	2
...................................ATTGAGTTTTGTATTTT....	1
..................................TATTGAGTTTTGTATTTTTCTT	1
(((((((((((((((((((((((((...)))))))))))))))))))))))))... (-27.30)

22/3273077-3273132(+)
AAAAATACAAAACTCAATAAGTTACCTAATAACTTATTGAGTTTTGTATTTTTCTT
.................................TTATTGAGTTTTGTATTTTTCT.	38
.................................TTATTGAGTTTTGTATTTTTCTT	5
..................................TATTGAGTTTTGTATTTTTCT.	3
AAAAATACAAAACTCAATAAGT..................................	2
...................................ATTGAGTTTTGTATTTTTCT.	2
...................................ATTGAGTTTTGTATTTTTCTT	2
...................................ATTGAGTTTTGTATTTT....	1
..................................TATTGAGTTTTGTATTTTTCTT	1
((((((((((((((((((((((((.....))))))))))))))))))))))))... (-26.60)

24/5063142-5063213(+)
TGGGGCTGCAGTGAACATGACCCAGACAAGTTTGAAAAGCACAGTGCTCTGGGGCTTGTTCTGCTGCTGCTC
......TGCAGTGAACATGACCCAGACA............................................	29
......TGCAGTGAACATGACCCAGA..............................................	20
......TGCAGTGAACATGACCCAGACAA...........................................	6
......TGCAGTGAACATGACCCAGACAAG..........................................	5
......TGCAGTGAACATGACCCAGAC.............................................	4
......TGCAGTGAACATGACCCAGACAAGT.........................................	3
.................................................TGGGGCTTGTTCTGCTGCTGCT.	2
......TGCAGTGAACATGACCCAG...............................................	1
.................................................TGGGGCTTGTTCTGCTGCT....	1
.................................................TGGGGCTTGTTCTGCTGCTG...	1
..............................................CTCTGGGGCTTGTTCTGCTGCTGC..	1
..((((.((((((((((...((((((((.((((....)).))..)).))))))...))))).))))).)))) (-29.90)

24/12967802-12967877(-)
GCTCTTTGTGAGCTAAACCAACAACTTTTGGTTATAGAGAGATTACTGGGTTATTGGTTTGGAACACAGATAGCTC
..............................................TGGGTTATTGGTTTGGAACACA........	7
........TGAGCTAAACCAACAACTTTTG..............................................	2
..............................................TGGGTTATTGGTTTGGAACA..........	1
..............................................TGGGTTATTGGTTTGGAACAC.........	1
(((.((((((..(((((((((.(((((.(((((.......)))))..))))).)))))))))..)))))).))).. (-26.60)

24/22892647-22892711(-)
GGAGTGGCAGTCAGGACCTGGAGCTGATAAGGGTTTTCTCTTCAGTCTTTGGCCTGCCTCTCCTT
........................................TTCAGTCTTTGGCCTGCCTCT....	839
.........................................TCAGTCTTTGGCCTGCCTCT....	450
.........................................TCAGTCTTTGGCCTGCCTCTCC..	238
.........................................TCAGTCTTTGGCCTGCCTCTC...	152
........................................TTCAGTCTTTGGCCTGCCTCTC...	131
........................................TTCAGTCTTTGGCCTGCCTCTCC..	113
.......................................CTTCAGTCTTTGGCCTGCCTCT....	86
........................................TTCAGTCTTTGGCCTGCCT......	55
.........................................TCAGTCTTTGGCCTGCCTCTCCT.	45
.......................................CTTCAGTCTTTGGCCTGCCTCTC...	38
........................................TTCAGTCTTTGGCCTGCCTC.....	25
.......................................CTTCAGTCTTTGGCCTGCCTCTCC..	24
..........................................CAGTCTTTGGCCTGCCTCTCCT.	8
.........................................TCAGTCTTTGGCCTGCCTCTCCTT	8
..AGTGGCAGTCAGGACCTGGAG..........................................	7
..........................................CAGTCTTTGGCCTGCCTCTCC..	7
..AGTGGCAGTCAGGACCTGGA...........................................	6
..AGTGGCAGTCAGGACCTGGAGC.........................................	6
........................................TTCAGTCTTTGGCCTGCCTCTCCT.	6
.........................................TCAGTCTTTGGCCTGCCT......	5
.........................................TCAGTCTTTGGCCTGCCTC.....	5
.......................................CTTCAGTCTTTGGCCTGCCT......	4
.......................................CTTCAGTCTTTGGCCTGCCTC.....	3
..........................................CAGTCTTTGGCCTGCCTCTCCTT	3
........................................TTCAGTCTTTGGCCTGCC.......	2
..........................................CAGTCTTTGGCCTGCCTCT....	2
.......................................CTTCAGTCTTTGGCCTGCCTCTCCT.	2
........................................TTCAGTCTTTGGCCTGCCTCTCCTT	2
.........................................TCAGTCTTTGGCCTGCC.......	1
...........................................AGTCTTTGGCCTGCCTCT....	1
..........................................CAGTCTTTGGCCTGCCTCTC...	1
......................................TCTTCAGTCTTTGGCCTGCCTCTCCT.	1
((((.((((((((((..((((((..((.........)).))))))..))))).))))).)))).. (-27.60)

24/25522856-25522920(-)
CGGCTGGACTGGCGTCCCGAGGTCAGGAAGTCGCAGACCTGCCCCGGGACACCATTCGGGTCGCC
....TGGACTGGCGTCCCGAGGTCA........................................	115
....TGGACTGGCGTCCCGAGGTCAG.......................................	51
....TGGACTGGCGTCCCGAGGTCAGG......................................	49
....TGGACTGGCGTCCCGAGGTC.........................................	32
....TGGACTGGCGTCCCGAGGTCAGGA.....................................	8
.......................................TGCCCCGGGACACCATTCGG......	6
....TGGACTGGCGTCCCGAGGT..........................................	5
.......................................TGCCCCGGGACACCATTCGGGT....	2
.......................................TGCCCCGGGACACCATT.........	1
.......................................TGCCCCGGGACACCATTC........	1
.......................................TGCCCCGGGACACCATTCG.......	1
(((((.((.(((.((((((.((.((((..........)))))).)))))).))).)).))))).. (-34.70)

24/39048198-39048268(+)
TCCCTCTTTTCTCCTCCTCCCAGCCAGGTGGAACTCCTTGCTTATCTGGGATGGGGGGCGGGGAAGGTAGG
........TTCTCCTCCTCCCAGCCAGGT..........................................	32
.......TTTCTCCTCCTCCCAGCCAGGT..........................................	20
.......TTTCTCCTCCTCCCAGCCAGG...........................................	7
........TTCTCCTCCTCCCAGCCAGG...........................................	4
......TTTTCTCCTCCTCCCAGCCAGG...........................................	3
........TTCTCCTCCTCCCAGCCAGGTG.........................................	3
......TTTTCTCCTCCTCCCAGC...............................................	1
............................................TCTGGGATGGGGGGCGGGGAAGG....	1
..(((.((((((((.(((((((.((((((((..........))))))))..))))))).)))))))).))) (-35.20)

24/46482522-46482587(+)
TGGCACCCGTAGCTGGGAGGTAGGATGGTCCTTGGGCATAGCCTTCCTTCCGGCCACTGGGCCCTG
...........................................TTCCTTCCGGCCACTGGGCCCT.	3
TGGCACCCGTAGCTGGGAGGTAG...........................................	2
..GCACCCGTAGCTGGGAGGTAGGA.........................................	2
...CACCCGTAGCTGGGAGGTAG...........................................	1
..GCACCCGTAGCTGGGAGGTAGG..........................................	1
...CACCCGTAGCTGGGAGGTAGG..........................................	1
...CACCCGTAGCTGGGAGGTAGGA.........................................	1
....ACCCGTAGCTGGGAGGTAGGAT........................................	1
..........................................CTTCCTTCCGGCCACTGGGC....	1
...........................................TTCCTTCCGGCCACTGGGC....	1
..........................................CTTCCTTCCGGCCACTGGGCCC..	1
...........................................TTCCTTCCGGCCACTGGGCCC..	1
.(((.((.((.(((((((((.(((...(((....)))....))).))))))))).)).)))))... (-34.50)

25/7638700-7638766(+)
TAGGTCCACTTACACGTGGCTTTTTTACTGTACTGTATTTATTGAAAAAGCCACGTGTAAGTGGACC
.......ACTTACACGTGGCTTTTTTACT......................................	7
..........................................TGAAAAAGCCACGTGTAAGT.....	6
.......ACTTACACGTGGCTTTTTTAC.......................................	2
..........................................TGAAAAAGCCACGTGTA........	1
..........................................TGAAAAAGCCACGTGTAAGTG....	1
...........................................GAAAAAGCCACGTGTAAGTGGA..	1
..(((((((((((((((((((((((((.((.........)).))))))))))))))))))))))))) (-41.90)

26/37475852-37475909(-)
TGGGAGAGAGCCCGAGCGCAGCAGCTGTGAGTCTCTGCGGTCTGTCCCTTCCCCGGCG
TGGGAGAGAGCCCGAGCGCAGC....................................	15
TGGGAGAGAGCCCGAGCGCAG.....................................	12
TGGGAGAGAGCCCGAGCGCA......................................	8
...................................TGCGGTCTGTCCCTTCCCCGG..	4
TGGGAGAGAGCCCGAGCGC.......................................	3
...................................TGCGGTCTGTCCCTTCCCCG...	3
...................................TGCGGTCTGTCCCTTCCCCGGC.	2
TGGGAGAGAGCCCGAGCGCAGCA...................................	1
...................................TGCGGTCTGTCCCTTCC......	1
.(((..((.(.(.((.(((((..((.....))..))))).)).).).))..))).... (-20.80)

27/4015234-4015301(-)
CCACGAGGGAGGCGGCGGACTGCGTGTCCGGGGGTCCTTAGAGGTGGTCCTCTGTTTCCCTCGTGCTC
.............................................GGTCCTCTGTTTCCCTCGTGCT.	2
...............................................TCCTCTGTTTCCCTCGTGCT.	2
CCACGAGGGAGGCGGCGGACTGC.............................................	1
...............................................TCCTCTGTTTCCCTCGTGCTC	1
.((((((((((((((.((((..(...((..((....))..)).)..)))).))))))))))))))... (-39.60)

27/7687440-7687513(+)
AGGCGTCAGGGCAGCGGCGGCCGTGCAGGTGCTGCAGGTGCGCGCGTACCTGTCCGCCCGGCGCTGCTCCGCGC
..............................................TACCTGTCCGCCCGGCGCTGC.......	6
..............................................TACCTGTCCGCCCGGCGCTGCT......	5
...........CAGCGGCGGCCGTGCAGGTGCT.........................................	1
..............................................TACCTGTCCGCCCGGCGCTG........	1
..((((..((((((((.(((.((..((((((((((......))).)))))))..)).))).)))))))).)))) (-46.40)

27/34484954-34485016(-)
CCTTCTCGCTGATCTCAGGCCTGTTCCCTGTTTCTCATAGCCCTGAGAACTGCAAGTTGGCTC
........................................CCCTGAGAACTGCAAGTTGGCT.	13
CCTTCTCGCTGATCTCAGGCCT.........................................	3
........................................CCCTGAGAACTGCAAGTTGGC..	3
CCTTCTCGCTGATCTCAGG............................................	1
CCTTCTCGCTGATCTCAGGC...........................................	1
CCTTCTCGCTGATCTCAGGCC..........................................	1
((..((.((.(.(((((((.((((............)))).))))))).).)).))..))... (-17.90)

28/14231912-14231979(-)
GGGGGTGGGGCTGGAGCAGCCAGGGAGGCAAAGCAAAGACCTTTTGGCTGGACCTGCCCCAGCTTCAG
.........................................TTTTGGCTGGACCTGCCCCAGCT....	37
..........................................TTTGGCTGGACCTGCCCCAGCT....	31
.........................................TTTTGGCTGGACCTGCCCCA.......	20
..........................................TTTGGCTGGACCTGCCCCA.......	12
.........................................TTTTGGCTGGACCTGCCCC........	5
.........................................TTTTGGCTGGACCTGCCCCAGCTT...	5
.........................................TTTTGGCTGGACCTGCCCCAG......	4
.........................................TTTTGGCTGGACCTGCCCCAGC.....	3
.........................................TTTTGGCTGGACCTGCC..........	2
..........................................TTTGGCTGGACCTGCCCC........	2
..........................................TTTGGCTGGACCTGCCCCAGC.....	2
..........................................TTTGGCTGGACCTGCCCCAGCTT...	2
....GTGGGGCTGGAGCAGCCAGGGA..........................................	1
....GTGGGGCTGGAGCAGCCAGG............................................	1
....GTGGGGCTGGAGCAGCCAGGG...........................................	1
....GTGGGGCTGGAGCAGCCAG.............................................	1
..........................................TTTGGCTGGACCTGCC..........	1
.........................................TTTTGGCTGGACCTGCCC.........	1
((((.((((((.((..((((((((.((((........).)))))))))))..)).)))))).)))).. (-36.50)

28/21274742-21274813(-)
TGCCGGGAAACTACAGGACCGAAGCATCATGTCCTCATTCTGCAACATGCCTCCTGGGTTTTCTTTGGCAGG
.................................................CCTCCTGGGTTTTCTTTGGCA..	13
.................................................CCTCCTGGGTTTTCTTTGGC...	5
.................................................CCTCCTGGGTTTTCTTTGGCAG.	3
TGCCGGGAAACTACAGGACCGA..................................................	2
.................................................CCTCCTGGGTTTTCTTTGGCAGG	1
((((((((((((.(((((..(..(((..(((....)))..)))..).....)))))))))))))..)))).. (-21.60)

28/40247886-40247962(-)
GTTCCCAGAGCTGTCGGGTTGCACTCGGCGTGGGCTTTCTCGTGCTCGCTCGTGTCACCCGTCACTTCACGGAGCTT
.......GAGCTGTCGGGTTGCACTCGGCG...............................................	11
................................................CTCGTGTCACCCGTCACTTCAC.......	2
........AGCTGTCGGGTTGCACTCGG.................................................	1
.......GAGCTGTCGGGTTGCACTCGGC................................................	1
........AGCTGTCGGGTTGCACTCGGC................................................	1
................................................CTCGTGTCACCCGTCACTTCA........	1
(((((..(((.((.(((((.((((..((((.(.((......)).).)))).)))).))))).)).)))..))))).. (-33.30)

3/15387052-15387126(+)
AGAATTTAAGGAGTCAGTCACTCTCAGGGTTTTGTAGCATTTGTAGGACCCTGAGAGTGAGTACCTCCTGAAATT
.................................................CCTGAGAGTGAGTACCTCCTGA....	121
.................................................CCTGAGAGTGAGTACCTCCTGAA...	29
........AGGAGTCAGTCACTCTCAGGGT.............................................	10
.................................................CCTGAGAGTGAGTACCTCCTGAAA..	9
..................................................CTGAGAGTGAGTACCTCCTGA....	3
..................................................CTGAGAGTGAGTACCTCCTGAAA..	3
........AGGAGTCAGTCACTCTCAGGGTT............................................	2
..................................................CTGAGAGTGAGTACCTCCTGAA...	2
......TAAGGAGTCAGTCACTCTCAGG...............................................	1
........AGGAGTCAGTCACTCTCAGGGTTT...........................................	1
.................................................CCTGAGAGTGAGTACCTCC.......	1
..(((((.(((((..(.((((((((((((((((((((...)))))))))))))))))))).)..))))).))))) (-37.60)

3/35437734-35437810(+)
GGTTAGGATTCAGAGCCCTCCTACAATGTGAGAAAACCTGATTACCACTCATTTGTAGGGCAGCTCTGCGGCCCTGA
........TTCAGAGCCCTCCTACAATGTG...............................................	160
........TTCAGAGCCCTCCTACAATGT................................................	95
........TTCAGAGCCCTCCTACAATGTGA..............................................	90
........TTCAGAGCCCTCCTACAATG.................................................	16
..................................................ATTTGTAGGGCAGCTCTGCGG......	4
........TTCAGAGCCCTCCTACA....................................................	3
........TTCAGAGCCCTCCTACAATGTGAG.............................................	3
.........TCAGAGCCCTCCTACAATGTGA..............................................	2
..................................................ATTTGTAGGGCAGCTCTGCGGC.....	2
........TTCAGAGCCCTCCTACAAT..................................................	1
.........TCAGAGCCCTCCTACAATGT................................................	1
.........TCAGAGCCCTCCTACAATGTGAG.............................................	1
..................................................ATTTGTAGGGCAGCTCTGCGGCC....	1
..(((((.(.((((((..((((((((.(((((...............)))))))))))))..)))))).)..))))) (-27.76)

3/71615149-71615222(+)
GGGATATGATCTTGTTAGTATTGTGTACTTTTATAAAATTTCATATAAGTACAGAACACTAGCAAGATTACATC
.............................................TAAGTACAGAACACTAGCAAGA.......	168
.............................................TAAGTACAGAACACTAGCAAG........	18
........ATCTTGTTAGTATTGTGTACTT............................................	6
.............................................TAAGTACAGAACACTAGCA..........	6
.........TCTTGTTAGTATTGTGTACTT............................................	3
.............................................TAAGTACAGAACACTAGCAA.........	2
........ATCTTGTTAGTATTGTGTACTTT...........................................	1
.........TCTTGTTAGTATTGTGTACTTT...........................................	1
..............................................AAGTACAGAACACTAGCAAGA.......	1
.............................................TAAGTACAGAACACTAGCAAGAT......	1
.............................................TAAGTACAGAACACTAGCAAGATT.....	1
..(((.(((((((((((((.((.(((((((.(((........))).))))))).)).))))))))))))).))) (-27.40)

3/84489968-84490044(-)
TGATTAAAATACTCCCACAGCCCTCTGCTGTCCCCAGCGTCTAGCCAGTGGAGGCTCATGGAAGTATTTTAATCGGG
.......AATACTCCCACAGCCCTCTGCT................................................	19
................................................TGGAGGCTCATGGAAGTATTTT.......	3
........ATACTCCCACAGCCCTCTGCT................................................	2
........ATACTCCCACAGCCCTCTGCTG...............................................	1
................................................TGGAGGCTCATGGAAGTATTT........	1
.((((((((((((.(((.((((.((..(((......((.....)))))..))))))..))).))))))))))))... (-31.10)

3/89188779-89188838(-)
ATCGGGATGCTGTTTAGATTGTGCAAGATCTTCTCACATCTTGACAGGCATCCTGCTAGT
....................................CATCTTGACAGGCATCCTGCT...	19
ATCGGGATGCTGTTTAGATTGT......................................	13
....................................CATCTTGACAGGCATCCTGCTA..	9
....................................CATCTTGACAGGCATCCTGCTAG.	7
ATCGGGATGCTGTTTAGATTGTG.....................................	4
ATCGGGATGCTGTTTAGATT........................................	3
....................................CATCTTGACAGGCATCCTGCTAGT	2
....................................CATCTTGACAGGCATCCTGC....	1
..((((((((((((.((((.(((..((.....))))))))).)))).))))))))..... (-22.00)

3/91623821-91623880(+)
TGCTGTCGGGAGACGCCTAGCAGAGCCTCACCTCCCCGCTTGTTGGGTGTCCTCCTGCAG
.......................................TTGTTGGGTGTCCTCCTGCAG	6
.......................................TTGTTGGGTGTCCTCCTGCA.	4
.......................................TTGTTGGGTGTCCTCCTGC..	2
......................................CTTGTTGGGTGTCCTCCTGCA.	2
......................................CTTGTTGGGTGTCCTCCTGCAG	2
TGCTGTCGGGAGACGCCTAGC.......................................	1
.......................................TTGTTGGGTGTCCTCCTG...	1
......................................CTTGTTGGGTGTCCTCCTGC..	1
..(((.((((((((((((((((.(((...........))))))))))))).))))))))) (-28.50)

3/91819518-91819578(-)
GCAAGTCCAGGCCACCTCTGGCATGGATCTCAATATTTGCCTGTGTGCTTGGACTGGTCTC
.......................................CCTGTGTGCTTGGACTGGTCT.	138
.......................................CCTGTGTGCTTGGACTGGTC..	13
.......................................CCTGTGTGCTTGGACTGGT...	6
GCAAGTCCAGGCCACCTCTGG........................................	1
.......................................CCTGTGTGCTTGGACT......	1
.......................................CCTGTGTGCTTGGACTG.....	1
........................................CTGTGTGCTTGGACTGGTCT.	1
.......................................CCTGTGTGCTTGGACTGGTCTC	1
((.((((((((((((....((((..............)))).))).))))))))).))... (-23.44)

30/10421046-10421110(-)
TTAAGGCACCTGAGTCAGACCGGTGGTTTCTGACTGTATACCATCTGACTAGTGGAGCCTTTTCT
.........................................CATCTGACTAGTGGAGCCTTTTCT	6
TTAAGGCACCTGAGTCAGACCGGT.........................................	5
.........................................CATCTGACTAGTGGAGCCTTTTC.	4
..........................................ATCTGACTAGTGGAGCCTTTTCT	4
.TAAGGCACCTGAGTCAGACCGGT.........................................	2
TTAAGGCACCTGAGTCAGACC............................................	1
TTAAGGCACCTGAGTCAGACCG...........................................	1
TTAAGGCACCTGAGTCAGACCGG..........................................	1
.TAAGGCACCTGAGTCAGACCGG..........................................	1
........................................CCATCTGACTAGTGGAGCCTTTT..	1
..(((((.((..(((((((..((((....(.....)..)))).)))))))...)).))))).... (-23.00)

30/23619736-23619806(-)
ACTAAGCTACCCGGATGCCCCTAAAAGTATTTTTAAAACCTTTTTTCAGGGGTGCCCGGGTGGCTCAGTTC
...AAGCTACCCGGATGCCCCT.................................................	1588
...AAGCTACCCGGATGCCCCTA................................................	567
...AAGCTACCCGGATGCCCCTAA...............................................	92
...AAGCTACCCGGATGCCCCTAAA..............................................	45
...AAGCTACCCGGATGCCCC..................................................	24
..TAAGCTACCCGGATGCCCCT.................................................	9
...AAGCTACCCGGATGCC....................................................	4
....AGCTACCCGGATGCCCCT.................................................	3
..TAAGCTACCCGGATGCCCCTA................................................	3
.............................................TCAGGGGTGCCCGGGTGGCTCA....	3
.............................................TCAGGGGTGCCCGGGTGGCT......	2
...AAGCTACCCGGATGCCC...................................................	1
.......TACCCGGATGCCCCTA................................................	1
....AGCTACCCGGATGCCCCTAAA..............................................	1
...AAGCTACCCGGATGCCCCTAAAAGT...........................................	1
(((.((((((((((..(((((((((((..............))))).))))))..)))))))))).))).. (-34.54)

31/33913940-33913998(+)
TGCTGCACGGTGTTGCACGGTGCTGCACAGTGTTGCACGGTGCTGCGCGGTGCTGCCCT
TGCTGCACGGTGTTGCACGGTG.....................................	3
TGCTGCACGGTGTTGCACGGTGC....................................	1
....................................ACGGTGCTGCGCGGTGCTGC...	1
.....................................CGGTGCTGCGCGGTGCTGCCCT	1
.((.((((.((((.((((.((((.((.....)).)))).)))).)))).)))).))... (-32.60)

32/1515732-1515788(+)
AAGTCGGAGACCCTGGAAGCTCCGAAGCCCCGGGCACGCCAGGCGGTGCTCCGACTC
AAGTCGGAGACCCTGGAAGCT....................................	4
..................................CACGCCAGGCGGTGCTCCGACT.	4
AAGTCGGAGACCCTGGAAGC.....................................	1
AAGTCGGAGACCCTGGAAGCTC...................................	1
..................................CACGCCAGGCGGTGCTCCGA...	1
.((((((((.((((((..((.(((......)))))...))))).)...)))))))). (-30.10)

32/22278067-22278124(-)
CTTGATAGGTGAGATGAAATTGTGATTAATAATAATTTCATCTATCTTATCAAACTAG
...................................TTTCATCTATCTTATCAAACT..	5
CTTGATAGGTGAGATGAAATTG....................................	2
CTTGATAGGTGAGATGAAATT.....................................	1
.TTGATAGGTGAGATGAAATTGT...................................	1
.TTGATAGGTGAGATGAAATTGTGA.................................	1
..................................ATTTCATCTATCTTATCAAACT..	1
....................................TTCATCTATCTTATCAAACT..	1
...................................TTTCATCTATCTTATCAAACTA.	1
...................................TTTCATCTATCTTATCAAACTAG	1
.((((((((..((((((((((((........))))))))))))..))))))))..... (-21.10)

33/28347611-28347671(-)
CTCGGGGGTCACTGACCATCAGACGTGAGCCCGTAGGTCTTGGTCTGGGACCTCGCAGACC
......................................CTTGGTCTGGGACCTCGCAGA..	55
CTCGGGGGTCACTGACCATC.........................................	27
CTCGGGGGTCACTGACCATCA........................................	27
......................................CTTGGTCTGGGACCTCGCAGACC	16
CTCGGGGGTCACTGACCATCAGAC.....................................	15
......................................CTTGGTCTGGGACCTCGCAGAC.	10
CTCGGGGGTCACTGACCAT..........................................	9
......................................CTTGGTCTGGGACCTCGCAG...	8
CTCGGGGGTCACTGACC............................................	3
CTCGGGGGTCACTGACCATCAGA......................................	3
......................................CTTGGTCTGGGACCTCGCA....	2
CTCGGGGGTCACTGACCA...........................................	1
.TCGGGGGTCACTGACCATC.........................................	1
CTCGGGGGTCACTGACCATCAG.......................................	1
.TCGGGGGTCACTGACCATCAGACGTG..................................	1
......................................CTTGGTCTGGGACCTCGC.....	1
.....................................TCTTGGTCTGGGACCTCGCAG...	1
.....................................TCTTGGTCTGGGACCTCGCAGA..	1
....((((((...(((((..((((.((......)).)))))))))...))))))....... (-22.80)

36/14003329-14003410(-)
TAAACTGCTGTGCCACCCGGGCTGCCCACTGACTTAAGTTTAAAATTGTCATTGTGGCACCTGGATGGCTCAGTGGTTGAGC
...................................................TTGTGGCACCTGGATGGCTCAGT........	38
...................................................TTGTGGCACCTGGATGGCTCAG.........	5
...................................................TTGTGGCACCTGGATGGCTC...........	3
...................................................TTGTGGCACCTGGATGGCTCA..........	2
..........TGCCACCCGGGCTGCCCACTGA..................................................	1
..........TGCCACCCGGGCTGCCCACTGAC.................................................	1
.........GTGCCACCCGGGCTGCCCACTGACTT...............................................	1
..................................................ATTGTGGCACCTGGATGGCTCA..........	1
........................................................GCACCTGGATGGCTCA..........	1
..........................................................ACCTGGATGGCTCAGT........	1
..(((..(((.((((.(((((.((((((.((((..............)))).)).))))))))).)))).)))..))).... (-39.24)

4/35856577-35856639(+)
GGCTAGAGGGCAGGGCAGAGACAGGACTGCTTTCTGGTGCCAACCTCTGCCCTGTGCCTACAG
.........................................AACCTCTGCCCTGTGCCTACA.	9
.........................................AACCTCTGCCCTGTGCCT....	2
...TAGAGGGCAGGGCAGAGACAG.......................................	1
...TAGAGGGCAGGGCAGAGACAGG......................................	1
.......................................CCAACCTCTGCCCTGTGCCTACA.	1
...(((.(.(((((((((((...(((((.......))).))...))))))))))).))))... (-28.40)

4/39521096-39521169(-)
CCAGTGAGTGAGCCGGACCCAGCAAGGTCAGTGACTTGTGAGTGGCTCCTGGGTCTGCTGCTTCCTCAGTGGAA
..............................................TCCTGGGTCTGCTGCTTCCTCAGT....	20
.............................................CTCCTGGGTCTGCTGCTTCCT........	16
..............................................TCCTGGGTCTGCTGCTTCCT........	13
..............................................TCCTGGGTCTGCTGCTTCCTC.......	13
..............................................TCCTGGGTCTGCTGCTTCCTCA......	12
.............................................CTCCTGGGTCTGCTGCTTCCTCAGT....	10
..............................................TCCTGGGTCTGCTGCTTCC.........	7
.............................................CTCCTGGGTCTGCTGCTTCC.........	6
.............................................CTCCTGGGTCTGCTGCTTCCTC.......	4
.............................................CTCCTGGGTCTGCTGCTTCCTCA......	4
....TGAGTGAGCCGGACCCAGCAAG................................................	1
..............................................TCCTGGGTCTGCTGCT............	1
.............................................CTCCTGGGTCTGCTGCTT...........	1
..............................................TCCTGGGTCTGCTGCTT...........	1
.............................................CTCCTGGGTCTGCTGCTTCCTCAG.....	1
..............................................TCCTGGGTCTGCTGCTTCCTCAG.....	1
(((.((((..((((((((((((...(((((.(.(....).).))))).)))))))))..)))..)))).))).. (-37.50)

5/56526222-56526290(+)
AGGGGGCCTGGGAGCCAAGTGGGGGCTGGAACAGACCCTGTGAGCCTCACTGTTCCCAGGCCCCCTAGA
..............................................TCACTGTTCCCAGGCCCCCTAGA	4
..............................................TCACTGTTCCCAGGCCCCCTAG.	3
AGGGGGCCTGGGAGCCAAGTGGGG.............................................	1
..............................................TCACTGTTCCCAGGCCCCCT...	1
(((((((((((((((..(((((((.((...((((...)))).))))))))))))))))))))))))... (-47.90)

6/12878996-12879065(-)
CCCAGCTCACCTGGCATCTTGCTGTCGTCCTTCTCTTCAGATGGCAGCATGATGCCAGGGCAGCTGGGTA
.......CACCTGGCATCTTGCTGTCGTC.........................................	6
......TCACCTGGCATCTTGCTGTCGTC.........................................	4
.........................................TGGCAGCATGATGCCAGGGCAG.......	3
......TCACCTGGCATCTTGCTGTCGT..........................................	2
........ACCTGGCATCTTGCTGTCGTCC........................................	1
.........................................TGGCAGCATGATGCCAGGGCA........	1
............................................CAGCATGATGCCAGGGCAG.......	1
(((((((..(((((((((.((((((((((..........)))))))))).)))))))))..))))))).. (-47.90)

6/39910577-39910636(-)
CCCCCACCCCAGGTCTAGCTCTGTGTTCATGGAGCGCGAGCTGACCTTGGACGGGGCCGT
CCCCCACCCCAGGTCTAGCT........................................	53
CCCCCACCCCAGGTCTAGCTCT......................................	53
CCCCCACCCCAGGTCTAGCTC.......................................	12
CCCCCACCCCAGGTCTAGC.........................................	3
......................................AGCTGACCTTGGACGGGGCCGT	2
.......................................GCTGACCTTGGACGGGGCCGT	2
......................................AGCTGACCTTGGACGGGGCC..	1
.((((..((.(((((.(((((.((((((...)))))))))))))))).))..)))).... (-32.30)

8/42665000-42665064(-)
CCAGGAGGGCTATCTGAGCAGCTCCAGCAGCAGCCACAGTGGCTCAGATTCCCCCACCTTGGACA
CCAGGAGGGCTATCTGAGCAGCT..........................................	12
.......................................TGGCTCAGATTCCCCCACCTTG....	7
CCAGGAGGGCTATCTGAGCAG............................................	3
CCAGGAGGGCTATCTGAGCA.............................................	2
CCAGGAGGGCTATCTGAGCAGC...........................................	1
CCAGGAGGGCTATCTGAGCAGCTC.........................................	1
.......................................TGGCTCAGATTCCCCCACCTT.....	1
(((((.(((..((((((((.(((...((....))...))).))))))))..)))...)))))... (-27.80)

9/9465133-9465207(+)
GGTCAATACATCAAGGGACACAGGTAACTTTACCTCATAATTATGTAAAATTACCTGTGTCCCTTGATGTATTGA
..............................................AAAATTACCTGTGTCCCTTGAT.......	273
..............................................AAAATTACCTGTGTCCCTTGA........	260
..............................................AAAATTACCTGTGTCCCTTG.........	33
...............................................AAATTACCTGTGTCCCTTGAT.......	12
...............................................AAATTACCTGTGTCCCTTGATG......	12
...............................................AAATTACCTGTGTCCCTTGA........	9
..........TCAAGGGACACAGGTAACTTT............................................	4
...........CAAGGGACACAGGTAACTTTAC..........................................	4
..............................................AAAATTACCTGTGTCCCT...........	3
..............................................AAAATTACCTGTGTCCCTT..........	3
..............................................AAAATTACCTGTGTCCCTTGATG......	3
..........TCAAGGGACACAGGTAACT..............................................	2
...........CAAGGGACACAGGTAACTTT............................................	2
.............................................TAAAATTACCTGTGTCCCTTGA........	2
.................................................ATTACCTGTGTCCCTTGATG......	2
................................................AATTACCTGTGTCCCTTGA........	1
....................................................ACCTGTGTCCCTTGAT.......	1
..............................................AAAATTACCTGTGTCCCTTGATGT.....	1
..(((((((((((((((((((((((((.(((((...........))))).))))))))))))))))))))))))) (-45.60)

9/22412451-22412517(-)
TTTGGGGGTCAGAATAAGGGCTCTTAACCTTGGAGAGAATAAGAAGCCCTTTATCTGTCCTCCAGGA
TTTGGGGGTCAGAATAAGGGCT.............................................	40
.TTGGGGGTCAGAATAAGGGCT.............................................	21
TTTGGGGGTCAGAATAAGGGC..............................................	13
..TGGGGGTCAGAATAAGGGCTCT...........................................	8
.TTGGGGGTCAGAATAAGGGCTCT...........................................	7
.TTGGGGGTCAGAATAAGGGCTC............................................	6
.TTGGGGGTCAGAATAAGGGC..............................................	4
..TGGGGGTCAGAATAAGGGCT.............................................	4
..TGGGGGTCAGAATAAGGGCTC............................................	3
TTTGGGGGTCAGAATAAGGGCTC............................................	2
.........................................AGAAGCCCTTTATCTGTCCTCCA...	2
TTTGGGGGTCAGAATA...................................................	1
TTTGGGGGTCAGAATAAG.................................................	1
.TTGGGGGTCAGAATAAGGG...............................................	1
.........................................AGAAGCCCTTTATCTGTCCTC.....	1
............................................AGCCCTTTATCTGTCCTCC....	1
...........................................AAGCCCTTTATCTGTCCTCCA...	1
............................................AGCCCTTTATCTGTCCTCCA...	1
............................................AGCCCTTTATCTGTCCTCCAG..	1
((((((((.((((..(((((((((((..(((...)))..)))).)))))))..)))).)))))))). (-31.50)

9/23698122-23698183(-)
ATGGGGGACTGGAGATCAGAGCTCATGGGGTGTTGACACTGACCTGGTTTCCTCCCTCACCC
ATGGGGGACTGGAGATCAGAGCT.......................................	93
ATGGGGGACTGGAGATCAGAGC........................................	59
.TGGGGGACTGGAGATCAGAGCT.......................................	21
ATGGGGGACTGGAGATCAGA..........................................	19
ATGGGGGACTGGAGATCAGAGCTCA.....................................	17
.TGGGGGACTGGAGATCAGAGCTCA.....................................	16
ATGGGGGACTGGAGATCAGAGCTC......................................	15
.TGGGGGACTGGAGATCAGAGCTC......................................	15
ATGGGGGACTGGAGATCAGAG.........................................	8
.TGGGGGACTGGAGATCAGAGC........................................	7
.........................................ACCTGGTTTCCTCCCTCACCC	4
ATGGGGGACTGGAGATCAGAGCTCAT....................................	3
.........................................ACCTGGTTTCCTCCCTCACC.	3
ATGGGGGACTGGAGATCAG...........................................	2
.TGGGGGACTGGAGATCAGAGCTCAT....................................	2
ATGGGGGACTGGAGAT..............................................	1
ATGGGGGACTGGAGATC.............................................	1
.TGGGGGACTGGAGATC.............................................	1
ATGGGGGACTGGAGATCA............................................	1
.(((((((..(((((((((.(.(((....(((....)))))))))))))))))))))))... (-25.30)

9/60446487-60446563(+)
CCCTGCATCCCCTGGCCTCTTGAGAAGCTGGAGGAACAATTGGTAATCAGCTTCTGAGAGAGTCTGGGGAATGAATG
................................................AGCTTCTGAGAGAGTCTGGGGA.......	6
..........CCTGGCCTCTTGAGAAGCTGGA.............................................	3
................................................AGCTTCTGAGAGAGTCTGGGG........	2
................................................AGCTTCTGAGAGAGTCTGGGGAA......	2
..........CCTGGCCTCTTGAGAAGCTG...............................................	1
...............................................CAGCTTCTGAGAGAGTCTGG..........	1
................................................AGCTTCTGAGAGAGTCTGGG.........	1
................................................AGCTTCTGAGAGAGTCTGGGGAAT.....	1
.....(((((((.((((((((.(((((((((.....(....)....)))))))))))))).))).)))).))).... (-31.50)

9/60777545-60777611(-)
AGCTTAGCCCAGTTGGTGTGACATCTTTGTATCTGAAAGATGATGCCACATCTGGGCTCTGAGCTTT
........................................TGATGCCACATCTGGGCTCTGAG....	84
........................................TGATGCCACATCTGGGCTCTGAGC...	50
........................................TGATGCCACATCTGGGCTCTGA.....	42
........................................TGATGCCACATCTGGGCTCTGAGCT..	11
.........................................GATGCCACATCTGGGCTCTGAG....	10
...........................................TGCCACATCTGGGCTCTGAG....	10
...........................................TGCCACATCTGGGCTCTGAGC...	10
.......................................ATGATGCCACATCTGGGCTCTGAGC...	7
..........................................ATGCCACATCTGGGCTCTGAGC...	7
.GCTTAGCCCAGTTGGTGTGACATCT.........................................	6
...TTAGCCCAGTTGGTGTGACATCT.........................................	6
........................................TGATGCCACATCTGGGCTCTG......	6
.GCTTAGCCCAGTTGGTGTGACAT...........................................	5
.......................................ATGATGCCACATCTGGGCTCTGA.....	5
.........................................GATGCCACATCTGGGCTCTGA.....	5
...........................................TGCCACATCTGGGCTCTGAGCT..	5
.GCTTAGCCCAGTTGGTGTGACA............................................	3
.........................................GATGCCACATCTGGGCTCTGAGC...	3
.GCTTAGCCCAGTTGGTGTGAC.............................................	2
..........................................ATGCCACATCTGGGCTCTGAG....	2
..........................................ATGCCACATCTGGGCTCTGA.....	1
...........................................TGCCACATCTGGGCTCTGA.....	1
.......................................ATGATGCCACATCTGGGCTCTGAG....	1
.........................................GATGCCACATCTGGGCTCTGAGCT..	1
..........................................ATGCCACATCTGGGCTCTGAGCT..	1
........................................TGATGCCACATCTGGGCTCTGAGCTT.	1
...........................................TGCCACATCTGGGCTCTGAGCTT.	1
.........................................GATGCCACATCTGGGCTCTGAGCTTT	1
((((((((((((.((((((..(((((((.......)))))))))))))...)))))))..))))).. (-28.30)

JH373668.1/13007-13064(+)
TATCCAGAAAGGCGCTCGTTATGGATTCTAAGTGTAACGAGTACCTTTCTGGATTGAG
TATCCAGAAAGGCGCTCGTTAT....................................	713
...................................AACGAGTACCTTTCTGGATTGA.	610
...................................AACGAGTACCTTTCTGGATTG..	167
TATCCAGAAAGGCGCTCGTT......................................	124
TATCCAGAAAGGCGCTCGTTA.....................................	70
...................................AACGAGTACCTTTCTGGATT...	67
...................................AACGAGTACCTTTCTGGAT....	19
..................................TAACGAGTACCTTTCTGGATTG..	16
..................................TAACGAGTACCTTTCTGGATTGA.	14
..................................TAACGAGTACCTTTCTGGAT....	10
..................................TAACGAGTACCTTTCTGGATT...	7
TATCCAGAAAGGCGCTCGT.......................................	4
TATCCAGAAAGGCGCTCGTTATG...................................	4
...................................AACGAGTACCTTTCTGGA.....	4
TATCCAGAAAGGCGCTC.........................................	2
.ATCCAGAAAGGCGCTCGTTAT....................................	2
..................................TAACGAGTACCTTTCTGG......	2
TATCCAGAAAGGCGCT..........................................	1
....................................ACGAGTACCTTTCTGGA.....	1
....................................ACGAGTACCTTTCTGGATTGA.	1
.....................................CGAGTACCTTTCTGGATTGA.	1
...................................AACGAGTACCTTTCTGGATTGAG	1
.(((((((((((..((((((((...........))))))))..))))))))))).... (-29.10)

X/15639699-15639775(-)
CATGTGGAGGTGCGTGGAGAGTGGTGCCTGGAGAGGGTCTGGAAGCTCCACGCCCTTTCCCCGTGCCTTGACCTGTG
................................................CACGCCCTTTCCCCGTGCCTTG.......	650
................................................CACGCCCTTTCCCCGTGCCTTGA......	535
................................................CACGCCCTTTCCCCGTGCCT.........	526
................................................CACGCCCTTTCCCCGTGCCTT........	445
................................................CACGCCCTTTCCCCGTGCC..........	41
.................................................ACGCCCTTTCCCCGTGCCTTG.......	23
................................GAGGGTCTGGAAGCTC.............................	20
.................................................ACGCCCTTTCCCCGTGCCT.........	9
.................................................ACGCCCTTTCCCCGTGCCTT........	6
.................................................ACGCCCTTTCCCCGTGCCTTGA......	6
.......AGGTGCGTGGAGAGTGGTGCCTGGA.............................................	4
................................................CACGCCCTTTCCCCGT.............	3
................................................CACGCCCTTTCCCCGTGC...........	2
...............................................CCACGCCCTTTCCCCGTGCCTTGA......	2
..........TGCGTGGAGAGTGGTGCCTGGA.............................................	1
..........TGCGTGGAGAGTGGTGCCTGGAG............................................	1
.................................................ACGCCCTTTCCCCGTGCC..........	1
..............................................TCCACGCCCTTTCCCCGTGCCT.........	1
...............................................CCACGCCCTTTCCCCGTGCCTTG.......	1
......................................................CTTTCCCCGTGCCTTG.......	1
................................................CACGCCCTTTCCCCGTGCCTTGAC.....	1
................................................CACGCCCTTTCCCCGTGCCTTGACC....	1
((.((.((((..((.((((((.((((..(((((............))))))))))))))).))..)))).)).)).. (-35.30)

X/32945413-32945490(-)
AGCCTTCTGTTCCAAGCAGCTGTCTGCTTCCAGAGTCCTACAGCCCCGAACCAGCAGAGGCTTGGAGCAGGAGGCTGT
.................................................ACCAGCAGAGGCTTGGAGCAGG.......	620
.................................................ACCAGCAGAGGCTTGGAGCAGGA......	490
.................................................ACCAGCAGAGGCTTGGAGCAG........	453
.................................................ACCAGCAGAGGCTTGGAGC..........	286
.................................................ACCAGCAGAGGCTTGGAGCA.........	109
.......TGTTCCAAGCAGCTGTCTGCTT.................................................	10
.................................................ACCAGCAGAGGCTTGGAGCAGGAG.....	9
.................................................ACCAGCAGAGGCTTGGAG...........	5
.......TGTTCCAAGCAGCTGTCTGCT..................................................	2
.......TGTTCCAAGCAGCTGTCTGCTTC................................................	2
.................................................ACCAGCAGAGGCTTGGAGCAGGAGG....	2
.................................................ACCAGCAGAGGCTTGGA............	1
..................................................CCAGCAGAGGCTTGGAGC..........	1
.....................................................GCAGAGGCTTGGAGCA.........	1
......................................................CAGAGGCTTGGAGCAG........	1
..................................................CCAGCAGAGGCTTGGAGCAGG.......	1
.......................................................AGAGGCTTGGAGCAGG.......	1
....................................................AGCAGAGGCTTGGAGCAGGA......	1
.......................................................AGAGGCTTGGAGCAGGA......	1
(((((((((((((((((..(((.(((.(((..(.((......)))..))).))))))..))))))))))))))))).. (-41.70)

X/37879006-37879067(-)
CAGCTCCGGGACTCGCCACCGTGTTCGTTGTCAAGAGAAACGTTGGCAGCCCCAGATCTGGA
...CTCCGGGACTCGCCACCGTGTTC....................................	11
......................................AACGTTGGCAGCCCCAGATCT...	4
...CTCCGGGACTCGCCACCGTGTT.....................................	3
......................................AACGTTGGCAGCCCCAGAT.....	3
...CTCCGGGACTCGCCACCGTGT......................................	2
.....................................AAACGTTGGCAGCCCCAGATCT...	2
......................................AACGTTGGCAGCCCCAGATC....	1
(((.((.(((.((.((((.(((.(((........)))..))).)))))).))).)).))).. (-21.70)

X/55489331-55489397(+)
AAGGAGTGACAGAGAGACCCTTGGTATTGTTCTCCTTCCTCAATACTAAGGGTCTCTCTGATGTTTC
..........................................ATACTAAGGGTCTCTCTGATGT...	28
..........................................ATACTAAGGGTCTCTCTGATG....	11
.......GACAGAGAGACCCTTGGTATTG......................................	1
.......GACAGAGAGACCCTTGGT..........................................	1
..(((..(.((((((((((((((((((((...........)))))))))))))))))))).)..))) (-35.10)
