# Supplementary material for: An Improved microRNA Annotation of the Canine Genome
Source: PLoS One. 2016 Apr 27;11(4):e0153453. doi: 10.1371/journal.pone.0153453 (PMC4847789; doi:10.1371/journal.pone.0153453)
Supplement: S7 Table — (TXT) [file pone.0153453.s018.txt]

Species	Predicted locus	CanFam mature miRNA	Alignment start	Alignment end	strand	n mismatches
Ferret	GL896934.1/8105928-8105988(+)	12/37307857-37307876(+)	1	20	+	0
Ferret	GL897283.1/41870-41948(+)	15/23529220-23529240(-)	55	75	+	0
Ferret	GL896969.1/5729349-5729420(-)	18/49182278-49182300(+)	7	29	+	0
Ferret	GL896988.1/2200068-2200144(-)	3/84489975-84489996(-)	49	70	+	1
Ferret	GL896988.1/2218967-2219043(+)	3/84489975-84489996(-)	49	70	+	1
Ferret	GL896900.1/21231318-21231382(-)	8/42665000-42665022(-)	43	65	+	1
Ferret	GL896965.1/8980331-8980407(-)	X/15639747-15639768(-)	8	29	+	1
Ferret	GL896945.1/1693147-1693222(-)	X/32945462-32945483(-)	8	29	+	1
Microbat	GL429826/6144016-6144076(+)	12/37307857-37307876(+)	1	20	+	0
