# Supplementary material for: An Improved microRNA Annotation of the Canine Genome
Source: PLoS One. 2016 Apr 27;11(4):e0153453. doi: 10.1371/journal.pone.0153453 (PMC4847789; doi:10.1371/journal.pone.0153453)
Supplement: S8 Table — (TXT) [file pone.0153453.s019.txt]

Tissue	Chromosome	Start	End	Size	Normalised hits	Strand
Blood	37	11260240	11268751	8512	27.16714254	mono:plus
Blood	9	18328779	18331767	2989	46.00049857	mono:minus
Blood	X	49908036	49910744	2709	40.09044614	mono:minus
Brain	17	34334556	34336177	1622	291.6434589	mono:plus
Brain	18	53992102	53996878	4777	74.32596605	mono:minus
Brain	23	17840876	17848024	7149	228.9990878	bi:plus-minus (split between 17841334 and 17841952)
Brain	3	89044118	89046003	1886	484	bi:plus-minus (split between 89044746 and 89044746)
Brain	37	11260001	11269816	9816	89.87743066	mono:plus
Brain	7	79257009	79269343	12335	1696.033332	mono:plus
Heart	17	34334556	34337647	3092	34.30486723	mono:plus
Heart	22	12521753	12522928	1176	26.17668162	mono:minus
Heart	25	43332286	43336348	4063	319.1318364	mono:minus
Heart	27	5844103	5847287	3185	23	mono:plus
Heart	3	89044118	89046007	1890	17	bi:plus-minus (split between 89044121 and 89044712)
Heart	7	79262029	79268460	6432	148.4456853	mono:plus
Kidney	13	22938195	22943901	5707	21.01025549	bi:plus-minus (split between 22939920 and 22940406)
Kidney	15	15504044	15509366	5323	306.9658817	mono:plus
Kidney	15	15580753	15588160	7408	476.0401597	mono:plus
Kidney	17	34334557	34336177	1621	129.6771892	mono:plus
Kidney	18	53992102	53996840	4739	95.02129892	mono:minus
Kidney	2	84359244	84363641	4398	534.9898123	mono:minus
Kidney	24	5087078	5091799	4722	1475.991918	mono:plus
Kidney	27	38499501	38506022	6522	216.1537743	mono:plus
Kidney	3	58150727	58153713	2987	209.8534848	mono:minus
Kidney	30	17010524	17016176	5653	18.14808877	mono:minus
Kidney	30	29657049	29672706	15658	911.1742478	bi:plus-minus (split between 29668922 and 29669370)
Kidney	37	11260033	11269797	9765	101.0208969	mono:plus
Kidney	5	80179354	80180615	1262	20	mono:plus
Kidney	8	57929313	57933690	4378	19.49428706	bi:plus-minus (split between 57932336 and 57933668)
Kidney	X	49906003	49910746	4744	67.57945762	bi:plus-minus (split between 49906034 and 49906034)
Kidney	X	107179853	107180958	1106	1654	mono:minus
Lung	10	1876097	1882295	6199	473.528831	bi:plus-minus (split between 1880547 and 1880547)
Lung	X	49908233	49910746	2514	22.0023027	mono:minus
Lung	X	107180878	107183980	3103	540.0173676	mono:minus
Ovary	25	43328778	43336723	7946	2315.374281	mono:minus
Ovary	25	49861752	49862915	1164	30.16666667	bi:plus-minus (split between 49861805 and 49862328)
Ovary	3	69137410	69143975	6566	45.31723575	bi:plus-minus (split between 69138910 and 69139048)
Ovary	3	89044119	89046004	1886	59.16148989	bi:plus-minus (split between 89044746 and 89044746)
Ovary	35	3747400	3749828	2429	29.83333333	bi:plus-minus (split between 3747400 and 3747400)
Ovary	37	11260243	11268751	8509	30.78040658	mono:plus
Ovary	5	32761698	32762886	1189	105	mono:plus
Ovary	5	53625187	53672413	47227	1017.163079	mono:plus
Ovary	X	107180875	107183977	3103	125.0000989	mono:minus
Skin	25	43330040	43337454	7415	2133.51373	mono:minus
Smooth_Muscle	15	15504045	15509321	5277	123.7760272	mono:plus
Smooth_Muscle	15	15580682	15589009	8328	163.8743844	mono:plus
Smooth_Muscle	17	34333140	34336177	3038	191.5982003	mono:plus
Smooth_Muscle	22	12521746	12522929	1184	421.4374323	mono:minus
Smooth_Muscle	36	14235920	14237015	1096	13	mono:plus
Smooth_Muscle	5	80179568	80180618	1051	45	mono:plus
Smooth_Muscle	8	57929276	57934082	4807	48.03503448	bi:plus-minus (split between 57932867 and 57933668)
Smooth_Muscle	X	107180789	107183982	3194	386.0017868	mono:minus
Testis	1	55624610	55629001	4392	61.90911937	mono:plus
Testis	1	71336225	71343941	7717	115.616849	mono:minus
Testis	1	100072884	100079895	7012	246.8196511	mono:plus
Testis	1	100638540	100645609	7070	86.78361405	mono:plus
Testis	1	103707676	103714730	7055	138.9656883	mono:minus
Testis	1	115870233	115876288	6056	145.2573248	mono:minus
Testis	1	115969994	115975751	5758	64.83571768	mono:plus
Testis	1	119230089	119233983	3895	138.148002	mono:minus
Testis	10	828486	836566	8081	182.0617689	bi:plus-minus
Testis	10	5344657	5353006	8350	232.6679159	mono:plus
Testis	10	23826058	23830709	4652	60.12304042	mono:plus
Testis	10	26804269	26806022	1754	73.93559396	mono:plus
Testis	10	27185649	27207864	22216	7452.029717	mono:plus
Testis	10	50503576	50512403	8828	141.7521836	mono:plus
Testis	10	69294391	69297312	2922	313	mono:minus
Testis	11	2541404	2544430	3027	201.3363542	mono:minus
Testis	11	2604278	2608008	3731	60.01877374	mono:minus
Testis	11	5404298	5409969	5672	614.9975374	mono:plus
Testis	11	14014846	14020280	5435	121.5824789	bi:minus-plus
Testis	11	39034160	39041933	7774	75.80446602	mono:plus
Testis	11	48835327	48842349	7023	368.0560046	mono:minus
Testis	11	53759152	53764993	5842	70	mono:minus
Testis	11	58137955	58140853	2899	89.20857506	mono:plus
Testis	11	63993678	64009430	15753	818.6226293	mono:plus
Testis	11	66174001	66183656	9656	162.4939468	mono:plus
Testis	12	501506	510662	9157	124.2740175	mono:minus
Testis	12	3189087	3195553	6467	75.35039812	mono:minus
Testis	12	3197071	3279019	81949	21712.55219	bi:minus-plus
Testis	12	5586646	5593781	7136	202.0185915	bi:plus-minus
Testis	12	13729007	13736846	7840	146.7827615	bi:minus-plus
Testis	13	22922078	22961286	39209	26123.37107	mono:minus
Testis	13	38159093	38167366	8274	91.09464083	mono:minus
Testis	13	39158055	39162785	4731	59	mono:minus
Testis	14	43135068	43136890	1823	99.21296261	mono:plus
Testis	15	6259266	6262789	3524	124	mono:minus
Testis	15	15504019	15509681	5663	581.8890847	mono:plus
Testis	15	15580051	15589499	9449	668.6137304	mono:plus
Testis	15	49595212	49603505	8294	161.0164366	mono:plus
Testis	16	1144000	1150199	6200	86.01752805	bi:minus-plus
Testis	16	1293088	1309721	16634	722.3697856	mono:plus
Testis	16	1496289	1504020	7732	143.1731867	mono:minus
Testis	16	1715027	1766546	51520	1582.201948	mono:plus
Testis	16	10600031	10614706	14676	2938.706057	mono:plus
Testis	16	14142279	14148848	6570	116.7330749	mono:minus
Testis	16	22696996	22704983	7988	101.2349528	mono:minus
Testis	16	39983338	39991796	8459	127.8945919	mono:plus
Testis	16	40049027	40065144	16118	657.0346729	mono:minus
Testis	16	41381011	41396992	15982	794.8278146	mono:minus
Testis	16	41411158	41421991	10834	199.6356288	mono:minus
Testis	17	12995532	13003551	8020	97.23923669	bi:minus-plus
Testis	17	13014448	13037767	23320	744.8016626	mono:plus
Testis	17	13053080	13063920	10841	144.5806418	mono:plus
Testis	17	21458328	21470024	11697	392.712481	bi:plus-minus
Testis	17	21473060	21484010	10951	187.2667548	mono:minus
Testis	17	21588464	21618016	29553	1121.974294	bi:plus-minus
Testis	17	30684361	30701008	16648	332.7864527	mono:plus
Testis	17	38032659	38037548	4890	121.2634392	mono:plus
Testis	17	54528028	54533820	5793	79.15679933	mono:plus
Testis	17	58653121	58656663	3543	89.63136569	mono:plus
Testis	18	32243085	32247278	4194	59	mono:minus
Testis	18	33911669	33923664	11996	791.6532797	mono:plus
Testis	18	34565867	34570559	4693	123.4712778	mono:minus
Testis	18	43665144	43716001	50858	41903.70633	mono:plus
Testis	18	49083575	49087974	4400	110.0908848	mono:minus
Testis	18	53110214	53115144	4931	375.0038601	mono:minus
Testis	2	5655023	5664950	9928	147.2703569	mono:minus
Testis	2	6460058	6470898	10841	198.8606178	mono:minus
Testis	2	57757121	57767373	10253	628.4856327	bi:plus-minus
Testis	2	57908015	57926449	18435	2103.478464	mono:plus
Testis	2	69024413	69032897	8485	121.4548764	mono:minus
Testis	2	72867463	72873727	6265	87.25442355	mono:plus
Testis	2	75322052	75326877	4826	64.01107757	mono:plus
Testis	2	81464191	81469069	4879	64.28282091	mono:minus
Testis	2	82643255	82650526	7272	104.0073808	bi:minus-plus
Testis	2	84359244	84367807	8564	1514.271831	mono:minus
Testis	20	296625	303186	6562	166.5442678	mono:plus
Testis	20	2788020	2805934	17915	2051.473591	mono:plus
Testis	20	3284763	3287639	2877	181	mono:plus
Testis	20	32279007	32286537	7531	102.9911018	mono:minus
Testis	20	43309254	43317580	8327	9459.222085	mono:plus
Testis	20	43598247	43614976	16730	2054.058571	mono:plus
Testis	20	51206003	51214216	8214	216.0955081	mono:plus
Testis	21	23453182	23461976	8795	1875.567615	mono:minus
Testis	21	23571007	23579921	8915	111	bi:plus-minus
Testis	21	29614221	29625404	11184	571.3560072	mono:plus
Testis	21	33652722	33657029	4308	85.67986933	mono:plus
Testis	22	18785997	18792081	6085	111.0851268	mono:plus
Testis	23	2687179	2688490	1312	150.9807539	mono:plus
Testis	23	9081137	9088980	7844	82.5754644	mono:minus
Testis	24	5087078	5092732	5655	2579.097746	mono:plus
Testis	24	27027273	27031894	4622	297	mono:plus
Testis	25	8725191	8730522	5332	66.2431934	mono:minus
Testis	25	28490089	28502899	12811	229.993696	mono:minus
Testis	25	40301578	40306279	4702	262.3333333	mono:plus
Testis	25	43553161	43561936	8776	111.1004482	mono:minus
Testis	25	51395195	51402856	7662	96.08849086	mono:plus
Testis	26	1225018	1239943	14926	218.3043482	mono:plus
Testis	26	1244181	1248850	4670	60	mono:plus
Testis	26	4664854	4669980	5127	86.00114087	mono:plus
Testis	26	5697067	5702803	5737	66.58074795	mono:minus
Testis	26	16219399	16229003	9605	981.1047363	mono:minus
Testis	26	16543011	16554399	11389	280.2508105	bi:minus-plus
Testis	26	16563024	16570446	7423	130.0660285	mono:plus
Testis	26	16963097	16975593	12497	433.2097453	mono:plus
Testis	26	18611312	18617992	6681	65.41935274	mono:plus
Testis	26	18962770	18977078	14309	1128.754881	mono:minus
Testis	26	24280131	24286003	5873	69.0043627	mono:plus
Testis	26	28620058	28658894	38837	16783.41361	mono:plus
Testis	26	28840142	28844605	4464	62.62558916	mono:plus
Testis	26	28847366	28874020	26655	800.3623044	mono:plus
Testis	26	28876000	28904722	28723	2220.112258	mono:plus
Testis	26	31292020	31314887	22868	1652.859237	mono:minus
Testis	27	1049407	1057521	8115	155.3558075	mono:plus
Testis	27	35304478	35313197	8720	325.0754102	bi:minus-plus
Testis	27	38468721	38470787	2067	66.39443588	mono:minus
Testis	27	38499108	38505961	6854	111.1214254	mono:plus
Testis	29	17293	23014	5722	67.69913388	mono:minus
Testis	29	28959000	28964836	5837	68.51443926	mono:minus
Testis	3	43690220	43721583	31364	10562.37793	bi:minus-plus
Testis	3	46765004	46816929	51926	19937.61026	mono:plus
Testis	3	49308282	49311599	3318	66	mono:plus
Testis	3	51813068	51819537	6470	257.2915111	mono:plus
Testis	3	69263010	69270934	7925	98.01970896	mono:minus
Testis	3	69279017	69305762	26746	465.3853224	mono:minus
Testis	3	82193222	82199998	6777	89.61356473	mono:minus
Testis	30	9623373	9631933	8561	132	mono:plus
Testis	30	16987288	17045200	57913	22281.80356	mono:minus
Testis	30	26850034	26858082	8049	167.0081346	mono:plus
Testis	30	26893179	26940975	47797	14190.05478	mono:plus
Testis	30	37939260	37945405	6146	68.17664146	mono:minus
Testis	32	12419140	12420373	1234	76.37545343	mono:minus
Testis	33	29929295	29937750	8456	141.0068627	mono:plus
Testis	34	12140421	12148359	7939	238.8426371	mono:minus
Testis	34	12313242	12318720	5479	253.2237155	mono:minus
Testis	34	12366347	12376982	10636	707.4016114	mono:plus
Testis	34	15092000	15102825	10826	1228.141907	mono:plus
Testis	34	19616800	19625714	8915	480.1646883	mono:minus
Testis	35	5448003	5461534	13532	4178.140767	mono:plus
Testis	35	24009278	24011571	2294	64.09889759	mono:minus
Testis	35	24044079	24048726	4648	125.3443534	mono:minus
Testis	35	25316056	25321011	4956	59.21179666	mono:plus
Testis	35	26329558	26336724	7167	337.234141	mono:minus
Testis	36	20964271	20972914	8644	127.0500053	mono:minus
Testis	37	11260035	11269815	9781	152.7702703	mono:plus
Testis	38	1104046	1109361	5316	78	mono:plus
Testis	38	21119454	21121983	2530	69.97330957	bi:plus-minus
Testis	4	3488090	3494024	5935	61.13968434	mono:minus
Testis	4	20035604	20064867	29264	2092.212006	mono:minus
Testis	4	21356670	21364226	7557	126.0107587	mono:plus
Testis	4	27648029	27715011	66983	13070.09336	mono:plus
Testis	5	14598830	14609753	10924	995.0252235	mono:minus
Testis	5	32757072	32765851	8780	76	mono:plus
Testis	5	33143105	33148053	4949	69.82075573	mono:minus
Testis	5	41249071	41262982	13912	303.6514169	mono:minus
Testis	5	43516512	43521334	4823	62	mono:plus
Testis	5	76210303	76214931	4629	62.14951977	mono:minus
Testis	5	77207633	77225973	18341	3801.111326	mono:minus
Testis	5	77620488	77628920	8433	106.0011046	mono:plus
Testis	5	78392241	78396846	4606	59.18044892	mono:minus
Testis	5	80989804	80993935	4132	97.38232587	mono:minus
Testis	6	314312	322951	8640	280.911149	mono:plus
Testis	6	6658345	6667997	9653	180.2512343	mono:plus
Testis	6	7839814	7845867	6054	75	mono:minus
Testis	6	8600123	8626924	26802	2272.231806	mono:plus
Testis	6	9521141	9525942	4802	149.2962882	mono:minus
Testis	6	10493189	10499449	6261	65.21948888	mono:plus
Testis	6	12092192	12093851	1660	87.90679216	mono:plus
Testis	6	17342209	17351149	8941	167.0112392	mono:plus
Testis	6	22178091	22189605	11515	252.9904267	mono:minus
Testis	6	26329399	26335278	5880	85.11332619	mono:plus
Testis	6	33133184	33140836	7653	97	mono:minus
Testis	6	37917028	37922938	5911	74.47362037	mono:plus
Testis	6	38301141	38306540	5400	69	mono:plus
Testis	6	43066053	43082520	16468	386.1097421	mono:plus
Testis	7	20727148	20734894	7747	146	mono:plus
Testis	7	25334608	25342623	8016	108.0179473	mono:minus
Testis	7	25420671	25426919	6249	129.2400859	mono:plus
Testis	7	54713472	54720515	7044	77.34681276	mono:minus
Testis	7	73264322	73271020	6699	643.064946	mono:minus
Testis	7	73311485	73314997	3513	310.0136776	mono:plus
Testis	7	77310203	77315992	5790	87.00822442	mono:minus
Testis	8	18747929	18754537	6609	282.3949429	mono:minus
Testis	8	50150160	50155701	5542	81	mono:minus
Testis	8	56607477	56612997	5521	78.00802591	mono:minus
Testis	9	10217586	10221956	4371	58.6199302	mono:plus
Testis	9	17967007	17975758	8752	128.9664918	mono:minus
Testis	9	17978375	17986755	8381	133.5250516	bi:minus-plus
Testis	9	24195220	24219704	24485	493.4746203	mono:minus
Testis	9	26349527	26353460	3934	153.0382278	mono:minus
Testis	9	47438041	47449971	11931	554.1692718	mono:minus
Testis	X	22379126	22401913	22788	5782.190547	mono:minus
Testis	X	105653610	105660854	7245	443.4955751	mono:minus
Testis	JH373239.1	454860	519991	65132	2078.436885	mono:plus
Testis	JH373239.1	549169	554004	4836	62.02431502	mono:plus
Testis	JH373278.1	194819	203981	9163	157.0002135	mono:plus
Testis	JH373319.1	68052	81004	12953	173.0207535	bi:plus-minus
Testis	JH373389.1	69179	77956	8778	186.3140569	bi:plus-minus
Testis	JH373412.1	33152	34859	1708	66.67423639	mono:minus
Testis	JH373368.1	19112	28012	8901	321.594138	mono:plus
Testis	JH373476.1	43526	53968	10443	181.8823711	mono:plus
Testis	JH373438.1	18037	26953	8917	112.9406176	mono:minus
Testis	JH373475.1	40010	52214	12205	194.6029522	mono:plus
Testis	JH373426.1	34062	45957	11896	147.0378792	mono:minus
Testis	JH373664.1	21767	35994	14228	1190.531021	mono:plus
Testis	JH373785.1	3466	16021	12556	205.5054414	mono:plus
Testis	AAEX03022821.1	57	7939	7883	194.6000783	mono:plus
Testis	JH373868.1	5007	13676	8670	137.0414907	mono:plus
Testis	AAEX03023356.1	1367	7728	6362	254.1454352	mono:minus
Testis	AAEX03024186.1	107	9902	9796	2624.764443	mono:plus
Testis	AAEX03024228.1	1006	9406	8401	198.1063562	mono:plus
Testis	JH374182.1	1068	9530	8463	401.2337567	mono:plus
