# Supplementary material for: An Improved microRNA Annotation of the Canine Genome
Source: PLoS One. 2016 Apr 27;11(4):e0153453. doi: 10.1371/journal.pone.0153453 (PMC4847789; doi:10.1371/journal.pone.0153453)
Supplement: S9 Table — (ZIP) [file pone.0153453.s020.zip › S9_Table.bed]

Chromosome	Start	End	Tissues	Strand
1	55624610	55629001	Testis	+
1	100072884	100079895	Testis	+
1	100638540	100645609	Testis	+
1	115969994	115975751	Testis	+
1	71336225	71343941	Testis	-
1	103707676	103714730	Testis	-
1	115870233	115876288	Testis	-
1	119230089	119233983	Testis	-
10	5344657	5353006	Testis	+
10	23826058	23830709	Testis	+
10	26804269	26806022	Testis	+
10	27185649	27207864	Testis	+
10	50503576	50512403	Testis	+
10	69294391	69297312	Testis	-
11	5404298	5409969	Testis	+
11	39034160	39041933	Testis	+
11	58137955	58140853	Testis	+
11	63993678	64009430	Testis	+
11	66174001	66183656	Testis	+
11	2541404	2544430	Testis	-
11	2604278	2608008	Testis	-
11	48835327	48842349	Testis	-
11	53759152	53764993	Testis	-
12	501506	510662	Testis	-
12	3189087	3195553	Testis	-
13	22922078	22961286	Testis	-
13	38159093	38167366	Testis	-
13	39158055	39162785	Testis	-
14	43135068	43136890	Testis	+
15	15504019	15509681	Testis;Kidney;Smooth_Muscle	+
15	15580051	15589499	Testis;Smooth_Muscle;Kidney	+
15	49595212	49603505	Testis	+
15	6259266	6262789	Testis	-
16	1293088	1309721	Testis	+
16	1715027	1766546	Testis	+
16	10600031	10614706	Testis	+
16	39983338	39991796	Testis	+
16	1496289	1504020	Testis	-
16	14142279	14148848	Testis	-
16	22696996	22704983	Testis	-
16	40049027	40065144	Testis	-
16	41381011	41396992	Testis	-
16	41411158	41421991	Testis	-
17	13014448	13037767	Testis	+
17	13053080	13063920	Testis	+
17	30684361	30701008	Testis	+
17	34333140	34337647	Smooth_Muscle;Brain;Heart;Kidney	+
17	38032659	38037548	Testis	+
17	54528028	54533820	Testis	+
17	58653121	58656663	Testis	+
17	21473060	21484010	Testis	-
18	33911669	33923664	Testis	+
18	43665144	43716001	Testis	+
18	32243085	32247278	Testis	-
18	34565867	34570559	Testis	-
18	49083575	49087974	Testis	-
18	53110214	53115144	Testis	-
18	53992102	53996878	Kidney;Brain	-
2	57908015	57926449	Testis	+
2	72867463	72873727	Testis	+
2	75322052	75326877	Testis	+
2	5655023	5664950	Testis	-
2	6460058	6470898	Testis	-
2	69024413	69032897	Testis	-
2	81464191	81469069	Testis	-
2	84359244	84367807	Kidney;Testis	-
20	296625	303186	Testis	+
20	2788020	2805934	Testis	+
20	3284763	3287639	Testis	+
20	43309254	43317580	Testis	+
20	43598247	43614976	Testis	+
20	51206003	51214216	Testis	+
20	32279007	32286537	Testis	-
21	29614221	29625404	Testis	+
21	33652722	33657029	Testis	+
21	23453182	23461976	Testis	-
22	18785997	18792081	Testis	+
22	12521746	12522929	Smooth_Muscle;Heart	-
23	2687179	2688490	Testis	+
23	9081137	9088980	Testis	-
24	5087078	5092732	Kidney;Testis	+
24	27027273	27031894	Testis	+
25	40301578	40306279	Testis	+
25	51395195	51402856	Testis	+
25	8725191	8730522	Testis	-
25	28490089	28502899	Testis	-
25	43328778	43337454	Ovary;Skin;Heart	-
25	43553161	43561936	Testis	-
26	1225018	1239943	Testis	+
26	1244181	1248850	Testis	+
26	4664854	4669980	Testis	+
26	16563024	16570446	Testis	+
26	16963097	16975593	Testis	+
26	18611312	18617992	Testis	+
26	24280131	24286003	Testis	+
26	28620058	28658894	Testis	+
26	28840142	28844605	Testis	+
26	28847366	28874020	Testis	+
26	28876000	28904722	Testis	+
26	5697067	5702803	Testis	-
26	16219399	16229003	Testis	-
26	18962770	18977078	Testis	-
26	31292020	31314887	Testis	-
27	1049407	1057521	Testis	+
27	5844103	5847287	Heart	+
27	38499108	38506022	Testis;Kidney	+
27	38468721	38470787	Testis	-
29	17293	23014	Testis	-
29	28959000	28964836	Testis	-
3	46765004	46816929	Testis	+
3	49308282	49311599	Testis	+
3	51813068	51819537	Testis	+
3	58150727	58153713	Kidney	-
3	69263010	69270934	Testis	-
3	69279017	69305762	Testis	-
3	82193222	82199998	Testis	-
30	9623373	9631933	Testis	+
30	26850034	26858082	Testis	+
30	26893179	26940975	Testis	+
30	16987288	17045200	Testis;Kidney	-
30	37939260	37945405	Testis	-
32	12419140	12420373	Testis	-
33	29929295	29937750	Testis	+
34	12366347	12376982	Testis	+
34	15092000	15102825	Testis	+
34	12140421	12148359	Testis	-
34	12313242	12318720	Testis	-
34	19616800	19625714	Testis	-
35	5448003	5461534	Testis	+
35	25316056	25321011	Testis	+
35	24009278	24011571	Testis	-
35	24044079	24048726	Testis	-
35	26329558	26336724	Testis	-
36	14235920	14237015	Smooth_Muscle	+
36	20964271	20972914	Testis	-
37	11260001	11269816	Brain;Kidney;Testis;Blood;Ovary	+
38	1104046	1109361	Testis	+
4	21356670	21364226	Testis	+
4	27648029	27715011	Testis	+
4	3488090	3494024	Testis	-
4	20035604	20064867	Testis	-
5	32757072	32765851	Testis;Ovary	+
5	43516512	43521334	Testis	+
5	53625187	53672413	Ovary	+
5	77620488	77628920	Testis	+
5	80179354	80180618	Kidney;Smooth_Muscle	+
5	14598830	14609753	Testis	-
5	33143105	33148053	Testis	-
5	41249071	41262982	Testis	-
5	76210303	76214931	Testis	-
5	77207633	77225973	Testis	-
5	78392241	78396846	Testis	-
5	80989804	80993935	Testis	-
6	314312	322951	Testis	+
6	6658345	6667997	Testis	+
6	8600123	8626924	Testis	+
6	10493189	10499449	Testis	+
6	12092192	12093851	Testis	+
6	17342209	17351149	Testis	+
6	26329399	26335278	Testis	+
6	37917028	37922938	Testis	+
6	38301141	38306540	Testis	+
6	43066053	43082520	Testis	+
6	7839814	7845867	Testis	-
6	9521141	9525942	Testis	-
6	22178091	22189605	Testis	-
6	33133184	33140836	Testis	-
7	20727148	20734894	Testis	+
7	25420671	25426919	Testis	+
7	73311485	73314997	Testis	+
7	79257009	79269343	Brain;Heart	+
7	25334608	25342623	Testis	-
7	54713472	54720515	Testis	-
7	73264322	73271020	Testis	-
7	77310203	77315992	Testis	-
8	18747929	18754537	Testis	-
8	50150160	50155701	Testis	-
8	56607477	56612997	Testis	-
9	10217586	10221956	Testis	+
9	17967007	17975758	Testis	-
9	18328779	18331767	Blood	-
9	24195220	24219704	Testis	-
9	26349527	26353460	Testis	-
9	47438041	47449971	Testis	-
AAEX03022821.1	57	7939	Testis	+
AAEX03023356.1	1367	7728	Testis	-
AAEX03024186.1	107	9902	Testis	+
AAEX03024228.1	1006	9406	Testis	+
JH373239.1	454860	519991	Testis	+
JH373239.1	549169	554004	Testis	+
JH373278.1	194819	203981	Testis	+
JH373368.1	19112	28012	Testis	+
JH373412.1	33152	34859	Testis	-
JH373426.1	34062	45957	Testis	-
JH373438.1	18037	26953	Testis	-
JH373475.1	40010	52214	Testis	+
JH373476.1	43526	53968	Testis	+
JH373664.1	21767	35994	Testis	+
JH373785.1	3466	16021	Testis	+
JH373868.1	5007	13676	Testis	+
JH374182.1	1068	9530	Testis	+
X	22379126	22401913	Testis	-
X	49908036	49910746	Blood;Lung	-
X	105653610	105660854	Testis	-
X	107179853	107183982	Kidney;Smooth_Muscle;Ovary;Lung	-
