# Supplementary material for: An Improved microRNA Annotation of the Canine Genome
Source: PLoS One. 2016 Apr 27;11(4):e0153453. doi: 10.1371/journal.pone.0153453 (PMC4847789; doi:10.1371/journal.pone.0153453)
Supplement: S11 Table — (BZ2) [file pone.0153453.s022.bz2]

Archive with 1 entries (1 files):
- pone.0153453.s022
